# Supplementary material for: Analysis of an Ordered, Comprehensive STM Mutant Library in Infectious Borrelia burgdorferi: Insights into the Genes Required for Mouse Infectivity
Source: PLoS One. 2012 Oct 25;7(10):e47532. doi: 10.1371/journal.pone.0047532 (PMC3485029; doi:10.1371/journal.pone.0047532)
Supplement: Spreadsheet S2 — Mouse infectivity results obtained for 434 B. burgdorferi STM mutants, using Luminex STM analysis. (XLS) [file pone.0047532.s003.xls]

## Sheet: Gene Sort
Name of clone	Plasmid Content		Replicon	Insertion Site	Gene	Insertion Ratio	Description	Common Name	STM Set	Week PI	Culture or Tissue	MFI Values (Tissue, Mouse)															Cutoff	Sites Positive/ Total						Percent Positive	Mean MFI	Overall % Positive	Overall Mean MFI
	Absent	Intermediate										B1	B2	B3	E1	E2	E3	H1	H2	H3	J1	J2	J3	S1	S2	S3		Bladder	Ear	Heart	Joint	Inoc. Site	All Sites
T08TC701		lp5	Chrom	1277	BB0002	0.503891	glycosyl hydrolase family 3 N domain protein		40	2	Tissue	6.5	40	16	11	60	44.5	12	22.5	29	19	101.5	25	209	961	80.5	100	0/3	0/3	0/3	1/3	2/3	3/15	20	109.167
T08TC701		lp5	Chrom	1277	BB0002	0.503891	glycosyl hydrolase family 3 N domain protein		40	4	Tissue	863	13	9	53	31	20.5	17	10.5	9	31	44.5	48	35.5	29.5	42	100	1/3	0/3	0/3	0/3	0/3	1/15	6.66667	83.7667	13.3333	96.4667
T10P01D01	lp5		Chrom	20884	BB0021	0.321484	S-adenosylmethionine: tRNA ribosyltransferase-isomerase		10	2	Culture	30	62	59	57	56	55	53	260	39.5	17.5	45.5	25.5				100	0/3	0/3	1/3	0/3		1/12	8.33333	63.3333
T10P01D01	lp5		Chrom	20884	BB0021	0.321484	S-adenosylmethionine: tRNA ribosyltransferase-isomerase		10	2	Tissue	57.5	10	32	47.5	13.5	40	23	29	28	22	20	39				100	0/3	0/3	0/3	0/3		0/12	0	30.125
T10P01D01	lp5		Chrom	20884	BB0021	0.321484	S-adenosylmethionine: tRNA ribosyltransferase-isomerase		10	4	Culture	39	27.5	29	25	25	31	32	38	38.5	36	33	27				100	0/3	0/3	0/3	0/3		0/12	0	31.75
T10P01D01	lp5		Chrom	20884	BB0021	0.321484	S-adenosylmethionine: tRNA ribosyltransferase-isomerase		10	4	Tissue	15.5	207	23	32	55	391	140	13	31	27	94	51.5				100	1/3	1/3	1/3	0/3		3/12	25	90	8.33333	53.8021
T11P01A01	cp9		Chrom	22339	BB0023	0.67	Holliday junction DNA helicase, subunit A	ruvA	15	2	Culture	28	26	28.5	43.5	27.5	15	34	36	26.5	36.5	26	38	23	21	26	100	0/3	0/3	0/3	0/3	0/3	0/15	0	29.0333
T11P01A01	cp9		Chrom	22339	BB0023	0.67	Holliday junction DNA helicase, subunit A	ruvA	15	2	Tissue	512	2138	628.5	96	139.5	79	357	605	342.5	167.5	441.5	398.5	109	318	1903.5	100	3/3	1/3	3/3	3/3	3/3	13/15	86.6667	549.033
T11P01A01	cp9		Chrom	22339	BB0023	0.67	Holliday junction DNA helicase, subunit A	ruvA	15	4	Culture	26	14.5	23	34	20	20	30	27	28.5	28	36.5	28	33	23	16	100	0/3	0/3	0/3	0/3	0/3	0/15	0	25.8333
T11P01A01	cp9		Chrom	22339	BB0023	0.67	Holliday junction DNA helicase, subunit A	ruvA	15	4	Tissue	430	1134	346	131	1692	691.5	523.5	37	298.5	707	3572.5	1498	75.5	2856	289	100	3/3	3/3	2/3	3/3	2/3	13/15	86.6667	952.1	43.3333	389
T05TC153	Complete		Chrom	41271	BB0042	0.23845	phosphate transport system regulatory protein	phoU	38	2	Culture	29.5	21.5	23	12	35	21	27	33	46.5	12	34.5	10	12	23	36.5	100	0/3	0/3	0/3	0/3	0/3	0/15	0	25.1
T05TC153	Complete		Chrom	41271	BB0042	0.23845	phosphate transport system regulatory protein	phoU	38	2	Tissue	1537	1435	37	124	69	34	23	0	1357	30	586.5	73.5	20	56	26.5	100	2/3	1/3	1/3	1/3	0/3	5/15	33.3333	360.567
T05TC153	Complete		Chrom	41271	BB0042	0.23845	phosphate transport system regulatory protein	phoU	38	4	Culture	35	25	37	35.5	44	11.5	15	44	46.5	16.5	30	17.5	44	48	16	100	0/3	0/3	0/3	0/3	0/3	0/15	0	31.0333
T05TC153	Complete		Chrom	41271	BB0042	0.23845	phosphate transport system regulatory protein	phoU	38	4	Tissue	30	63	34	0	88	151	38	8	61	51.5	63	84	46	43	20	100	0/3	1/3	0/3	0/3	0/3	1/15	6.66667	52.0333	10	117.183
T04TC318	Complete		Chrom	42352	BB0043	0.125962	conserved hypothetical protein		57	2	Tissue	30	21	22	20	39	23	19	40	38.5	5	22	18.5	15	18	24.5	100	0/3	0/3	0/3	0/3	0/3	0/15	0	23.7
T04TC318	Complete		Chrom	42352	BB0043	0.125962	conserved hypothetical protein		57	4	Tissue	29.5	8	26	21	23	14	13.5	7	29	12.5	26	19.5	35	30	17.5	100	0/3	0/3	0/3	0/3	0/3	0/15	0	20.7667	0	22.2333
T07TC420	Complete		Chrom	45036	BB0045	0.134201	P115 protein		48	2	Tissue	20.5	37	664	6222	27.5	53	8885.5	985	39	6483	8456.5	976.5	1139	914	2067	100	1/3	1/3	2/3	3/3	3/3	10/15	66.6667	2464.63
T07TC420	Complete		Chrom	45036	BB0045	0.134201	P115 protein		48	4	Tissue	20	43	64	18.5	18	42	5.5	33.5	53.5	34	32	398	37.5	13	34	100	0/3	0/3	0/3	1/3	0/3	1/15	6.66667	56.4333	36.6667	1260.53
T11P01F06	lp5		Chrom	45535	BB0046	0.163303	ribonuclease HII	rnhB	11	2	Culture	28	49.5	62	41	35.5	72.5	45	64	82	62	60	52				100	0/3	0/3	0/3	0/3		0/12	0	54.4583
T11P01F06	lp5		Chrom	45535	BB0046	0.163303	ribonuclease HII	rnhB	11	2	Tissue	53	143	51	447	1180	139.5	61	63	116	66.5	109	271				100	1/3	3/3	1/3	2/3		7/12	58.3333	225
T11P01F06	lp5		Chrom	45535	BB0046	0.163303	ribonuclease HII	rnhB	11	4	Culture	51	44.5	37	44	27	56	40.5	30.5	54.5	35	35	26				100	0/3	0/3	0/3	0/3		0/12	0	40.0833
T11P01F06	lp5		Chrom	45535	BB0046	0.163303	ribonuclease HII	rnhB	11	4	Tissue	25	19.5	70	29.5	84	39	27	21.5	34	26	32	25				100	0/3	0/3	0/3	0/3		0/12	0	36.0417	14.5833	88.8958
T08P02E02	cp9, lp5		Chrom	45640	BB0046	0.355963	ribonuclease HII	rnhB	5	2	Culture	37	175	37	37		46	31.5	35.5	595	112	2962	2279				100	1/3	0/2	1/3	3/3		5/11	45.4545	577
T08P02E02	cp9, lp5		Chrom	45640	BB0046	0.355963	ribonuclease HII	rnhB	5	2	Tissue	109	245	51	30	987	58	47	46	247	1223.5	259	1224				100	2/3	1/3	1/3	3/3		7/12	58.3333	377.208
T08P02E02	cp9, lp5		Chrom	45640	BB0046	0.355963	ribonuclease HII	rnhB	5	4	Culture	4811.5	4846.5	345	39	54	43	43	38	42.5	815.5	5419.5	3623				100	3/3	0/3	0/3	3/3		6/12	50	1676.71
T08P02E02	cp9, lp5		Chrom	45640	BB0046	0.355963	ribonuclease HII	rnhB	5	4	Tissue	261	177.5	126	32	65	41.5	25	11	12	24	25	31				100	3/3	0/3	0/3	0/3		3/12	25	69.25	44.697	675.042
T08P01A04	cp9, lp5		Chrom	45642	BB0046	0.359633	ribonuclease HII	rnhB	3	2	Culture	4248	5085.5		5503.5	4563		5218	5129		5306	4952.5					100	2/2	2/2	2/2	2/2		8/8	100	5000.69
T08P01A04	cp9, lp5		Chrom	45642	BB0046	0.359633	ribonuclease HII	rnhB	3	2	Tissue	3606.5	6180		39	47		427	1060.5		3715	4258					100	2/2	0/2	2/2	2/2		6/8	75	2416.62	87.5	3708.66
T02P01A01	cp9		Chrom	48458	BB0051	0.788873	conserved hypothetical integral membrane protein		3	2	Culture	38.5	964		24	21.5		34	24		72	43					100	1/2	0/2	0/2	0/2		1/8	12.5	152.625
T02P01A01	cp9		Chrom	48458	BB0051	0.788873	conserved hypothetical integral membrane protein		3	2	Tissue	179	4219		23.5	23		22.5	42		534.5	127					100	2/2	0/2	0/2	2/2		4/8	50	646.312	31.25	399.469
T02P01A01	cp9		Chrom	48458	BB0051	0.788873	conserved hypothetical integral membrane protein		4	2	Culture	586	514	232.5	33	940	464	441	236.5	232.5	430	337	78				100	3/3	2/3	3/3	2/3		10/12	83.3333	377.042
T02P01A01	cp9		Chrom	48458	BB0051	0.788873	conserved hypothetical integral membrane protein		4	2	Tissue	882	466	1572	225	308	866	1088	2580	2099	1724	92	395				100	3/3	3/3	3/3	2/3		11/12	91.6667	1024.75
T02P01A01	cp9		Chrom	48458	BB0051	0.788873	conserved hypothetical integral membrane protein		4	4	Culture	2691	3309	2889	3397	3114	3211.5	2847	3062.5	3218	1232	3358	842				100	3/3	3/3	3/3	3/3		12/12	100	2764.25
T02P01A01	cp9		Chrom	48458	BB0051	0.788873	conserved hypothetical integral membrane protein		4	4	Tissue	330	460	210	877	2125.5	2318	575	138	1266	77	137.5	36				100	3/3	3/3	3/3	1/3		10/12	83.3333	712.5	89.5833	1219.64
T02P01A01	cp9		Chrom	48458	BB0051	0.788873	conserved hypothetical integral membrane protein		5	2	Culture	4022.5	3705.5	3714	4207		3649	263	2063	4067.5	4093	4008.5	3968.5				100	3/3	2/2	3/3	3/3		11/11	100	3432.86
T02P01A01	cp9		Chrom	48458	BB0051	0.788873	conserved hypothetical integral membrane protein		5	2	Tissue	3036	1146	394	187.5	78.5	260	25	1254	2470	1584.5	1472	1849				100	3/3	2/3	2/3	3/3		10/12	83.3333	1146.38
T02P01A01	cp9		Chrom	48458	BB0051	0.788873	conserved hypothetical integral membrane protein		5	4	Culture	1148.5	3572	3622	1137.5	3347.5	3922	2183.5	3120.5	3062.5	3368	3545	636.5				100	3/3	3/3	3/3	3/3		12/12	100	2722.12
T02P01A01	cp9		Chrom	48458	BB0051	0.788873	conserved hypothetical integral membrane protein		5	4	Tissue	268.5	606.5	452.5	1350	1890	2066	51.5	1058	382.5	45	36.5	342				100	3/3	3/3	2/3	1/3		9/12	75	712.417	89.5833	2003.45
T02P01A01	cp9		Chrom	48458	BB0051	0.788873	conserved hypothetical integral membrane protein		6	2	Culture	3700	3934.5	3886	3558.5	3387	3864	3546.5	3835	2997	4186.5	4202	4080				100	3/3	3/3	3/3	3/3		12/12	100	3764.75
T02P01A01	cp9		Chrom	48458	BB0051	0.788873	conserved hypothetical integral membrane protein		6	2	Tissue	860	1371	418	176	1119	481.5	511	2030.5	587	2013.5	1286	1397.5				100	3/3	3/3	3/3	3/3		12/12	100	1020.92
T02P01A01	cp9		Chrom	48458	BB0051	0.788873	conserved hypothetical integral membrane protein		6	4	Culture	2322.5	4169	4444.5	3424.5	4055	3343	625	4300	3686	3960	3874.5	3731.5				100	3/3	3/3	3/3	3/3		12/12	100	3494.62
T02P01A01	cp9		Chrom	48458	BB0051	0.788873	conserved hypothetical integral membrane protein		6	4	Tissue	244	34	532	1881	1748	767	72	20	160.5	113	3197	80				100	2/3	3/3	1/3	2/3		8/12	66.6667	737.375	91.6667	2254.42
T02P01A01	cp9		Chrom	48458	BB0051	0.788873	conserved hypothetical integral membrane protein		7	2	Culture	4167	3797	4096	3968.5	3912	3342	3826	3394	3621.5	3384	3244	3921.5				100	3/3	3/3	3/3	3/3		12/12	100	3722.79
T02P01A01	cp9		Chrom	48458	BB0051	0.788873	conserved hypothetical integral membrane protein		7	2	Tissue	1664	489	1101	123	58	75	1506.5	1154.5	1073	1127	404.5	1418				100	3/3	1/3	3/3	3/3		10/12	83.3333	849.458
T02P01A01	cp9		Chrom	48458	BB0051	0.788873	conserved hypothetical integral membrane protein		7	4	Culture	3229.5	4207.5	2136	3610	2375	4127	464	20	4135	881	1859.5	2413				100	3/3	3/3	2/3	3/3		11/12	91.6667	2454.79
T02P01A01	cp9		Chrom	48458	BB0051	0.788873	conserved hypothetical integral membrane protein		7	4	Tissue	750.5	734	384.5	3753	1089	2775	48	1514	1320	489	46.5	143				100	3/3	3/3	2/3	2/3		10/12	83.3333	1087.21	89.5833	2028.56
T02P01A01	cp9		Chrom	48458	BB0051	0.788873	conserved hypothetical integral membrane protein		8	2	Culture	4010	3831	3577		3895.5		913	1083	1038	2878	3583	3983				100	3/3	1/1	3/3	3/3		10/10	100	2879.15
T02P01A01	cp9		Chrom	48458	BB0051	0.788873	conserved hypothetical integral membrane protein		8	2	Tissue	672.5	422	576	38.5	57	22	975	1059.5	1594.5	600	965	570				100	3/3	0/3	3/3	3/3		9/12	75	629.333
T02P01A01	cp9		Chrom	48458	BB0051	0.788873	conserved hypothetical integral membrane protein		8	4	Culture	4080.5	3895	1123	36	4342	2691.5	3347	4222	4208	35.5	4044.5	1663				100	3/3	2/3	3/3	2/3		10/12	83.3333	2807.33
T02P01A01	cp9		Chrom	48458	BB0051	0.788873	conserved hypothetical integral membrane protein		8	4	Tissue	196	375	484	587	22	103	179	150	37	40	27	66				100	3/3	2/3	2/3	0/3		7/12	58.3333	188.833	79.1667	1626.16
T02P01A01	cp9		Chrom	48458	BB0051	0.788873	conserved hypothetical integral membrane protein		9	2	Culture	2989	2229.5	292	677.5	2129	2693	554	1281.5	97	2163	2606	560				100	3/3	3/3	2/3	3/3		11/12	91.6667	1522.62
T02P01A01	cp9		Chrom	48458	BB0051	0.788873	conserved hypothetical integral membrane protein		9	2	Tissue	749	131	177	150	166	100	89.5	76	94.5	301	222.5	134.5				100	3/3	2/3	0/3	3/3		8/12	66.6667	199.25
T02P01A01	cp9		Chrom	48458	BB0051	0.788873	conserved hypothetical integral membrane protein		9	4	Culture	191	35	583	181	538	325.5	439	34	39	521	26	36				100	2/3	3/3	1/3	1/3		7/12	58.3333	245.708
T02P01A01	cp9		Chrom	48458	BB0051	0.788873	conserved hypothetical integral membrane protein		9	4	Tissue	186	20.5	74	156	15.5	115	18	26.5	53	48	1192	83				100	1/3	2/3	0/3	1/3		4/12	33.3333	165.625	62.5	533.302
T02P01A01	cp9		Chrom	48458	BB0051	0.788873	conserved hypothetical integral membrane protein		10	2	Culture	2516	911.5	1029.5	1853.5	5334	599.5	20	452	946	73	2099	391.5				100	3/3	3/3	2/3	2/3		10/12	83.3333	1352.12
T02P01A01	cp9		Chrom	48458	BB0051	0.788873	conserved hypothetical integral membrane protein		10	2	Tissue	594	1099.5	693	69	42	30	427	16	28	301	67	291				100	3/3	0/3	1/3	2/3		6/12	50	304.792
T02P01A01	cp9		Chrom	48458	BB0051	0.788873	conserved hypothetical integral membrane protein		10	4	Culture	4166	2526	3409	3830	3838	2540.5	2733	703	35	2914	28	201				100	3/3	3/3	2/3	2/3		10/12	83.3333	2243.62
T02P01A01	cp9		Chrom	48458	BB0051	0.788873	conserved hypothetical integral membrane protein		10	4	Tissue	92	161	102	1095	637.5	74	99	25	14	18.5	50	148.5				100	2/3	2/3	0/3	1/3		5/12	41.6667	209.708	64.5833	1027.56
T02P01A01	cp9		Chrom	48458	BB0051	0.788873	conserved hypothetical integral membrane protein		11	2	Culture	1080.5	1355	2431	1420	2064	2234	2089	3112	5205	2896.5	2480	2710				100	3/3	3/3	3/3	3/3		12/12	100	2423.08
T02P01A01	cp9		Chrom	48458	BB0051	0.788873	conserved hypothetical integral membrane protein		11	2	Tissue	369	105	649	39.5	226	842	1045	324	2128	153.5	1130	356				100	3/3	2/3	3/3	3/3		11/12	91.6667	613.917
T02P01A01	cp9		Chrom	48458	BB0051	0.788873	conserved hypothetical integral membrane protein		11	4	Culture	3547	1235	5698	4059.5	2130	656	3939	3604	7691	4075	48	4481				100	3/3	3/3	3/3	2/3		11/12	91.6667	3430.29
T02P01A01	cp9		Chrom	48458	BB0051	0.788873	conserved hypothetical integral membrane protein		11	4	Tissue	1480	313	513	1486.5	47	63.5	186.5	49	186	123	72	1457.5				100	3/3	1/3	2/3	2/3		8/12	66.6667	498.083	87.5	1741.34
T02P01A01	cp9		Chrom	48458	BB0051	0.788873	conserved hypothetical integral membrane protein		12	2	Culture	2702	5965	3470	415	29	5532	365	5613.5	3059	1805	6102.5	4763	5293	1024	5486.5	100	3/3	2/3	3/3	3/3	3/3	14/15	93.3333	3441.63
T02P01A01	cp9		Chrom	48458	BB0051	0.788873	conserved hypothetical integral membrane protein		12	2	Tissue	3573	2241.5	5661	41	42	33	437	1015.5	2781.5	2113	1850.5	4313	317.5	2153	31	100	3/3	0/3	3/3	3/3	2/3	11/15	73.3333	1773.57
T02P01A01	cp9		Chrom	48458	BB0051	0.788873	conserved hypothetical integral membrane protein		12	4	Culture	47	132	2815	2668.5	2720	2615	1300.5	3396	3025	599.5	326	3104.5	1588	24.5	2201	100	2/3	3/3	3/3	3/3	2/3	13/15	86.6667	1770.83
T02P01A01	cp9		Chrom	48458	BB0051	0.788873	conserved hypothetical integral membrane protein		12	4	Tissue	34	2581	1778	2976.5	26	4297	207.5	24	3400	3148	1620	1397	4572.5	23	5353	100	2/3	2/3	2/3	3/3	2/3	11/15	73.3333	2095.83	81.6667	2270.47
T02P01A01	cp9		Chrom	48458	BB0051	0.788873	conserved hypothetical integral membrane protein		13	2	Culture	5089	5123	5653	520.5	5599	5241	2568	2649	5116	1311	3581	4781	4898	5360	5020	100	3/3	3/3	3/3	3/3	3/3	15/15	100	4167.3
T02P01A01	cp9		Chrom	48458	BB0051	0.788873	conserved hypothetical integral membrane protein		13	2	Tissue	1866.5	510	3143	32	34	30	2601.5	4862	1166	647	1246	385.5	41	1552	29	100	3/3	0/3	3/3	3/3	1/3	10/15	66.6667	1209.7
T02P01A01	cp9		Chrom	48458	BB0051	0.788873	conserved hypothetical integral membrane protein		13	4	Culture	12	34	24	904.5	721	2761	9	28	83	192	2366	3	225.5	59	70	100	0/3	3/3	0/3	2/3	1/3	6/15	40	499.467
T02P01A01	cp9		Chrom	48458	BB0051	0.788873	conserved hypothetical integral membrane protein		13	4	Tissue	528.5	989	221	28	214	42.5	24	26	16	581	20.5	20.5	1776	610	110	100	3/3	1/3	0/3	1/3	3/3	8/15	53.3333	347.133	65	1555.9
T02P01A01	cp9		Chrom	48458	BB0051	0.788873	conserved hypothetical integral membrane protein		14	2	Culture	8358	5238.5	4795	1370	5617	3985	1918.5	769	1747	5184	4081	3257.5	4414	5397	4350	100	3/3	3/3	3/3	3/3	3/3	15/15	100	4032.1
T02P01A01	cp9		Chrom	48458	BB0051	0.788873	conserved hypothetical integral membrane protein		14	2	Tissue	2157	4465	12.5	51.5	39	35.5	49	30	770	4195	2398	2031	50	336.5	3088	100	2/3	0/3	1/3	3/3	2/3	8/15	53.3333	1313.87
T02P01A01	cp9		Chrom	48458	BB0051	0.788873	conserved hypothetical integral membrane protein		14	4	Culture	18	38	22	2964	999	28	14.5	19	17	4656	29	22	351	1744	83	100	0/3	2/3	0/3	1/3	2/3	5/15	33.3333	733.633
T02P01A01	cp9		Chrom	48458	BB0051	0.788873	conserved hypothetical integral membrane protein		14	4	Tissue	196	44	12.5	3015	30	90.5	21	13	13	462.5	346	35	78	183	92.5	100	1/3	1/3	0/3	2/3	1/3	5/15	33.3333	308.8	55	1597.1
T02P01A01	cp9		Chrom	48458	BB0051	0.788873	conserved hypothetical integral membrane protein		15	2	Culture	7422	1062	4604	235	4813	1171.5	405	4147	2441	1989	1149	3635	4973	79.5	1242	100	3/3	3/3	3/3	3/3	2/3	14/15	93.3333	2624.53
T02P01A01	cp9		Chrom	48458	BB0051	0.788873	conserved hypothetical integral membrane protein		15	2	Tissue	4169	251	611	28.5	36	25	1581	4958	2017	2293	2215.5	1294	156	4671	565	100	3/3	0/3	3/3	3/3	3/3	12/15	80	1658.07
T02P01A01	cp9		Chrom	48458	BB0051	0.788873	conserved hypothetical integral membrane protein		15	4	Culture	17	34	28	34	14	128	21	17	16	25	21	176.5	26	25.5	30	100	0/3	1/3	0/3	1/3	0/3	2/15	13.3333	40.8667
T02P01A01	cp9		Chrom	48458	BB0051	0.788873	conserved hypothetical integral membrane protein		15	4	Tissue	99.5	3330	2575	46	120	4892	28	24	31	252	21.5	901	18	2642	295	100	2/3	2/3	0/3	2/3	2/3	8/15	53.3333	1018.33	60	1335.45
T02P01A01	cp9		Chrom	48458	BB0051	0.788873	conserved hypothetical integral membrane protein		16	2	Culture	4490.5	4108	4412	4108	4070	3343	4392	4708	5214	4509	4217	4231.5	4164.5	4300	3300	100	3/3	3/3	3/3	3/3	3/3	15/15	100	4237.83
T02P01A01	cp9		Chrom	48458	BB0051	0.788873	conserved hypothetical integral membrane protein		16	2	Tissue	497	1540	2869	7	218.5	61	2704	1183	3360	1517	2946	2216	2118	2963	3239.5	100	3/3	1/3	3/3	3/3	3/3	13/15	86.6667	1829.27
T02P01A01	cp9		Chrom	48458	BB0051	0.788873	conserved hypothetical integral membrane protein		16	4	Culture	4084.5	4102.5	4458	3852	4481	400	45	2177	1186.5	3900.5	2621	3915	3703	4391	4029	100	3/3	3/3	2/3	3/3	3/3	14/15	93.3333	3156.4
T02P01A01	cp9		Chrom	48458	BB0051	0.788873	conserved hypothetical integral membrane protein		16	4	Tissue	196	532	418	704	3897	2883.5	18.5	156	109.5	321	4149	48.5	2687.5	2441	2023	100	3/3	3/3	2/3	2/3	3/3	13/15	86.6667	1372.3	91.6667	2648.95
T02P01A01	cp9		Chrom	48458	BB0051	0.788873	conserved hypothetical integral membrane protein		17	2	Culture	4471	4402.5	4060	4320	3812	6586	4804.5	3882	4282.5	4248	3703	5663	4049	1647	2763.5	100	3/3	3/3	3/3	3/3	3/3	15/15	100	4179.6
T02P01A01	cp9		Chrom	48458	BB0051	0.788873	conserved hypothetical integral membrane protein		17	2	Tissue	2824	917	3092	1213.5	32	36	1851	288	534	2509	1231	3570.5	4276.5	3303	3479.5	100	3/3	1/3	3/3	3/3	3/3	13/15	86.6667	1943.8
T02P01A01	cp9		Chrom	48458	BB0051	0.788873	conserved hypothetical integral membrane protein		17	4	Culture	5315	4213	4250	1839	3917.5	4339.5	4306.5	5832	4180.5	1602	5829	4426	4605	3861.5	4680	100	3/3	3/3	3/3	3/3	3/3	15/15	100	4213.1
T02P01A01	cp9		Chrom	48458	BB0051	0.788873	conserved hypothetical integral membrane protein		17	4	Tissue	680.5	750	1153	2697.5	2713	23.5	75.5	28	368	1361	9	17	1425.5	1406	2969	100	3/3	2/3	1/3	1/3	3/3	10/15	66.6667	1045.1	88.3333	2845.4
T02P01A01	cp9		Chrom	48458	BB0051	0.788873	conserved hypothetical integral membrane protein		18	2	Culture	307	66.5	2925	22	10	180	110	15	18	22	24	169	10.5	27.5	490	100	2/3	1/3	1/3	1/3	1/3	6/15	40	293.1
T02P01A01	cp9		Chrom	48458	BB0051	0.788873	conserved hypothetical integral membrane protein		18	2	Tissue	72	251	1232.5	22	27	28	26	31	15	16.5	292	30	691	61.5	505	100	2/3	0/3	0/3	1/3	2/3	5/15	33.3333	220.033
T02P01A01	cp9		Chrom	48458	BB0051	0.788873	conserved hypothetical integral membrane protein		18	4	Culture	32	13	32.5	23	746	160	22.5	35	23.5	22.5	25.5	20	41	13.5	215	100	0/3	2/3	0/3	0/3	1/3	3/15	20	95
T02P01A01	cp9		Chrom	48458	BB0051	0.788873	conserved hypothetical integral membrane protein		18	4	Tissue	669	20	135	2373	54	28	70	24	14	69	26	28	9.5	248	800	100	2/3	1/3	0/3	0/3	2/3	5/15	33.3333	304.5	31.6667	228.158
T02P01A01	cp9		Chrom	48458	BB0051	0.788873	conserved hypothetical integral membrane protein		19	2	Culture	138	477	86	26	3576	18	24	24	2875	940	46	32	184	149.5	23	100	2/3	1/3	1/3	1/3	2/3	7/15	46.6667	574.567
T02P01A01	cp9		Chrom	48458	BB0051	0.788873	conserved hypothetical integral membrane protein		19	2	Tissue	106	29	14.5	25.5	3.5	23	274	26	17	535	10	28	197	240	35.5	100	1/3	0/3	1/3	1/3	2/3	5/15	33.3333	104.267
T02P01A01	cp9		Chrom	48458	BB0051	0.788873	conserved hypothetical integral membrane protein		19	4	Culture	45	47		25.5	23		18	23		36	21.5		31.5	4603		100	0/2	0/2	0/2	0/2	1/2	1/10	10	487.35
T02P01A01	cp9		Chrom	48458	BB0051	0.788873	conserved hypothetical integral membrane protein		19	4	Tissue	263	13		24	35		25	27		24	33.5		134	457		100	1/2	0/2	0/2	0/2	2/2	3/10	30	103.55	30	317.433
T02P01A01	cp9		Chrom	48458	BB0051	0.788873	conserved hypothetical integral membrane protein		20	2	Culture	517	3310	1925	2	23	27	25.5	579	13	27	1701	3484	22	787	4273.5	100	3/3	0/3	1/3	2/3	2/3	8/15	53.3333	1114.4
T02P01A01	cp9		Chrom	48458	BB0051	0.788873	conserved hypothetical integral membrane protein		20	2	Tissue	45	1364	1025	28	22	17	19	37.5	28.5	190	20	1815	11	613	2891.5	100	2/3	0/3	0/3	2/3	2/3	6/15	40	541.767
T02P01A01	cp9		Chrom	48458	BB0051	0.788873	conserved hypothetical integral membrane protein		20	4	Culture	30	35.5	44	32	33.5	23	27	20	17	32	26	11.5	109	24	120	100	0/3	0/3	0/3	0/3	2/3	2/15	13.3333	38.9667
T02P01A01	cp9		Chrom	48458	BB0051	0.788873	conserved hypothetical integral membrane protein		20	4	Tissue	13	118	13.5	12	31.5	666	28	19.5	20.5	168.5	23.5	25	1959	16	2636	100	1/3	1/3	0/3	1/3	2/3	5/15	33.3333	383.333	35	519.617
T02P01A01	cp9		Chrom	48458	BB0051	0.788873	conserved hypothetical integral membrane protein		21	2	Culture	230.5	532	8	38	7	37	25	29	2	397	24.5	24.5	17	23	20.5	100	2/3	0/3	0/3	1/3	0/3	3/15	20	94.3333
T02P01A01	cp9		Chrom	48458	BB0051	0.788873	conserved hypothetical integral membrane protein		21	2	Tissue	14	17	24.5	15	15	18	37	13.5	17.5	25	10	16	40	19	25.5	100	0/3	0/3	0/3	0/3	0/3	0/15	0	20.4667
T02P01A01	cp9		Chrom	48458	BB0051	0.788873	conserved hypothetical integral membrane protein		21	4	Culture	31	14.5	26	14	33	21	39.5	18	18	28	11.5	19	11	28.5	16	100	0/3	0/3	0/3	0/3	0/3	0/15	0	21.9333
T02P01A01	cp9		Chrom	48458	BB0051	0.788873	conserved hypothetical integral membrane protein		21	4	Tissue	27.5	31	14.5	23	19.5	22	18	19.5	16.5	33.5	36	47	26	17.5	25	100	0/3	0/3	0/3	0/3	0/3	0/15	0	25.1	5	40.4583
T02P01A01	cp9		Chrom	48458	BB0051	0.788873	conserved hypothetical integral membrane protein		22	2	Culture	4939	3873.5	4590	3717	34	22.5	2998	1464	21.5	3156	4372	3895.5	1987	515	5063	100	3/3	1/3	2/3	3/3	3/3	12/15	80	2709.87
T02P01A01	cp9		Chrom	48458	BB0051	0.788873	conserved hypothetical integral membrane protein		22	2	Tissue	1326	3649	4564	865	618	102	601	240	10.5	616.5	3458	2734.5	1260	2330	197	100	3/3	3/3	2/3	3/3	3/3	14/15	93.3333	1504.77
T02P01A01	cp9		Chrom	48458	BB0051	0.788873	conserved hypothetical integral membrane protein		22	4	Culture	34	145.5	55	23.5	25	190	31	26	20	21.5	157	215.5	1529	2577	4398	100	1/3	1/3	0/3	2/3	3/3	7/15	46.6667	629.867
T02P01A01	cp9		Chrom	48458	BB0051	0.788873	conserved hypothetical integral membrane protein		22	4	Tissue	25	311	158	20	3207	358	11	26.5	27	58	1976	3823	2952.5	976	2360	100	2/3	2/3	0/3	2/3	3/3	9/15	60	1085.93	70	1482.61
T02P01A01	cp9		Chrom	48458	BB0051	0.788873	conserved hypothetical integral membrane protein		23	2	Culture	14	22	24	15	697.5	31.5	59	40	78	28	33	27.5	25	1584	7	100	0/3	1/3	0/3	0/3	1/3	2/15	13.3333	179.033
T02P01A01	cp9		Chrom	48458	BB0051	0.788873	conserved hypothetical integral membrane protein		23	2	Tissue	30.5	27	1588	46	186	956	87	22	512	162.5	293	785	82	625.5	483	100	1/3	2/3	1/3	3/3	2/3	9/15	60	392.367
T02P01A01	cp9		Chrom	48458	BB0051	0.788873	conserved hypothetical integral membrane protein		23	4	Culture	4243	23	53.5	14	17	13	38	29.5	33	31	15	68	65.5	56	24.5	100	1/3	0/3	0/3	0/3	0/3	1/15	6.66667	314.933
T02P01A01	cp9		Chrom	48458	BB0051	0.788873	conserved hypothetical integral membrane protein		23	4	Tissue	704	16	17.5	376.5	32	49.5	19	17	34.5	178	29	47	1119.5	77.5	1760	100	1/3	1/3	0/3	1/3	2/3	5/15	33.3333	298.467	28.3333	296.2
T02P01A01	cp9		Chrom	48458	BB0051	0.788873	conserved hypothetical integral membrane protein		24	2	Culture	27	17	29.5	61	32	565	163	4	2895	59.5	20	81.5	37	22	116	100	0/3	1/3	2/3	0/3	1/3	4/15	26.6667	275.3
T02P01A01	cp9		Chrom	48458	BB0051	0.788873	conserved hypothetical integral membrane protein		24	2	Tissue	21	22	193	105	29.5	3733	229	16	2142.5	153.5	32.5	119	39.5	71.5	104.5	100	1/3	2/3	2/3	2/3	1/3	8/15	53.3333	467.433
T02P01A01	cp9		Chrom	48458	BB0051	0.788873	conserved hypothetical integral membrane protein		24	4	Culture	13	38	622.5	8.5	3.5	941	7	20	128.5	9	16.5	12	3	10	1599	100	1/3	1/3	1/3	0/3	1/3	4/15	26.6667	228.767
T02P01A01	cp9		Chrom	48458	BB0051	0.788873	conserved hypothetical integral membrane protein		24	4	Tissue	33	27	1007	16	45.5	1358	29	6.5	21.5	61	63.5	39	30.5	42	433	100	1/3	1/3	0/3	0/3	1/3	3/15	20	214.167	31.6667	296.417
T02P01A01	cp9		Chrom	48458	BB0051	0.788873	conserved hypothetical integral membrane protein		25	2	Culture	3599	230.5	364	986	33	27	1563	19.5	23.5	19	21	18.5	16	17.5	4.5	100	3/3	1/3	1/3	0/3	0/3	5/15	33.3333	462.8
T02P01A01	cp9		Chrom	48458	BB0051	0.788873	conserved hypothetical integral membrane protein		25	2	Tissue	159	21	132.5	105	41	468	672.5	32.5	34	212	162	158	116	185	190	100	2/3	2/3	1/3	3/3	3/3	11/15	73.3333	179.233
T02P01A01	cp9		Chrom	48458	BB0051	0.788873	conserved hypothetical integral membrane protein		25	4	Culture	91.5	21	22.5	18	8	13	12	13	15	7	11	6.5	9.5	8	10	100	0/3	0/3	0/3	0/3	0/3	0/15	0	17.7333
T02P01A01	cp9		Chrom	48458	BB0051	0.788873	conserved hypothetical integral membrane protein		25	4	Tissue	30.5	8.5	26.5	944	353.5	22	19	40	31	39	38	57.5	113	831	54	100	0/3	2/3	0/3	0/3	2/3	4/15	26.6667	173.833	33.3333	208.4
T02P01A01	cp9		Chrom	48458	BB0051	0.788873	conserved hypothetical integral membrane protein		26	2	Culture	499	310	104.5	21	17	14	256	102	760	107	67	47	12	714.5	35	100	3/3	0/3	3/3	1/3	1/3	8/15	53.3333	204.4
T02P01A01	cp9		Chrom	48458	BB0051	0.788873	conserved hypothetical integral membrane protein		26	2	Tissue	60	1165	964	107	39	1272	356	371	1120	277.5	803	1525	21	1744.5	70	100	2/3	2/3	3/3	3/3	1/3	11/15	73.3333	659.667
T02P01A01	cp9		Chrom	48458	BB0051	0.788873	conserved hypothetical integral membrane protein		26	4	Culture	463.5	10	2487.5	2943	208	6.5	301.5	21.5	18	14	23	32	6	13	12.5	100	2/3	2/3	1/3	0/3	0/3	5/15	33.3333	437.333
T02P01A01	cp9		Chrom	48458	BB0051	0.788873	conserved hypothetical integral membrane protein		26	4	Tissue	81.5	107.5	280	76	73	33	72.5	48	19.5	1528	46	61	225	47	43.5	100	2/3	0/3	0/3	1/3	1/3	4/15	26.6667	182.767	46.6667	371.042
T02P01A01	cp9		Chrom	48458	BB0051	0.788873	conserved hypothetical integral membrane protein		27	2	Culture	1076	1812	105	40	18.5	23	21	24	209	64	79	198	41	1249	30	100	3/3	0/3	1/3	1/3	1/3	6/15	40	332.633
T02P01A01	cp9		Chrom	48458	BB0051	0.788873	conserved hypothetical integral membrane protein		27	2	Tissue	1546	139	1567	27	34.5	2300	22.5	27	289	3096	1864	236	84.5	54	264	100	3/3	1/3	1/3	3/3	1/3	9/15	60	770.033
T02P01A01	cp9		Chrom	48458	BB0051	0.788873	conserved hypothetical integral membrane protein		27	4	Culture	6	18.5	11	6.5	512.5	3.5	11	2650	2822	6	2	7	13.5	5	4.5	100	0/3	1/3	2/3	0/3	0/3	3/15	20	405.267
T02P01A01	cp9		Chrom	48458	BB0051	0.788873	conserved hypothetical integral membrane protein		27	4	Tissue	13	22	37.5	41	997	398	17.5	19	17	54	173	27.5	55	24	41	100	0/3	2/3	0/3	1/3	0/3	3/15	20	129.1	35	409.258
T02P01A01	cp9		Chrom	48458	BB0051	0.788873	conserved hypothetical integral membrane protein		28	2	Culture	626	374	466	8	19	19	723	102	521	759	15	20	88	29	1291	100	3/3	0/3	3/3	1/3	1/3	8/15	53.3333	337.333
T02P01A01	cp9		Chrom	48458	BB0051	0.788873	conserved hypothetical integral membrane protein		28	2	Tissue	232	10	1.5	1598	2041.5	67	159	357	152	1158	658	236.5	220.5	23	540	100	1/3	2/3	3/3	3/3	2/3	11/15	73.3333	496.933
T02P01A01	cp9		Chrom	48458	BB0051	0.788873	conserved hypothetical integral membrane protein		28	4	Culture	1172	9	305.5	18.5	15	6.5	20	24	18	0	24.5	22	28.5	29	18.5	100	2/3	0/3	0/3	0/3	0/3	2/15	13.3333	114.067
T02P01A01	cp9		Chrom	48458	BB0051	0.788873	conserved hypothetical integral membrane protein		28	4	Tissue	11	22	15.5	14	9	21	19.5	10	26	73	5.5	5	17	19	106	100	0/3	0/3	0/3	0/3	1/3	1/15	6.66667	24.9	36.6667	243.308
T02P01A01	cp9		Chrom	48458	BB0051	0.788873	conserved hypothetical integral membrane protein		29	2	Culture	1550.5	400.5	1538.5	56	18	16	90	48.5	419	25	15	45.5	17	107	38	100	3/3	0/3	1/3	0/3	1/3	5/15	33.3333	292.3
T02P01A01	cp9		Chrom	48458	BB0051	0.788873	conserved hypothetical integral membrane protein		29	2	Tissue	658.5	231	314	196	28.5	1445	183	17	21.5	635.5	1230	309	34	1427	420	100	3/3	2/3	1/3	3/3	2/3	11/15	73.3333	476.667
T02P01A01	cp9		Chrom	48458	BB0051	0.788873	conserved hypothetical integral membrane protein		29	4	Culture	18	1560	1003	24	17	64	13	28	18	23	16	25	1155	14	114.5	100	2/3	0/3	0/3	0/3	2/3	4/15	26.6667	272.833
T02P01A01	cp9		Chrom	48458	BB0051	0.788873	conserved hypothetical integral membrane protein		29	4	Tissue	9	28.5	63	18	4	267	10.5	7	9	244	15.5	21	417	1601	438.5	100	0/3	1/3	0/3	1/3	3/3	5/15	33.3333	210.2	41.6667	313
T02P01A01	cp9		Chrom	48458	BB0051	0.788873	conserved hypothetical integral membrane protein		30	2	Culture	1075	915.5	2855	5.5	21	10	13	3030	63	104	249	41	2584.5	22	43	100	3/3	0/3	1/3	2/3	1/3	7/15	46.6667	735.433
T02P01A01	cp9		Chrom	48458	BB0051	0.788873	conserved hypothetical integral membrane protein		30	2	Tissue	890	1157.5	717	28	806	0	13	161	68.5	805.5	94	756.5	1666	1183.5	986.5	100	3/3	1/3	1/3	2/3	3/3	10/15	66.6667	622.2
T02P01A01	cp9		Chrom	48458	BB0051	0.788873	conserved hypothetical integral membrane protein		30	4	Culture	3258	2646	2564.5	34.5	147.5	235	2302	33.5	21.5	23	3811	33.5	956	3670	3097	100	3/3	2/3	1/3	1/3	3/3	10/15	66.6667	1522.2
T02P01A01	cp9		Chrom	48458	BB0051	0.788873	conserved hypothetical integral membrane protein		30	4	Tissue	232	1119.5	199.5	18	16	602	79	110	100	18.5	999.5	3074	2308.5	2422.5	2070.5	100	3/3	1/3	1/3	2/3	3/3	10/15	66.6667	891.3	61.6667	942.783
T02P01A01	cp9		Chrom	48458	BB0051	0.788873	conserved hypothetical integral membrane protein		31	2	Culture	3504	1569	4471	35	22.5	49.5	551	1248	1166	1991.5	31	12	15	52.5	14	100	3/3	0/3	3/3	1/3	0/3	7/15	46.6667	982.133
T02P01A01	cp9		Chrom	48458	BB0051	0.788873	conserved hypothetical integral membrane protein		31	2	Tissue	2405	2684	264	1417.5	964	2730	2333	965.5	1550.5	123.5	3551.5	3377	3244	2439	2649.5	100	3/3	3/3	3/3	3/3	3/3	15/15	100	2046.53
T02P01A01	cp9		Chrom	48458	BB0051	0.788873	conserved hypothetical integral membrane protein		31	4	Culture	3641.5	5373	4906	434	24	5831	12	1239.5	3088	13	146	3531.5	3362	1262	2303	100	3/3	2/3	2/3	2/3	3/3	12/15	80	2344.43
T02P01A01	cp9		Chrom	48458	BB0051	0.788873	conserved hypothetical integral membrane protein		31	4	Tissue	121	2781	152.5	35	1209	667	91	43	48	1494	3300	211	1543	3058	3808	100	3/3	2/3	0/3	3/3	3/3	11/15	73.3333	1237.43	75	1652.63
T02P01A01	cp9		Chrom	48458	BB0051	0.788873	conserved hypothetical integral membrane protein		32	2	Culture	3941	3533	4156.5	3	20	181	191	779	2447.5	145	1161	1240	1005	4327	3856	100	3/3	1/3	3/3	3/3	3/3	13/15	86.6667	1799.07
T02P01A01	cp9		Chrom	48458	BB0051	0.788873	conserved hypothetical integral membrane protein		32	2	Tissue	4862	3831.5	1317	38	81	699	735.5	507.5	4337	2330.5	129	3229.5	1971	3293	2379	100	3/3	1/3	3/3	3/3	3/3	13/15	86.6667	1982.7
T02P01A01	cp9		Chrom	48458	BB0051	0.788873	conserved hypothetical integral membrane protein		32	4	Culture	5501	3874.5	4974.5	1639	5351	157	4952	4090	4180	968.5	3098	2208	5638	6047.5	4832.5	100	3/3	3/3	3/3	3/3	3/3	15/15	100	3834.1
T02P01A01	cp9		Chrom	48458	BB0051	0.788873	conserved hypothetical integral membrane protein		32	4	Tissue	1081.5	1811.5	1784	970	1656	30.5	327	3077.5	377.5	13.5	145	2064.5	3228	3249	1895	100	3/3	2/3	3/3	2/3	3/3	13/15	86.6667	1447.37	90	2265.81
T02P01A01	cp9		Chrom	48458	BB0051	0.788873	conserved hypothetical integral membrane protein		33	2	Culture	3430	467	3943	150	8	198	3943.5	4604.5	360	97	3666	4067	186	50	185	100	3/3	2/3	3/3	2/3	2/3	12/15	80	1690.33
T02P01A01	cp9		Chrom	48458	BB0051	0.788873	conserved hypothetical integral membrane protein		33	2	Tissue	4178.5	2937	2116	1047	1212.5	239	3589	2659	2244	1248.5	43	1431	2110	482.5	2060	100	3/3	3/3	3/3	2/3	3/3	14/15	93.3333	1839.8
T02P01A01	cp9		Chrom	48458	BB0051	0.788873	conserved hypothetical integral membrane protein		33	4	Culture	4376	4586	5259	2414	604	4784	5475	4212	581	3446	3648.5	4703	136	6024	5782	100	3/3	3/3	3/3	3/3	3/3	15/15	100	3735.37
T02P01A01	cp9		Chrom	48458	BB0051	0.788873	conserved hypothetical integral membrane protein		33	4	Tissue	2555	3040	3270.5	49	340	50	95	24	22	7.5	83	28	352	4019	5986	100	3/3	1/3	0/3	0/3	3/3	7/15	46.6667	1328.07	80	2148.39
T02P01A01	cp9		Chrom	48458	BB0051	0.788873	conserved hypothetical integral membrane protein		34	2	Culture	2147	19	1867	70	16.5	3155	204	14.5	69	246	1220.5	624	2782	118	2579.5	100	2/3	1/3	1/3	3/3	3/3	10/15	66.6667	1008.8
T02P01A01	cp9		Chrom	48458	BB0051	0.788873	conserved hypothetical integral membrane protein		34	2	Tissue	1058.5	263	152	29	36	49.5	38.5	0	10	1423	31	583	526.5	846.5	2053.5	100	3/3	0/3	0/3	2/3	3/3	8/15	53.3333	473.333
T02P01A01	cp9		Chrom	48458	BB0051	0.788873	conserved hypothetical integral membrane protein		34	4	Culture	21	2308	159	106	28	20	17.5	11	21	3	70	1	36.5	380	21	100	2/3	1/3	0/3	0/3	1/3	4/15	26.6667	213.533
T02P01A01	cp9		Chrom	48458	BB0051	0.788873	conserved hypothetical integral membrane protein		34	4	Tissue	36	25	40.5	33	48	27.5	46	40	51	113.5	26	76.5	1287.5	82.5	266	100	0/3	0/3	0/3	1/3	2/3	3/15	20	146.6	41.6667	460.567
T02P01A01	cp9		Chrom	48458	BB0051	0.788873	conserved hypothetical integral membrane protein		35	2	Culture	3449	4389	1366	430	4005.5	135	1336	1385.5	5441	837	2854	293	688	21	5348.5	100	3/3	3/3	3/3	3/3	2/3	14/15	93.3333	2131.9
T02P01A01	cp9		Chrom	48458	BB0051	0.788873	conserved hypothetical integral membrane protein		35	2	Tissue	3941	1631	114.5	72	5327	92	3333	681	2467	1132	1145	3150	944	1073	3252	100	3/3	1/3	3/3	3/3	3/3	13/15	86.6667	1890.3
T02P01A01	cp9		Chrom	48458	BB0051	0.788873	conserved hypothetical integral membrane protein		35	4	Culture	4542	5366	4652	1066	2450	43.5	47	31	44.5	1331	24	36	40	1451.5	5453	100	3/3	2/3	0/3	1/3	2/3	8/15	53.3333	1771.83
T02P01A01	cp9		Chrom	48458	BB0051	0.788873	conserved hypothetical integral membrane protein		35	4	Tissue	3372	1304	2834	47	1679	51.5	32	32.5	45	1050	413.5	4.5	2187	3767	5198	100	3/3	1/3	0/3	2/3	3/3	9/15	60	1467.8	73.3333	1815.46
T02P01A01	cp9		Chrom	48458	BB0051	0.788873	conserved hypothetical integral membrane protein		36	2	Culture	2591	2414	1864	784	2046	976	75	1443.5	25.5	176	1656	655	662	1456	1092.5	100	3/3	3/3	1/3	3/3	3/3	13/15	86.6667	1194.43
T02P01A01	cp9		Chrom	48458	BB0051	0.788873	conserved hypothetical integral membrane protein		36	2	Tissue	4305	3738	1165	41	5115.5	2183.5	65	1832	33	2722	3232	4248.5	3320	968	1137.5	100	3/3	2/3	1/3	3/3	3/3	12/15	80	2273.73
T02P01A01	cp9		Chrom	48458	BB0051	0.788873	conserved hypothetical integral membrane protein		36	4	Culture	7.5	36	37.5	1012	51	821	4	202	93	170	351.5	14	26	42.5	116	100	0/3	2/3	1/3	2/3	1/3	6/15	40	198.933
T02P01A01	cp9		Chrom	48458	BB0051	0.788873	conserved hypothetical integral membrane protein		36	4	Tissue	605	147	2953	2157	2437	1483.5	114	162	4942	195	1130	353	2318	5831	1705	100	3/3	3/3	3/3	3/3	3/3	15/15	100	1768.83	76.6667	1358.98
T02P01A01	cp9		Chrom	48458	BB0051	0.788873	conserved hypothetical integral membrane protein		37	2	Culture	1182	5986	6507	1856.5	10091.5	593	1973.5	6085	5730	2149	4212.5	5957	1351.5	7807	6957	100	3/3	3/3	3/3	3/3	3/3	15/15	100	4562.57
T02P01A01	cp9		Chrom	48458	BB0051	0.788873	conserved hypothetical integral membrane protein		37	2	Tissue	6325	5697	5063	4699	740	4956.5	5439	4469	2175	4924.5	5788	6096	6070	3547	4816.5	100	3/3	3/3	3/3	3/3	3/3	15/15	100	4720.37
T02P01A01	cp9		Chrom	48458	BB0051	0.788873	conserved hypothetical integral membrane protein		37	4	Culture	279	595	193	8671	7692.5	8022	109.5	66	29.5	77	44	1272	9692.5	5617.5	10116	100	3/3	3/3	1/3	1/3	3/3	11/15	73.3333	3498.43
T02P01A01	cp9		Chrom	48458	BB0051	0.788873	conserved hypothetical integral membrane protein		37	4	Tissue	1312	774	2231	5953	4987	5177.5	436.5	117	18	5135	4830	5186.5	4485	5256	6070	100	3/3	3/3	2/3	3/3	3/3	14/15	93.3333	3464.57	91.6667	4061.48
T02P01A01	cp9		Chrom	48458	BB0051	0.788873	conserved hypothetical integral membrane protein		38	2	Culture	5511.5	6390	5303	2976	6221.5	825.5	121.5	5310	6065	5303.5	5344.5	3922	2795	4840.5	3337	100	3/3	3/3	3/3	3/3	3/3	15/15	100	4284.43
T02P01A01	cp9		Chrom	48458	BB0051	0.788873	conserved hypothetical integral membrane protein		38	2	Tissue	2769.5	3260	6460.5	187	980	2302	21.5	1900	4381	1755	3384	3925	3325	6742	3545	100	3/3	3/3	2/3	3/3	3/3	14/15	93.3333	2995.83
T02P01A01	cp9		Chrom	48458	BB0051	0.788873	conserved hypothetical integral membrane protein		38	4	Culture	547.5	4351	39	2573	179	4082.5	48.5	23	58	507	2454.5	482	6161	1019.5	4936	100	2/3	3/3	0/3	3/3	3/3	11/15	73.3333	1830.77
T02P01A01	cp9		Chrom	48458	BB0051	0.788873	conserved hypothetical integral membrane protein		38	4	Tissue	2654	3957.5	424	3010.5	0	4376	21	35	415	700.5	3737	2306	5783	2322	4857	100	3/3	2/3	1/3	3/3	3/3	12/15	80	2306.57	86.6667	2854.4
T02P01A01	cp9		Chrom	48458	BB0051	0.788873	conserved hypothetical integral membrane protein		39	2	Culture	5032	6247	4793	1443	1069.5	5254	26	83	147	942	768.5	2447	1307	64.5	2576	100	3/3	3/3	1/3	3/3	2/3	12/15	80	2146.63
T02P01A01	cp9		Chrom	48458	BB0051	0.788873	conserved hypothetical integral membrane protein		39	2	Tissue	4178.5	2438	6156	120.5	6463	3842	604	583	3675.5	4006	4985	5768	1180	863	4781	100	3/3	3/3	3/3	3/3	3/3	15/15	100	3309.57
T02P01A01	cp9		Chrom	48458	BB0051	0.788873	conserved hypothetical integral membrane protein		39	4	Culture	44	758	591	257	6	6006	14.5	109	37	2619	464	365	719	4941	4398	100	2/3	2/3	1/3	3/3	3/3	11/15	73.3333	1421.9
T02P01A01	cp9		Chrom	48458	BB0051	0.788873	conserved hypothetical integral membrane protein		39	4	Tissue	1842	3906.5	671	5277	4054	3800	111	111	12.5	5335	2594	2442	2995.5	3949	741.5	100	3/3	3/3	2/3	3/3	3/3	14/15	93.3333	2522.8	86.6667	2350.23
T02P01A01	cp9		Chrom	48458	BB0051	0.788873	conserved hypothetical integral membrane protein		40	2	Tissue	327	39.5	18.5	19.5	49	24	41.5	26.5	47	702.5	300	667.5	2439	805	1650	100	1/3	0/3	0/3	3/3	3/3	7/15	46.6667	477.1
T02P01A01	cp9		Chrom	48458	BB0051	0.788873	conserved hypothetical integral membrane protein		40	4	Tissue	41.5	32	27	69	39	30	44	39.5	25	116	3683.5	32	30	378	164	100	0/3	0/3	0/3	2/3	2/3	4/15	26.6667	316.7	36.6667	396.9
T02P01A01	cp9		Chrom	48458	BB0051	0.788873	conserved hypothetical integral membrane protein		41	2	Tissue	2249	3817	754.5	13	34	2189.5	61	268.5	13.5	1694	2304.5	2218	1023	3342	2655	100	3/3	1/3	1/3	3/3	3/3	11/15	73.3333	1509.1
T02P01A01	cp9		Chrom	48458	BB0051	0.788873	conserved hypothetical integral membrane protein		41	4	Tissue	2249	3817	754.5	13	34	2189.5	61	268.5	13.5	1694	2304.5	2218	1023	3342	2655	100	3/3	1/3	1/3	3/3	3/3	11/15	73.3333	1509.1	73.3333	1509.1
T02P01A01	cp9		Chrom	48458	BB0051	0.788873	conserved hypothetical integral membrane protein		42	2	Tissue	797	1595	2460	593.5	5.5	5.5	319	1525	269	1998	2087	1286	2636.5	302	1098	100	3/3	1/3	3/3	3/3	3/3	13/15	86.6667	1131.8
T02P01A01	cp9		Chrom	48458	BB0051	0.788873	conserved hypothetical integral membrane protein		42	4	Tissue	214	2926.5	596	360	129	655	16	15	1670	1771	1106	1850.5	1986.5	2806	3954.5	100	3/3	3/3	1/3	3/3	3/3	13/15	86.6667	1337.07	86.6667	1234.43
T02P01A01	cp9		Chrom	48458	BB0051	0.788873	conserved hypothetical integral membrane protein		43	2	Tissue	1652	128.5	21	37.5	21	33	1168	128.5	948	1274.5	892.5	521	154	683	218.5	100	2/3	0/3	3/3	3/3	3/3	11/15	73.3333	525.4
T02P01A01	cp9		Chrom	48458	BB0051	0.788873	conserved hypothetical integral membrane protein		43	4	Tissue	150	19.5	678.5	57	22.5	123	19	28	33.5	141.5	108	2	385	2717.5	16	100	2/3	1/3	0/3	2/3	2/3	7/15	46.6667	300.067	60	412.733
T02P01A01	cp9		Chrom	48458	BB0051	0.788873	conserved hypothetical integral membrane protein		44	2	Tissue	944	3622	4261.5	416	38	14	3878	39.5	993.5	3020	3124	2351	578.5	464	1854.5	100	3/3	1/3	2/3	3/3	3/3	12/15	80	1706.57
T02P01A01	cp9		Chrom	48458	BB0051	0.788873	conserved hypothetical integral membrane protein		44	4	Tissue	797	2373	2404	118	52.5	189.5	1889	1006	441	1642.5	72	457	4296	2773	3485	100	3/3	2/3	3/3	2/3	3/3	13/15	86.6667	1466.37	83.3333	1586.47
T02P01A01	cp9		Chrom	48458	BB0051	0.788873	conserved hypothetical integral membrane protein		45	2	Tissue	5630	7459	6019	36.5	49	32.5	3743	2083	1221	5862	6644	5686	3055	5931	4596	100	3/3	0/3	3/3	3/3	3/3	12/15	80	3869.8
T02P01A01	cp9		Chrom	48458	BB0051	0.788873	conserved hypothetical integral membrane protein		45	4	Tissue	3277.5	1929	2092	39	2230	266	42	62	32.5	3031	222	2153.5	47.5	4078	3478.5	100	3/3	2/3	0/3	3/3	2/3	10/15	66.6667	1532.03	73.3333	2700.92
T02P01A01	cp9		Chrom	48458	BB0051	0.788873	conserved hypothetical integral membrane protein		46	2	Tissue	2045	5509	4687	34.5	59	20	5465	42	3161	5225	1162	3505.5	4079	7805	4492	100	3/3	0/3	2/3	3/3	3/3	11/15	73.3333	3152.73
T02P01A01	cp9		Chrom	48458	BB0051	0.788873	conserved hypothetical integral membrane protein		46	4	Tissue	146	2354	3883	503	36	51	203.5	6.5	20.5	4844	1017	441	7185.5	1542	3652	100	3/3	1/3	1/3	3/3	3/3	11/15	73.3333	1725.67	73.3333	2439.2
T02P01A01	cp9		Chrom	48458	BB0051	0.788873	conserved hypothetical integral membrane protein		47	2	Tissue	3834	5870	5471.5	747.5	34	401	3819	429	2155	1741	3058	4441	4442	3782.5	1276.5	100	3/3	2/3	3/3	3/3	3/3	14/15	93.3333	2766.8
T02P01A01	cp9		Chrom	48458	BB0051	0.788873	conserved hypothetical integral membrane protein		47	4	Tissue	4663	255	4619.5	2591	2616	1847	1459	327	2131	2191	4655	1091.5	681	6220.5	5672.5	100	3/3	3/3	3/3	3/3	3/3	15/15	100	2734.67	96.6667	2750.73
T02P01A01	cp9		Chrom	48458	BB0051	0.788873	conserved hypothetical integral membrane protein		48	2	Tissue	6356	903	6589	1825	15	353	5817.5	2305	6584.5	2913	1671	5604	1933	10	4877.5	100	3/3	2/3	3/3	3/3	2/3	13/15	86.6667	3183.77
T02P01A01	cp9		Chrom	48458	BB0051	0.788873	conserved hypothetical integral membrane protein		48	4	Tissue	4201	0	4133	16	655	21.5	20	79.5	21.5	2162.5	2783	2914.5	838.5	4875.5	936	100	2/3	1/3	0/3	3/3	3/3	9/15	60	1577.17	73.3333	2380.47
T02P01A01	cp9		Chrom	48458	BB0051	0.788873	conserved hypothetical integral membrane protein		50	2	Tissue	6695	7250	5322	0	2154	32	1874.5	1299.5	4391.5	7538	4432	5618	5638	3775	4621	100	3/3	1/3	3/3	3/3	3/3	13/15	86.6667	4042.7
T02P01A01	cp9		Chrom	48458	BB0051	0.788873	conserved hypothetical integral membrane protein		50	4	Tissue	1809	2990	1206.5	6006	2954	2255	209.5	92.5	5	741.5	807	1654	3091	2162	3792	100	3/3	3/3	1/3	3/3	3/3	13/15	86.6667	1985	86.6667	3013.85
T02P01A01	cp9		Chrom	48458	BB0051	0.788873	conserved hypothetical integral membrane protein		51	2	Tissue	2610	1928	2176	1173	12.5	11.5	2423	652.5	3313.5	1930	1336	2774	1974	3604.5	2071	100	3/3	1/3	3/3	3/3	3/3	13/15	86.6667	1865.97
T02P01A01	cp9		Chrom	48458	BB0051	0.788873	conserved hypothetical integral membrane protein		51	4	Tissue	1020	405.5	2027.5	1480	2206	1818	34	60	461	569	2053	1087	1477	2438.5	1429	100	3/3	3/3	1/3	3/3	3/3	13/15	86.6667	1237.7	86.6667	1551.83
T02P01A01	cp9		Chrom	48458	BB0051	0.788873	conserved hypothetical integral membrane protein		52	2	Tissue	233.5	5442	3512	2433.5	1495	4904.5	1277	252.5	6772	4381	6432.5	6163	5662	5325	5736	100	3/3	3/3	3/3	3/3	3/3	15/15	100	4001.43
T02P01A01	cp9		Chrom	48458	BB0051	0.788873	conserved hypothetical integral membrane protein		52	4	Tissue	5617	6257	5754	4914.5	5999	4142	388.5	10	0	4794	5170.5	848	2465	4660.5	3323	100	3/3	3/3	1/3	3/3	3/3	13/15	86.6667	3622.87	93.3333	3812.15
T02P01A01	cp9		Chrom	48458	BB0051	0.788873	conserved hypothetical integral membrane protein		53	2	Tissue	6102	3524	4064	65.5	178	2409	179	89	2577.5	6109.5	123.5	4449.5	3792	3513	3446	100	3/3	2/3	2/3	3/3	3/3	13/15	86.6667	2708.1
T02P01A01	cp9		Chrom	48458	BB0051	0.788873	conserved hypothetical integral membrane protein		53	4	Tissue	761	1044.5	1050	78	934	1769.5	49	18	43	707	1080	2318.5	1994	465.5	857	100	3/3	2/3	0/3	3/3	3/3	11/15	73.3333	877.933	80	1793.02
T02P01A01	cp9		Chrom	48458	BB0051	0.788873	conserved hypothetical integral membrane protein		54	2	Tissue	3706	5500.5	4753	88	7350	1326	118	488.5	406	6488.5	5685.5	4691	4335	4419	3582	100	3/3	2/3	3/3	3/3	3/3	14/15	93.3333	3529.13
T02P01A01	cp9		Chrom	48458	BB0051	0.788873	conserved hypothetical integral membrane protein		54	4	Tissue	4341	2946	4680	4335	4448	4032	62	24	185.5	648	5904	865	2543	4736	4721	100	3/3	3/3	1/3	3/3	3/3	13/15	86.6667	2964.7	90	3246.92
T02P01A01	cp9		Chrom	48458	BB0051	0.788873	conserved hypothetical integral membrane protein		55	2	Tissue	4681	5755	5773	761	53	826	6449	1118	3138	4517	5919	4895	5642	5522	6281	100	3/3	2/3	3/3	3/3	3/3	14/15	93.3333	4088.67
T02P01A01	cp9		Chrom	48458	BB0051	0.788873	conserved hypothetical integral membrane protein		55	4	Tissue	3817.5	3193	1461	844	3319	4552	2753	2344.5	19.5	355	2532	2318.5	4361	5713	4227	100	3/3	3/3	2/3	3/3	3/3	14/15	93.3333	2787.33	93.3333	3438
T02P01A01	cp9		Chrom	48458	BB0051	0.788873	conserved hypothetical integral membrane protein		56	2	Tissue	5965.5	6403.5	5807	2345	4220	43	200.5	216	4076	6517	7026.5	4880	6449	5917.5	6512	100	3/3	2/3	3/3	3/3	3/3	14/15	93.3333	4438.57
T02P01A01	cp9		Chrom	48458	BB0051	0.788873	conserved hypothetical integral membrane protein		56	4	Tissue	5633	2949	5180	21	2494	420	2222	327	2661.5	57	43	1906.5	5132	2758	4600	100	3/3	2/3	3/3	1/3	3/3	12/15	80	2426.93	86.6667	3432.75
T02P01A01	cp9		Chrom	48458	BB0051	0.788873	conserved hypothetical integral membrane protein		57	2	Tissue	7394	5120	4797.5	28	6177	5272	3987	4872.5	6493	6656	6119	6836.5	7264	5743.5	5058.5	100	3/3	2/3	3/3	3/3	3/3	14/15	93.3333	5454.57
T02P01A01	cp9		Chrom	48458	BB0051	0.788873	conserved hypothetical integral membrane protein		57	4	Tissue	4809	5160	5167	6058	6333.5	7330	3202	3968	5491.5	1203	5138	5438	2492	4770	3342.5	100	3/3	3/3	3/3	3/3	3/3	15/15	100	4660.17	96.6667	5057.37
T02P01A06	cp9, lp28-1		Chrom	48458	BB0051	0.788873	conserved hypothetical integral membrane protein		1	2	Culture	17	51.5	1076	33	32	27	673.5	38	18	27	1880	65.5				100	1/3	0/3	1/3	1/3		3/12	25	328.208
T02P01A06	cp9, lp28-1		Chrom	48458	BB0051	0.788873	conserved hypothetical integral membrane protein		1	2	Tissue	19	136	18.5	15.5	25	26	97	21	31.5	141	965.5	739.5				100	1/3	0/3	0/3	3/3		4/12	33.3333	186.292	29.1667	257.25
T10P01A02	Complete		Chrom	48477	BB0051	0.815977	conserved hypothetical integral membrane protein		1	2	Culture	28	27.5	27	39	35	17	21	28	22	26	28	21				100	0/3	0/3	0/3	0/3		0/12	0	26.625
T10P01A02	Complete		Chrom	48477	BB0051	0.815977	conserved hypothetical integral membrane protein		1	2	Tissue	26	46	49	12	8	21	23.5	22	60.5	17	9.5	20.5				100	0/3	0/3	0/3	0/3		0/12	0	26.25	0	26.4375
T10P01A02	Complete		Chrom	48477	BB0051	0.815977	conserved hypothetical integral membrane protein		4	2	Culture	22	55.5	40	42	4	65	59	19	14	61	29	45				100	0/3	0/3	0/3	0/3		0/12	0	37.9583
T10P01A02	Complete		Chrom	48477	BB0051	0.815977	conserved hypothetical integral membrane protein		4	2	Tissue	12	18	34	17	27	14.5	18.5	16	26	12.5	13	34				100	0/3	0/3	0/3	0/3		0/12	0	20.2083
T10P01A02	Complete		Chrom	48477	BB0051	0.815977	conserved hypothetical integral membrane protein		4	4	Culture	30	40	14	17.5	44	23	16	33	22.5	35	26	23				100	0/3	0/3	0/3	0/3		0/12	0	27
T10P01A02	Complete		Chrom	48477	BB0051	0.815977	conserved hypothetical integral membrane protein		4	4	Tissue	8.5	21	21	19	40	17	56	20.5	12.5	25.5	21	22				100	0/3	0/3	0/3	0/3		0/12	0	23.6667	0	27.2083
T10P01D12	cp32-6		Chrom	49829	BB0053	0.728763	uracil DNA glycosylase	ung	11	2	Culture	67.5	35	58.5	51	37	45	39	60	56	58.5	44	46				100	0/3	0/3	0/3	0/3		0/12	0	49.7917
T10P01D12	cp32-6		Chrom	49829	BB0053	0.728763	uracil DNA glycosylase	ung	11	2	Tissue	34.5	38	30	20	152	53	46	30	33	33.5	55	71				100	0/3	1/3	0/3	0/3		1/12	8.33333	49.6667
T10P01D12	cp32-6		Chrom	49829	BB0053	0.728763	uracil DNA glycosylase	ung	11	4	Culture	29	27.5	35	19	45	20	29.5	29.5	27.5	35	29	8				100	0/3	0/3	0/3	0/3		0/12	0	27.8333
T10P01D12	cp32-6		Chrom	49829	BB0053	0.728763	uracil DNA glycosylase	ung	11	4	Tissue	341	7	233	123	107	20	10	22	33	0	16	9				100	2/3	2/3	0/3	0/3		4/12	33.3333	76.75	10.4167	51.0104
T04TC428	lp5		Chrom	65900	BB0071	0.0896739	membrane protein, putative		26	2	Culture	17	29	45	38	51	16	32	33.5	31	20.5	34.5	35.5	23	20	28	100	0/3	0/3	0/3	0/3	0/3	0/15	0	30.2667
T04TC428	lp5		Chrom	65900	BB0071	0.0896739	membrane protein, putative		26	2	Tissue	24	37	25	35	45.5	32.5	4.5	36.5	36	18.5	74	45	25	22.5	59	100	0/3	0/3	0/3	0/3	0/3	0/15	0	34.6667
T04TC428	lp5		Chrom	65900	BB0071	0.0896739	membrane protein, putative		26	4	Culture	10.5	15.5	11	13.5	17	9	18.5	20	13	14	15	5	12	14	14	100	0/3	0/3	0/3	0/3	0/3	0/15	0	13.4667
T04TC428	lp5		Chrom	65900	BB0071	0.0896739	membrane protein, putative		26	4	Tissue	21	18	22	28	37	43	9	26	16	15	46	101	18.5	29	18	100	0/3	0/3	0/3	1/3	0/3	1/15	6.66667	29.8333	1.66667	27.0583
T05TC148	cp9, cp32-6		Chrom	69945	BB0073	0.676786	conserved hypothetical protein		56	2	Tissue	73.5	153	424	329	344.5	450	39	40	56.5	295.5	296	348	221.5	212.5	165	100	2/3	3/3	0/3	3/3	3/3	11/15	73.3333	229.867
T05TC148	cp9, cp32-6		Chrom	69945	BB0073	0.676786	conserved hypothetical protein		56	4	Tissue	154	136	191.5	267.5	233.5	233	63	57.5	67	226	260.5	271	239.5	155	119	100	3/3	3/3	0/3	3/3	3/3	12/15	80	178.267	76.6667	204.067
T05TC072	lp5, lp28-2		Chrom	81971	BB0086	0.36873	putative Mg chelatase homolog		53	2	Tissue	1006	1291.5	167	746	412.5	292.5	809.5	72	24.5	1739.5	380.5	244	960	799	816.5	100	3/3	3/3	1/3	3/3	3/3	13/15	86.6667	650.733
T05TC072	lp5, lp28-2		Chrom	81971	BB0086	0.36873	putative Mg chelatase homolog		53	4	Tissue	1952.5	57	46	1544	119	253	205	2	32	330	324	692	842	54	1546	100	1/3	3/3	1/3	3/3	2/3	10/15	66.6667	533.233	76.6667	591.983
T04TC153	cp9, lp5, lp28-2		Chrom	97762	BB0099	0.112676	ribosome small subunit-dependent GTPase A	rsgA	43	2	Tissue	40	25	28	19	54	26	131	19	34.5	169	31.5	46	15	47	37.5	100	0/3	0/3	1/3	1/3	0/3	2/15	13.3333	48.1667
T04TC153	cp9, lp5, lp28-2		Chrom	97762	BB0099	0.112676	ribosome small subunit-dependent GTPase A	rsgA	43	4	Tissue	19	28	41	60	31	45.5	24	45	41	17	73	40	42	46.5	18	100	0/3	0/3	0/3	0/3	0/3	0/15	0	38.0667	6.66667	43.1167
T06TC366	lp5		Chrom	109676	BB0111	0.998537	replicative DNA helicase	dnaB	46	2	Tissue	1442	3857	2053.5	64	1944	180.5	1773.5	204.5	4054.5	2301	823	2452.5	4133	4753.5	4410.5	100	3/3	2/3	3/3	3/3	3/3	14/15	93.3333	2296.47
T06TC366	lp5		Chrom	109676	BB0111	0.998537	replicative DNA helicase	dnaB	46	4	Tissue	56	167	683	193	74	2471	544	966	187	758	1476	579	823	135	1942	100	2/3	2/3	3/3	3/3	3/3	13/15	86.6667	736.933	90	1516.7
T08P02E04	lp28-2, lp5		Chrom	113341	BB0116	0.74942	PTS system, maltose and glucose-specific IIABC component	malX-1	6	2	Culture	29	52	37	53	26	37	28	39	49	43	30	34.5				100	0/3	0/3	0/3	0/3		0/12	0	38.125
T08P02E04	lp28-2, lp5		Chrom	113341	BB0116	0.74942	PTS system, maltose and glucose-specific IIABC component	malX-1	6	2	Tissue	127	47	4468	332	65	135	48	32	63.5	87.5	186.5	49				100	2/3	2/3	0/3	1/3		5/12	41.6667	470.042
T08P02E04	lp28-2, lp5		Chrom	113341	BB0116	0.74942	PTS system, maltose and glucose-specific IIABC component	malX-1	6	4	Culture	29	50.5	48	44	55	20	69.5	48	38	27	44	30				100	0/3	0/3	0/3	0/3		0/12	0	41.9167
T08P02E04	lp28-2, lp5		Chrom	113341	BB0116	0.74942	PTS system, maltose and glucose-specific IIABC component	malX-1	6	4	Tissue	37.5	17	34	35	38	30	45	31	35	19.5	41.5	39				100	0/3	0/3	0/3	0/3		0/12	0	33.5417	10.4167	145.906
T06TC105	lp5		Chrom	113730	BB0116	0.523202	PTS system, maltose and glucose-specific IIABC component	malX-1	38	2	Culture	47	48	39	73	54.5	36	57	56	49.5	29	64	35	36.5	40	76.5	100	0/3	0/3	0/3	0/3	0/3	0/15	0	49.4
T06TC105	lp5		Chrom	113730	BB0116	0.523202	PTS system, maltose and glucose-specific IIABC component	malX-1	38	2	Tissue	1144.5	361	184	396	40	48.5	48	61	1071.5	47	481	475	420.5	188.5	421	100	3/3	1/3	1/3	2/3	3/3	10/15	66.6667	359.167
T06TC105	lp5		Chrom	113730	BB0116	0.523202	PTS system, maltose and glucose-specific IIABC component	malX-1	38	4	Culture	41	66	68	74	57.5	33	39	41	44	54	45	55	43	54	35	100	0/3	0/3	0/3	0/3	0/3	0/15	0	49.9667
T06TC105	lp5		Chrom	113730	BB0116	0.523202	PTS system, maltose and glucose-specific IIABC component	malX-1	38	4	Tissue	69	492	60	56	47	402	29	16	45	56	1042	105	382	140	468	100	1/3	1/3	0/3	2/3	3/3	7/15	46.6667	227.267	28.3333	171.45
T06TC049	Complete		Chrom	114544	BB0116	0.0510441	PTS system, maltose and glucose-specific IIABC component	malX-1	10	2	Culture	70	737.5	98	54.5	109	567.5	66.5	124	77	48	133	57				100	1/3	2/3	1/3	1/3		5/12	41.6667	178.5
T06TC049	Complete		Chrom	114544	BB0116	0.0510441	PTS system, maltose and glucose-specific IIABC component	malX-1	10	2	Tissue	490	138.5	102.5	565.5	88.5	129.5	964	232	1009	1731	238	341				100	3/3	2/3	3/3	3/3		11/12	91.6667	502.458
T06TC049	Complete		Chrom	114544	BB0116	0.0510441	PTS system, maltose and glucose-specific IIABC component	malX-1	10	4	Culture	104	58	69	81	60.5	80	83	86.5	74	51.5	73	55.5				100	1/3	0/3	0/3	0/3		1/12	8.33333	73
T06TC049	Complete		Chrom	114544	BB0116	0.0510441	PTS system, maltose and glucose-specific IIABC component	malX-1	10	4	Tissue	129.5	157	52.5	275.5	381	114	343.5	66.5	1549	49.5	147	983.5				100	2/3	3/3	2/3	2/3		9/12	75	354.042	54.1667	277
T06P01G04	Complete		Chrom	115018	BB0117	0.302425	membrane protein	yplQ	5	2	Culture	5002	58	60.5	67		60.5	67	57	68.5	4231	118	2955				100	1/3	0/2	0/3	3/3		4/11	36.3636	1158.59
T06P01G04	Complete		Chrom	115018	BB0117	0.302425	membrane protein	yplQ	5	2	Tissue	76	50	52.5	59.5	31.5	76.5	48	565.5	54	145	326	132				100	0/3	0/3	1/3	3/3		4/12	33.3333	134.708
T06P01G04	Complete		Chrom	115018	BB0117	0.302425	membrane protein	yplQ	5	4	Culture	71	43	66.5	63	63.5	69	8177	4326.5	66.5	72	56	68.5				100	0/3	0/3	2/3	0/3		2/12	16.6667	1095.21
T06P01G04	Complete		Chrom	115018	BB0117	0.302425	membrane protein	yplQ	5	4	Tissue	45	55	58	79.5	71.5	615	765	225	66.5	48	51	128.5				100	0/3	1/3	2/3	1/3		4/12	33.3333	184	29.9242	643.127
T08TC080	Complete		Chrom	116341	BB0118	0.362529	RIP metalloprotease	rseP	41	2	Tissue	334.5	31	13	8.5	39	21	4	28.5	8	37	30	29	35	29	28	100	1/3	0/3	0/3	0/3	0/3	1/15	6.66667	45.0333
T08TC080	Complete		Chrom	116341	BB0118	0.362529	RIP metalloprotease	rseP	41	4	Tissue	334.5	31	13	8.5	39	21	4	28.5	8	37	30	29	35	29	28	100	1/3	0/3	0/3	0/3	0/3	1/15	6.66667	45.0333	6.66667	45.0333
T11TC385	lp5		Chrom	141500	BB0140	0.14791	Borrelia efflux system protein B	BesB	18	2	Culture	5233	6168	2253	34.5	4964	1062	885	6671.5	3565	2243.5	3574	2155	2591.5	3315	3050	100	3/3	2/3	3/3	3/3	3/3	14/15	93.3333	3184.33
T11TC385	lp5		Chrom	141500	BB0140	0.14791	Borrelia efflux system protein B	BesB	18	2	Tissue	777	3431	337.5	35	107	29	50	956	207.5	30	2651	94.5	1873	573	4669.5	100	3/3	1/3	2/3	1/3	3/3	10/15	66.6667	1054.73
T11TC385	lp5		Chrom	141500	BB0140	0.14791	Borrelia efflux system protein B	BesB	18	4	Culture	4922	8657.5	7328	49.5	109	1155	7943.5	3609	3711	8323	8259	1638	26	2761	2022	100	3/3	2/3	3/3	3/3	2/3	13/15	86.6667	4034.23
T11TC385	lp5		Chrom	141500	BB0140	0.14791	Borrelia efflux system protein B	BesB	18	4	Tissue	5800	5541	4884	181	4295	130	148	509.5	1713	1076	938	443	1050	4396.5	2214.5	100	3/3	3/3	3/3	3/3	3/3	15/15	100	2221.3	86.6667	2623.65
T06TC059	lp5		Chrom	142879	BB0141	0.0575314	Borrelia efflux system protein A	BesA	19	2	Culture	129	54	45.5	41	31	36	41	31	48	81	32	43	96.5	41	36.5	100	1/3	0/3	0/3	0/3	0/3	1/15	6.66667	52.4333
T06TC059	lp5		Chrom	142879	BB0141	0.0575314	Borrelia efflux system protein A	BesA	19	2	Tissue	74.5	177.5	56	61	316	780	242	29.5	80.5	2949	45.5	57	715	64.5	270	100	1/3	2/3	1/3	1/3	2/3	7/15	46.6667	394.533
T06TC059	lp5		Chrom	142879	BB0141	0.0575314	Borrelia efflux system protein A	BesA	19	4	Culture	43.5	37.5		49	15		28	43		35	35		27	23		100	0/2	0/2	0/2	0/2	0/2	0/10	0	33.6
T06TC059	lp5		Chrom	142879	BB0141	0.0575314	Borrelia efflux system protein A	BesA	19	4	Tissue	778	39		129	53		195	36		65	47		39	198		100	1/2	1/2	1/2	0/2	1/2	4/10	40	157.9	23.3333	159.617
T10TC092	lp5		Chrom	143304	BB0142	0.727685	Borrelia efflux system protein C	BesC	18	2	Culture	638.5	10	1062	12.5	21	24	18	25	3114.5	70.5	221	1957	382	54.5	24	100	2/3	0/3	1/3	2/3	1/3	6/15	40	508.967
T10TC092	lp5		Chrom	143304	BB0142	0.727685	Borrelia efflux system protein C	BesC	18	2	Tissue	141	13	63	23	24.5	21.5	18	21.5	89	19.5	23	25	785	12.5	169.5	100	1/3	0/3	0/3	0/3	2/3	3/15	20	96.6
T10TC092	lp5		Chrom	143304	BB0142	0.727685	Borrelia efflux system protein C	BesC	18	4	Culture	21	2981	31	35	29.5	34	163	35	163	2277	33	1295	46	13	32	100	1/3	0/3	2/3	2/3	0/3	5/15	33.3333	479.233
T10TC092	lp5		Chrom	143304	BB0142	0.727685	Borrelia efflux system protein C	BesC	18	4	Tissue	15	292	3.5	28	22.5	25	22	33	17.5	155	20	28	326	25	15	100	1/3	0/3	0/3	1/3	1/3	3/15	20	68.5	28.3333	288.325
T06TC417	lp5, cp9		Chrom	144595	BB0144	0.988532	glycine betaine, L-proline ABC transporter, periplasmic binding protein	proX	25	2	Culture	46	43	34	29	40	34.5	359	35	32	39.5	37	37.5	40	35.5	113	100	0/3	0/3	1/3	0/3	1/3	2/15	13.3333	63.6667
T06TC417	lp5, cp9		Chrom	144595	BB0144	0.988532	glycine betaine, L-proline ABC transporter, periplasmic binding protein	proX	25	2	Tissue	28	32	35	52	61	50	40	50	41	52	61	69	24	55	44	100	0/3	0/3	0/3	0/3	0/3	0/15	0	46.2667
T06TC417	lp5, cp9		Chrom	144595	BB0144	0.988532	glycine betaine, L-proline ABC transporter, periplasmic binding protein	proX	25	4	Culture	25	30	27	23	17.5	29	22	28	171	24	21	28	15	29.5	23	100	0/3	0/3	1/3	0/3	0/3	1/15	6.66667	34.2
T06TC417	lp5, cp9		Chrom	144595	BB0144	0.988532	glycine betaine, L-proline ABC transporter, periplasmic binding protein	proX	25	4	Tissue	535.5	8	39	47.5	50	84	39	52	27	37	54	33	31	65.5	56	100	1/3	0/3	0/3	0/3	0/3	1/15	6.66667	77.2333	6.66667	55.3417
T03TC228	Complete		Chrom	145716	BB0145	0.726363	glycine betaine, L-proline ABC transporter, permease protein	proW	38	2	Culture	45.5	16	47	18	39	32	38	57	141	85	20.5	49	24	57	40.5	100	0/3	0/3	1/3	0/3	0/3	1/15	6.66667	47.3
T03TC228	Complete		Chrom	145716	BB0145	0.726363	glycine betaine, L-proline ABC transporter, permease protein	proW	38	2	Tissue	0	13	17	22	18	23.5	10	20	49.5	25	2.5	9	86	0.5	4	100	0/3	0/3	0/3	0/3	0/3	0/15	0	20
T03TC228	Complete		Chrom	145716	BB0145	0.726363	glycine betaine, L-proline ABC transporter, permease protein	proW	38	4	Culture	1116	35.5	25	668	927.5	75	147	1009.5	242	174	532.5	314	91	38.5	126	100	1/3	2/3	3/3	3/3	1/3	10/15	66.6667	368.1
T03TC228	Complete		Chrom	145716	BB0145	0.726363	glycine betaine, L-proline ABC transporter, permease protein	proW	38	4	Tissue	0	36	28	0	446	0	16	6	60	0	16	20	27	29	9	100	0/3	1/3	0/3	0/3	0/3	1/15	6.66667	46.2	20	120.4
T07TC340	lp5		Chrom	150836	BB0150	0.663043	hypothetical protein		16	2	Culture	3246	3820	6091	42	32	23	34	2138	2188.5	6935	5585	1939	3987	3824	508	100	3/3	0/3	2/3	3/3	3/3	11/15	73.3333	2692.83
T07TC340	lp5		Chrom	150836	BB0150	0.663043	hypothetical protein		16	2	Tissue	700	758	836	23	239	124	26	174.5	2486	166	1303.5	4675	3879.5	2538.5	2697.5	100	3/3	2/3	2/3	3/3	3/3	13/15	86.6667	1375.1
T07TC340	lp5		Chrom	150836	BB0150	0.663043	hypothetical protein		16	4	Culture	6651.5	6908	6092	6154	24	42.5	6472	827	3112	5884	1987	6021.5	288.5	1377	25	100	3/3	1/3	3/3	3/3	2/3	12/15	80	3457.73
T07TC340	lp5		Chrom	150836	BB0150	0.663043	hypothetical protein		16	4	Tissue	101	22	34	2670	1126.5	35.5	1419	264	58	205	438.5	4657	2841	750	990.5	100	1/3	2/3	2/3	3/3	3/3	11/15	73.3333	1040.8	78.3333	2141.62
T04TC042	lp21, lp38		Chrom	153326	BB0153	0.610248	superoxide dismutase	sodA	10	2	Culture	35	34	265	193	76	73	1343	53	100	31.5	27	89				100	1/3	1/3	1/3	0/3		3/12	25	193.292
T04TC042	lp21, lp38		Chrom	153326	BB0153	0.610248	superoxide dismutase	sodA	10	2	Tissue	32	16	23	27	43	18.5	39	34.5	47	33.5	27	44.5				100	0/3	0/3	0/3	0/3		0/12	0	32.0833
T04TC042	lp21, lp38		Chrom	153326	BB0153	0.610248	superoxide dismutase	sodA	10	4	Culture	20.5	955	8	65.5	92	16.5	543	1567.5	27.5	26	25	2091.5				100	1/3	0/3	2/3	1/3		4/12	33.3333	453.167
T04TC042	lp21, lp38		Chrom	153326	BB0153	0.610248	superoxide dismutase	sodA	10	4	Tissue	11	24	26	39.5	34	8	22	34	10	89.5	36	47				100	0/3	0/3	0/3	0/3		0/12	0	31.75	14.5833	177.573
T08TC271	lp5		Chrom	158732	BB0158	0.145251	S2 lipoprotein		24	2	Culture	45	1621	4621.5	11	286	29	13	44	30	42.5	1603	372	997	1092	278	100	2/3	1/3	0/3	2/3	3/3	8/15	53.3333	739
T08TC271	lp5		Chrom	158732	BB0158	0.145251	S2 lipoprotein		24	2	Tissue	34	78	830	15	21.5	14	5.5	24.5	35.5	39	361	1690	1370.5	624	936	100	1/3	0/3	0/3	2/3	3/3	6/15	40	405.233
T08TC271	lp5		Chrom	158732	BB0158	0.145251	S2 lipoprotein		24	4	Culture	501	2177	3922	23	2842	33	2771	2008	4654	11	3190	413	5024	3602	2506	100	3/3	1/3	3/3	2/3	3/3	12/15	80	2245.13
T08TC271	lp5		Chrom	158732	BB0158	0.145251	S2 lipoprotein		24	4	Tissue	48.5	68.5	22	40	5	109	442.5	1240.5	1060	26	38	23	12	1487	851.5	100	0/3	1/3	3/3	0/3	2/3	6/15	40	364.9	53.3333	938.567
T06P01F02	Complete		Chrom	162106	BB0161	0.544471	conserved hypothetical protein		1	2	Culture	2583	7845	7329.5	63	54.5	55.5	7417	8130.5	5174	7233	7974	2176				100	3/3	0/3	3/3	3/3		9/12	75	4669.58
T06P01F02	Complete		Chrom	162106	BB0161	0.544471	conserved hypothetical protein		1	2	Tissue	541	7438.5	1672	80	68	62.5	1457	50	311	955	2470.5	3216				100	3/3	0/3	2/3	3/3		8/12	66.6667	1526.79	70.8333	3098.19
T11P02D04	cp32-6, lp5		Chrom	164997	BB0164	0.904245	Na+/Ca+ exchange protein, putative		40	2	Tissue	52	51	55	48	38	30	65	30.5	45	46	73.5	68	40.5	121	44	100	0/3	0/3	0/3	0/3	1/3	1/15	6.66667	53.8333
T11P02D04	cp32-6, lp5		Chrom	164997	BB0164	0.904245	Na+/Ca+ exchange protein, putative		40	4	Tissue	39	0	37	152.5	63	55	31	38.5	49.5	106	65	56.5	50	2531	70	100	0/3	1/3	0/3	1/3	1/3	3/15	20	222.933	13.3333	138.383
T06TC271	lp5		Chrom	168892	BB0166	0.333553	4-alpha-glucanotransferase	malQ	45	2	Tissue	4994	5201	2849	49.5	48	57	2433	1099	90	4703	2248	5075	3233	3293	3165.5	100	3/3	0/3	2/3	3/3	3/3	11/15	73.3333	2569.2
T06TC271	lp5		Chrom	168892	BB0166	0.333553	4-alpha-glucanotransferase	malQ	45	4	Tissue	1121	2696	1559	182	90	145	214	83	66	1606	669	2201	4531	2419	1566	100	3/3	2/3	1/3	3/3	3/3	12/15	80	1276.53	76.6667	1922.87
T06TC217	Complete		Chrom	169819	BB0167	0.240376	outer membrane protein	tpn50	44	2	Tissue	638	530	4101	60	1422	2552	4458.5	3055	4403	5329	5323.5	4639	1953.5	4690	4615	100	3/3	2/3	3/3	3/3	3/3	14/15	93.3333	3184.63
T06TC217	Complete		Chrom	169819	BB0167	0.240376	outer membrane protein	tpn50	44	4	Tissue	934	413	1141.5	5388	849	1199.5	4463	1115	3193.5	1307	1738	6195.5	1569	2547.5	2224	100	3/3	3/3	3/3	3/3	3/3	15/15	100	2285.17	96.6667	2734.9
T04TC003	lp38,cp9,lp28-1		Chrom	170539	BB0167	0.856287	outer membrane protein	tpn50	8	2	Culture	27	20	29.5		17		17.5	28	37.5	17	25	23				100	0/3	0/1	0/3	0/3		0/10	0	24.15
T04TC003	lp38,cp9,lp28-1		Chrom	170539	BB0167	0.856287	outer membrane protein	tpn50	8	2	Tissue	27	29.5	12.5	20	29	27	31	31.5	11	25	33.5	25				100	0/3	0/3	0/3	0/3		0/12	0	25.1667
T04TC003	lp38,cp9,lp28-1		Chrom	170539	BB0167	0.856287	outer membrane protein	tpn50	8	4	Culture	33	39	34	22	33	22.5	11	35	22.5	22	18	34				100	0/3	0/3	0/3	0/3		0/12	0	27.1667
T04TC003	lp38,cp9,lp28-1		Chrom	170539	BB0167	0.856287	outer membrane protein	tpn50	8	4	Tissue	35	30	11.5	15.5	21	21	24.5	22	20.5	26.5	12	21.5				100	0/3	0/3	0/3	0/3		0/12	0	21.75	0	24.5583
T08P01C11	Complete		Chrom	179411	BB0177	0.209265	glucose inhibited division protein B	gidB	10	2	Culture	1609.5	4403	574	118	48	1460	38	5931	658	167.5	521	591				100	3/3	2/3	2/3	3/3		10/12	83.3333	1343.25
T08P01C11	Complete		Chrom	179411	BB0177	0.209265	glucose inhibited division protein B	gidB	10	2	Tissue	231	74	58	130	412	73	354	58	57	812	74.5	110				100	1/3	2/3	1/3	2/3		6/12	50	203.625
T08P01C11	Complete		Chrom	179411	BB0177	0.209265	glucose inhibited division protein B	gidB	10	4	Culture	5674	6009	4883	36	2263.5	935.5	7824.5	8823.5	8002	6777	56	58.5				100	3/3	2/3	3/3	1/3		9/12	75	4278.54
T08P01C11	Complete		Chrom	179411	BB0177	0.209265	glucose inhibited division protein B	gidB	10	4	Tissue	30.5	555	321.5	55	311	55	973	129.5	2832.5	2006	360	43				100	2/3	1/3	3/3	2/3		8/12	66.6667	639.333	68.75	1616.19
T03TC242	lp5		Chrom	186790	BB0183	0.604592	flagellar assembly protein	fliW-1	32	2	Culture	22.5	11	21.5	13	24	20	34	10	6	8.5	28.5	30	16	30	21	100	0/3	0/3	0/3	0/3	0/3	0/15	0	19.7333
T03TC242	lp5		Chrom	186790	BB0183	0.604592	flagellar assembly protein	fliW-1	32	2	Tissue	58	39	35	52	65	58	37	49	58	73	30.5	72	89.5	57	58	100	0/3	0/3	0/3	0/3	0/3	0/15	0	55.4
T03TC242	lp5		Chrom	186790	BB0183	0.604592	flagellar assembly protein	fliW-1	32	4	Culture	39	10	14	15	25	20	32	9	34.5	27	1	37	10	25	35	100	0/3	0/3	0/3	0/3	0/3	0/15	0	22.2333
T03TC242	lp5		Chrom	186790	BB0183	0.604592	flagellar assembly protein	fliW-1	32	4	Tissue	49	53	46	49	50	40.5	32.5	40	32	34	78	51	88	126	42	100	0/3	0/3	0/3	0/3	1/3	1/15	6.66667	54.0667	1.66667	37.8583
T11TC155	cp9		Chrom	195075	BB0197	0.231395	protoporphyrinogen oxidase, putative		45	2	Tissue	42	64	38	62	42	43.5	42	47	41	37	50	52	39	59	35.5	100	0/3	0/3	0/3	0/3	0/3	0/15	0	46.2667
T11TC155	cp9		Chrom	195075	BB0197	0.231395	protoporphyrinogen oxidase, putative		45	4	Tissue	71	44	42.5	46	54	40	50	32	45	55.5	69	55	48	32	39	100	0/3	0/3	0/3	0/3	0/3	0/15	0	48.2	0	47.2333
T05TC184	Complete		Chrom	195964	BB0198	0.135796	guanosine-3,5-bis(diphosphate) 3-pyrophosphohydrolase	spoT	39	2	Culture	34	24.5	7.5	14	24	6.5	6	9	18.5	10	10	23	14.5	22.5	43	100	0/3	0/3	0/3	0/3	0/3	0/15	0	17.8
T05TC184	Complete		Chrom	195964	BB0198	0.135796	guanosine-3,5-bis(diphosphate) 3-pyrophosphohydrolase	spoT	39	4	Culture	44	24	35	12	0	13.5	17	19	45	22.5	13.5	17	16	14	27	100	0/3	0/3	0/3	0/3	0/3	0/15	0	21.3	0	19.55
T08TC487	Complete		Chrom	202768	IRBBtRNA-Cys-1-BB0202	0.04	Intergenic Region	0	48	2	Tissue	760	4240	2814	12	17	0	336	908	2915	2072.5	734	2104	522	220	1883	100	3/3	0/3	3/3	3/3	3/3	12/15	80	1302.5
T08TC487	Complete		Chrom	202768	IRBBtRNA-Cys-1-BB0202	0.04	Intergenic Region	0	48	4	Tissue	937.5	118	24	47	435.5	847.5	1457	8	2904	1211	3819.5	95	212	102	42	100	2/3	2/3	2/3	2/3	2/3	10/15	66.6667	817.333	73.3333	1059.92
T04P01A02	lp5		Chrom	202929	BB0202	0.0976514	hemolysin, putative		3	2	Culture	27	28.5		39	35		46.5	32.5		31	0					100	0/2	0/2	0/2	0/2		0/8	0	29.9375
T04P01A02	lp5		Chrom	202929	BB0202	0.0976514	hemolysin, putative		3	2	Tissue	35	22		24	23		24	26.5		15	19.5					100	0/2	0/2	0/2	0/2		0/8	0	23.625	0	26.7812
T01P01A02	cp9, lp5		Chrom	203068	BB0202	0.17609	hemolysin, putative		2	2	Culture	26	23	47	32	29	28	32	22	28	180	362	33.5				100	0/3	0/3	0/3	2/3		2/12	16.6667	70.2083
T01P01A02	cp9, lp5		Chrom	203068	BB0202	0.17609	hemolysin, putative		2	2	Tissue	32.5	28.5	14.5	13	25.5	19	13	22.5	24	10	18	18				100	0/3	0/3	0/3	0/3		0/12	0	19.875	8.33333	45.0417
T03TC003	Complete		Chrom	204673	BB0203	0.573262	Lambda CII stability-governing protein	hflK	6	2	Culture	35.5	37	32.5	23	36.5	12	1417	5584.5	6610.5	106	330.5	24				100	0/3	0/3	3/3	2/3		5/12	41.6667	1187.42
T03TC003	Complete		Chrom	204673	BB0203	0.573262	Lambda CII stability-governing protein	hflK	6	2	Tissue	54	47	373	129.5	50	65	53	446.5	159.5	436.5	40	35.5				100	1/3	1/3	2/3	1/3		5/12	41.6667	157.458
T03TC003	Complete		Chrom	204673	BB0203	0.573262	Lambda CII stability-governing protein	hflK	6	4	Culture	33	40	27	26	34	22	10164	9162	336	17	29.5	27				100	0/3	0/3	3/3	0/3		3/12	25	1659.79
T03TC003	Complete		Chrom	204673	BB0203	0.573262	Lambda CII stability-governing protein	hflK	6	4	Tissue	28	28	44	74	17.5	34	665.5	27.5	15	78	34.5	45				100	0/3	0/3	1/3	0/3		1/12	8.33333	90.9167	29.1667	773.896
T03TC054	Complete		Chrom	205635	BB0204	0.579815	Lambda CII stability-governing protein	hflC	41	2	Tissue	13.5	33	19	11.5	36	22	0	834	0	54	10	29.5	14	400.5	0.5	100	0/3	0/3	1/3	0/3	1/3	2/15	13.3333	98.5
T03TC054	Complete		Chrom	205635	BB0204	0.579815	Lambda CII stability-governing protein	hflC	41	4	Tissue	13.5	33	19	11.5	36	22	0	834	0	54	10	29.5	14	400.5	0.5	100	0/3	0/3	1/3	0/3	1/3	2/15	13.3333	98.5	13.3333	98.5
T06P01D01	cp32-6, lp5	cp9	Chrom	215546	BB0211	0.0649563	DNA mismatch repair protein	mutL	7	2	Culture	65	67.5	70	69	72	69	78	71	81	57.5	67	71.5				100	0/3	0/3	0/3	0/3		0/12	0	69.875
T06P01D01	cp32-6, lp5	cp9	Chrom	215546	BB0211	0.0649563	DNA mismatch repair protein	mutL	7	2	Tissue	59	52	53	54	49.5	67	171.5	47	46	129	64	48.5				100	0/3	0/3	1/3	1/3		2/12	16.6667	70.0417
T06P01D01	cp32-6, lp5	cp9	Chrom	215546	BB0211	0.0649563	DNA mismatch repair protein	mutL	7	4	Culture	61	69	57	71	67.5	66	55	60	70	66.5	58.5	70				100	0/3	0/3	0/3	0/3		0/12	0	64.2917
T06P01D01	cp32-6, lp5	cp9	Chrom	215546	BB0211	0.0649563	DNA mismatch repair protein	mutL	7	4	Tissue	57	51	63	63	54	53.5	40	59	49	61	52	45				100	0/3	0/3	0/3	0/3		0/12	0	53.9583	4.16667	64.5417
T04TC405	cp9	lp5	Chrom	216466	BB0211	0.567686	DNA mismatch repair protein	mutL	27	2	Culture	27	32	40.5	31	20.5	12	57.5	32	30	240	32.5	0	31	18	18	100	0/3	0/3	0/3	1/3	0/3	1/15	6.66667	41.4667
T04TC405	cp9	lp5	Chrom	216466	BB0211	0.567686	DNA mismatch repair protein	mutL	27	2	Tissue	30	33	37	36	22	37.5	62	32.5	19.5	36	36	16.5	39	40	19	100	0/3	0/3	0/3	0/3	0/3	0/15	0	33.0667
T04TC405	cp9	lp5	Chrom	216466	BB0211	0.567686	DNA mismatch repair protein	mutL	27	4	Culture	13.5	12	6.5	7	10	10	15	10	14	6	10	9	11	4.5	7	100	0/3	0/3	0/3	0/3	0/3	0/15	0	9.7
T04TC405	cp9	lp5	Chrom	216466	BB0211	0.567686	DNA mismatch repair protein	mutL	27	4	Tissue	39	47.5	63	32	36	39	16	24.5	39	36	53	19	26	42	16	100	0/3	0/3	0/3	0/3	0/3	0/15	0	35.2	1.66667	29.8583
T04TC063	lp36		Chrom	227426	BB0221	0.334421	flagellar motor switch protein	fliG-1	16	2	Culture	23.5	26	36	35	28	31	38	21	24.5	27	12.5	33	24	16	22.5	100	0/3	0/3	0/3	0/3	0/3	0/15	0	26.5333
T04TC063	lp36		Chrom	227426	BB0221	0.334421	flagellar motor switch protein	fliG-1	16	2	Tissue	23	33	17	18	25	14	28	17.5	22	20	25	21	15.5	25.5	9	100	0/3	0/3	0/3	0/3	0/3	0/15	0	20.9
T04TC063	lp36		Chrom	227426	BB0221	0.334421	flagellar motor switch protein	fliG-1	16	4	Culture	36.5	39.5	32	32	19	29	24	23	29	34	24	32	21	26.5	20	100	0/3	0/3	0/3	0/3	0/3	0/15	0	28.1
T04TC063	lp36		Chrom	227426	BB0221	0.334421	flagellar motor switch protein	fliG-1	16	4	Tissue	8	23	11	21	16	22	28.5	16	13.5	20	19	18.5	11.5	18	20.5	100	0/3	0/3	0/3	0/3	0/3	0/15	0	17.7667	0	23.325
T05P01G01	lp5		Chrom	228900	BB0224	0.873239	hypothetical protein		2	2	Culture	12.5	12	45	11	25	25	24	9	39	320	592	16				100	0/3	0/3	0/3	2/3		2/12	16.6667	94.2083
T05P01G01	lp5		Chrom	228900	BB0224	0.873239	hypothetical protein		2	2	Tissue	45	31.5	598	45	36	40.5	32	26	10	517	16.5	79				100	1/3	0/3	0/3	1/3		2/12	16.6667	123.042	16.6667	108.625
T04P01A04	Complete		Chrom	229213	IRBB0224-BB0225	0.955224	Intergenic Region		2	2	Culture	30.5	43	24	17	24	13.5	28	0	32	31	28.5	9				100	0/3	0/3	0/3	0/3		0/12	0	23.375
T04P01A04	Complete		Chrom	229213	IRBB0224-BB0225	0.955224	Intergenic Region		2	2	Tissue	33	17	60	23	36	36	10	33.5	20	18	10	26				100	0/3	0/3	0/3	0/3		0/12	0	26.875	0	25.125
T04P01A04	Complete		Chrom	229213	IRBB0224-BB0225	0.955224	Intergenic Region		4	2	Culture	56	0	89	174	4	43.5	62	83	85	0	60	41.5				100	0/3	1/3	0/3	0/3		1/12	8.33333	58.1667
T04P01A04	Complete		Chrom	229213	IRBB0224-BB0225	0.955224	Intergenic Region		4	2	Tissue	14	22	19	38	41.5	37	11.5	44	27	26.5	11	17.5				100	0/3	0/3	0/3	0/3		0/12	0	25.75
T04P01A04	Complete		Chrom	229213	IRBB0224-BB0225	0.955224	Intergenic Region		4	4	Culture	24	25	17	25	27.5	24	14.5	27	31.5	27	28.5	308				100	0/3	0/3	0/3	1/3		1/12	8.33333	48.25
T04P01A04	Complete		Chrom	229213	IRBB0224-BB0225	0.955224	Intergenic Region		4	4	Tissue	16	29	21	25	29	43.5	28	31	19	24	13	24				100	0/3	0/3	0/3	0/3		0/12	0	25.2083	4.16667	39.3438
T06TC362	lp5, lp21		Chrom	232615	BB0228	0.0950257	peptidase M16 inactive domain family		57	2	Tissue	70	251	60	41	61	40	74	32	53	749	2475	425	125	1019	106	100	1/3	0/3	0/3	3/3	3/3	7/15	46.6667	372.067
T06TC362	lp5, lp21		Chrom	232615	BB0228	0.0950257	peptidase M16 inactive domain family		57	4	Tissue	51.5	39	41.5	56.5	59	3370	47	109.5	72.5	54.5	3968	112	29	37	45	100	0/3	1/3	1/3	2/3	0/3	4/15	26.6667	539.467	36.6667	455.767
T09TC379	Complete		Chrom	245917	BB0240	0.167539	glycerol uptake facilitator	glpF	40	2	Tissue	71	48	21	4	52	25.5	32.5	12	32	205	24	35.5	502.5	931	2136.5	100	0/3	0/3	0/3	1/3	3/3	4/15	26.6667	275.5
T09TC379	Complete		Chrom	245917	BB0240	0.167539	glycerol uptake facilitator	glpF	40	4	Tissue	29	14	19	75	62	67	14.5	11	40	61	63.5	268	10	142	17	100	0/3	0/3	0/3	1/3	1/3	2/15	13.3333	59.5333	20	167.517
T08TC443	Complete		Chrom	246892	BB0241	0.196678	glycerol kinase	glpK	45	2	Tissue	6343	1359.5	790	32	908.5	483	7341	5907	1170	4256	5950.5	3730.5	4680	6132	7374	100	3/3	2/3	3/3	3/3	3/3	14/15	93.3333	3763.8
T08TC443	Complete		Chrom	246892	BB0241	0.196678	glycerol kinase	glpK	45	4	Tissue	163.5	4741.5	276.5	21	33	1170.5	2055	1528.5	1713	3339.5	356.5	7145	2969.5	3631	1781	100	3/3	1/3	3/3	3/3	3/3	13/15	86.6667	2061.67	90	2912.73
T03P01A04	cp32-6, lp5		Chrom	248475	IR BB0242-BB0243	0.571429	Intergenic Region		2	2	Culture	1831	3144	327.5	250	3783	3747	3197	3869	3237	1940.5	3486.5	3364				100	3/3	3/3	3/3	3/3		12/12	100	2681.38
T03P01A04	cp32-6, lp5		Chrom	248475	IR BB0242-BB0243	0.571429	Intergenic Region		2	2	Tissue	2863.5	830	934	20	60.5	30	2399	41.5	21	2262	1368.5	1832				100	3/3	0/3	1/3	3/3		7/12	58.3333	1055.17	79.1667	1868.27
T03P01A10	cp32-6, lp5		Chrom	248475	IR BB0242-BB0243	0.571429	Intergenic Region		1	2	Culture	312	28.5	37	3479.5	25	4166	270	295	2049	679.5	231.5	199				100	1/3	2/3	3/3	3/3		9/12	75	981
T03P01A10	cp32-6, lp5		Chrom	248475	IR BB0242-BB0243	0.571429	Intergenic Region		1	2	Tissue	34	855	160.5	30	24	21	182	48	63	535	153	79.5				100	2/3	0/3	1/3	2/3		5/12	41.6667	182.083	58.3333	581.542
T03P01A10	cp32-6, lp5		Chrom	248475	IR BB0242-BB0243	0.571429	Intergenic Region		4	2	Culture	1011	244	1645	1675.5	33.5	1255	1220.5	1532	1118.5	397	1200	1029.5				100	3/3	2/3	3/3	3/3		11/12	91.6667	1030.12
T03P01A10	cp32-6, lp5		Chrom	248475	IR BB0242-BB0243	0.571429	Intergenic Region		4	2	Tissue	17.5	18	143.5	327	383	62	91.5	1014	462.5	122	27.5	104				100	1/3	2/3	2/3	2/3		7/12	58.3333	231.042
T03P01A10	cp32-6, lp5		Chrom	248475	IR BB0242-BB0243	0.571429	Intergenic Region		4	4	Culture	40	3313	3218	3495.5	141	1694	3625.5	3715	3555	3632	3649.5	3279.5				100	2/3	3/3	3/3	3/3		11/12	91.6667	2779.83
T03P01A10	cp32-6, lp5		Chrom	248475	IR BB0242-BB0243	0.571429	Intergenic Region		4	4	Tissue	80	33	104	69	43	563	125	51.5	1620.5	32.5	30	59				100	1/3	1/3	2/3	0/3		4/12	33.3333	234.208	68.75	1068.8
T04TC219		lp5	Chrom	249605	BB0243	0.694883	glycerol-3-phosphate dehydrogenase, anaerobic	glpA	51	2	Tissue	567	187	259	62	15	31.5	129	99	384.5	441	65	379	821	127.5	174.5	100	3/3	0/3	2/3	2/3	3/3	10/15	66.6667	249.467
T04TC219		lp5	Chrom	249605	BB0243	0.694883	glycerol-3-phosphate dehydrogenase, anaerobic	glpA	51	4	Tissue	23	11.5	33	225.5	38	33.5	36	59	75	31.5	263	50	82.5	66	70.5	100	0/3	1/3	0/3	1/3	0/3	2/15	13.3333	73.2	40	161.333
T11TC311	lp5		Chrom	267273	BB0256	0.990431	ribosomal protein S21	rpsU	48	2	Tissue	6446.5	3234	7997.5	877.5	58	269	6333.5	5753	1951	5229.5	5219.5	6164	4892	7791	5379.5	100	3/3	2/3	3/3	3/3	3/3	14/15	93.3333	4506.37
T11TC311	lp5		Chrom	267273	BB0256	0.990431	ribosomal protein S21	rpsU	48	4	Tissue	1926.5	745	826	1229	2288	5115	1307	1637	1869	4447	1416	3766	7034	1562	8284	100	3/3	3/3	3/3	3/3	3/3	15/15	100	2896.77	96.6667	3701.57
T10TC090		lp5	Chrom	276901	BB0263	0.679842	signal peptidase I	lepB-3	43	2	Tissue	49	40	30	42	15	17	1386	127	302	1013	69	15	68	1147	163.5	100	0/3	0/3	3/3	1/3	2/3	6/15	40	298.9
T10TC090		lp5	Chrom	276901	BB0263	0.679842	signal peptidase I	lepB-3	43	4	Tissue	27	22	40.5	32	20	189	21	24	16.5	0	3632	55.5	28.5	102	1	100	0/3	1/3	0/3	1/3	1/3	3/15	20	280.733	30	289.817
T05TC397	Complete		Chrom	278204	BB0264	0.244746	heat shock protein 70	dnaK-1	40	2	Tissue	37	17	28	69	102	127	33	6	51	216.5	145	81	657.5	547	872.5	100	0/3	2/3	0/3	2/3	3/3	7/15	46.6667	199.3
T05TC397	Complete		Chrom	278204	BB0264	0.244746	heat shock protein 70	dnaK-1	40	4	Tissue	69	13.5	32	165	107.5	115.5	20	39	19.5	313.5	105	112.5	32	262	56.5	100	0/3	3/3	0/3	3/3	1/3	7/15	46.6667	97.5	46.6667	148.4
T03TC091	lp5		Chrom	279380	BB0266	0.0194805	conserved hypothetical protein		52	2	Tissue	15	111	48	35	60	99	39	33.5	119	69	1407	859	1971	488	939.5	100	1/3	0/3	1/3	2/3	3/3	7/15	46.6667	419.533
T03TC091	lp5		Chrom	279380	BB0266	0.0194805	conserved hypothetical protein		52	4	Tissue	41	61.5	34	65	114.5	111	22	29	34.5	90	69	33.5	34.5	75	32.5	100	0/3	2/3	0/3	0/3	0/3	2/15	13.3333	56.4667	30	238
T11TC147	lp5		Chrom	280599	BB0267	0.373424	conserved hypothetical protein		55	2	Tissue	61.5	37	47.5	84	53.5	72	106	42	24.5	65	52	74.5	70	52	61	100	0/3	0/3	1/3	0/3	0/3	1/15	6.66667	60.1667
T11TC147	lp5		Chrom	280599	BB0267	0.373424	conserved hypothetical protein		55	4	Tissue	57	35	35	75	73	44.5	36	45	44	42	59	47	39.5	76.5	73.5	100	0/3	0/3	0/3	0/3	0/3	0/15	0	52.1333	3.33333	56.15
T09TC041		lp5	Chrom	289112	BB0276	0.752396	flagellar biosynthesis protein	fliZ	31	2	Culture	12.5	10.5	14	39	16.5	9.5	16	7	12	12	4	729	0	25	25	100	0/3	0/3	0/3	1/3	0/3	1/15	6.66667	62.1333
T09TC041		lp5	Chrom	289112	BB0276	0.752396	flagellar biosynthesis protein	fliZ	31	2	Tissue	20	32	1	22	35.5	19	6.5	36	28	28	30	83	143	578	72	100	0/3	0/3	0/3	0/3	2/3	2/15	13.3333	75.6
T09TC041		lp5	Chrom	289112	BB0276	0.752396	flagellar biosynthesis protein	fliZ	31	4	Culture	23.5	10	29	24	24	13	22.5	6	8	17	0.5	13	10	25	28.5	100	0/3	0/3	0/3	0/3	0/3	0/15	0	16.9333
T09TC041		lp5	Chrom	289112	BB0276	0.752396	flagellar biosynthesis protein	fliZ	31	4	Tissue	50.5	7.5	32	36	35	6.5	36	40	22	19	42	23	40	42	21.5	100	0/3	0/3	0/3	0/3	0/3	0/15	0	30.2	5	46.2167
T04TC041	Complete		Chrom	297188	BB0287	0.651972	flagellar protein	flbA	17	2	Culture	28	52	16.5	32	16.5	25.5	7	34	29	25	32	12	39	26	28.5	100	0/3	0/3	0/3	0/3	0/3	0/15	0	26.8667
T04TC041	Complete		Chrom	297188	BB0287	0.651972	flagellar protein	flbA	17	2	Tissue	22	31	3.5	35	29	21.5	10.5	32	16	11	10	21	0	21	13.5	100	0/3	0/3	0/3	0/3	0/3	0/15	0	18.4667
T04TC041	Complete		Chrom	297188	BB0287	0.651972	flagellar protein	flbA	17	4	Culture	14.5	31	28	40	19	28	32.5	33	17.5	29	9	41	32.5	34.5	21	100	0/3	0/3	0/3	0/3	0/3	0/15	0	27.3667
T04TC041	Complete		Chrom	297188	BB0287	0.651972	flagellar protein	flbA	17	4	Tissue	19.5	25.5	88	14.5	38	18	30	14	77	47	18	29	181	49	60	100	0/3	0/3	0/3	0/3	1/3	1/15	6.66667	47.2333	1.66667	29.9833
T10TC091	lp28-2, lp5		Chrom	297745	BB0288	0.787023	flagellum-specific ATP synthase	fliI	17	2	Culture	29	25	28	20	28.5	28.5	24	19	20	36	22	22	23	21.5	33	100	0/3	0/3	0/3	0/3	0/3	0/15	0	25.3
T10TC091	lp28-2, lp5		Chrom	297745	BB0288	0.787023	flagellum-specific ATP synthase	fliI	17	2	Tissue	18	9	17	86	15.5	29	23	36	11	17	19.5	26.5	0	17	14	100	0/3	0/3	0/3	0/3	0/3	0/15	0	22.5667
T10TC091	lp28-2, lp5		Chrom	297745	BB0288	0.787023	flagellum-specific ATP synthase	fliI	17	4	Culture	28.5	21	26	57	16	18.5	28.5	36.5	26	25	26	36	18.5	25.5	21	100	0/3	0/3	0/3	0/3	0/3	0/15	0	27.3333
T10TC091	lp28-2, lp5		Chrom	297745	BB0288	0.787023	flagellum-specific ATP synthase	fliI	17	4	Tissue	23	10	15.5	20	19	33	21	20	26.5	30	21.5	14	19	16.5	19	100	0/3	0/3	0/3	0/3	0/3	0/15	0	20.5333	0	23.9333
T05TC243	lp5		Chrom	299448	BB0289	0.28913	flagellar assembly protein	fliH	17	2	Culture	33	24	24.5	28.5	21	30	20	29	26	28	25	18	22	6	16	100	0/3	0/3	0/3	0/3	0/3	0/15	0	23.4
T05TC243	lp5		Chrom	299448	BB0289	0.28913	flagellar assembly protein	fliH	17	2	Tissue	39	28	126.5	195.5	104	82	22	33	16.5	33	12	120	25	31.5	23	100	1/3	2/3	0/3	1/3	0/3	4/15	26.6667	59.4
T05TC243	lp5		Chrom	299448	BB0289	0.28913	flagellar assembly protein	fliH	17	4	Culture	33	24	9.5	40	21.5	34	17	29	26.5	7.5	17	37	21	18.5	24.5	100	0/3	0/3	0/3	0/3	0/3	0/15	0	24
T05TC243	lp5		Chrom	299448	BB0289	0.28913	flagellar assembly protein	fliH	17	4	Tissue	82.5	405	100	30.5	185	51.5	1.5	38.5	407.5	182	84	51.5	85	401	614	100	1/3	1/3	1/3	1/3	2/3	6/15	40	181.3	16.6667	72.025
T05TC319	cp9, lp5		Chrom	303740	BB0294	0	flagellar basal-body rod protein	flgB	45	2	Tissue	591	3233.5	664.5	87	68	126	1149	313	37	989.5	3039	433	791	3663	646.5	100	3/3	1/3	2/3	3/3	3/3	12/15	80	1055.4
T05TC319	cp9, lp5		Chrom	303740	BB0294	0	flagellar basal-body rod protein	flgB	45	4	Tissue	83	26	37	216	5150	179	53.5	72	42	263	6226	635.5	552	2924.5	1582	100	0/3	3/3	0/3	3/3	3/3	9/15	60	1202.77	70	1129.08
T03TC273	lp5, cp32-6		Chrom	304759	BB0295	0.278713	heat shock protein HslVU, ATPase subunit HslU	hslU	26	2	Culture	20	31	42	40	32	35	37.5	24.5	30	18	13	38.5	27	13	23	100	0/3	0/3	0/3	0/3	0/3	0/15	0	28.3
T03TC273	lp5, cp32-6		Chrom	304759	BB0295	0.278713	heat shock protein HslVU, ATPase subunit HslU	hslU	26	2	Tissue	17.5	61.5	36	40.5	40	27	8.5	51.5	26	18	59.5	50	46	40	61	100	0/3	0/3	0/3	0/3	0/3	0/15	0	38.8667
T03TC273	lp5, cp32-6		Chrom	304759	BB0295	0.278713	heat shock protein HslVU, ATPase subunit HslU	hslU	26	4	Culture	12	18	11	6	8	8	23	18	12	5	5.5	5	9	4	19	100	0/3	0/3	0/3	0/3	0/3	0/15	0	10.9
T03TC273	lp5, cp32-6		Chrom	304759	BB0295	0.278713	heat shock protein HslVU, ATPase subunit HslU	hslU	26	4	Tissue	42	37	24	58.5	72	36.5	43	51	17.5	43	49	63	71	54.5	37.5	100	0/3	0/3	0/3	0/3	0/3	0/15	0	46.6333	0	31.175
T09TC058	cp9		Chrom	305331	BB0296	0.600365	ATP-dependent protease HslV	hslV	38	2	Culture	41.5	7	30.5	37.5	27.5	51	49	37	42	523	54	27	14	47	12	100	0/3	0/3	0/3	1/3	0/3	1/15	6.66667	66.6667
T09TC058	cp9		Chrom	305331	BB0296	0.600365	ATP-dependent protease HslV	hslV	38	2	Tissue	206	354	15	20.5	28	14.5	19.5	1	326.5	7	92	20	22.5	42	3	100	2/3	0/3	1/3	0/3	0/3	3/15	20	78.1
T09TC058	cp9		Chrom	305331	BB0296	0.600365	ATP-dependent protease HslV	hslV	38	4	Culture	13.5	40.5	0	25	37	36.5	23	31	31	38	18.5	27.5	39	21	34	100	0/3	0/3	0/3	0/3	0/3	0/15	0	27.7
T09TC058	cp9		Chrom	305331	BB0296	0.600365	ATP-dependent protease HslV	hslV	38	4	Tissue	3	14	18.5	56	11	20	21	30	0.5	5.5	19	5	0	15	41	100	0/3	0/3	0/3	0/3	0/3	0/15	0	17.3	6.66667	47.4417
T10TC055		lp5	Chrom	325021	BB0318	0.14726	methylgalactoside ABC transporter, ATP-binding protein	mglA	42	2	Tissue	32.5	5	13	0	18	4	9	16	19	19	23.5	18.5	25	0.5	31	100	0/3	0/3	0/3	0/3	0/3	0/15	0	15.6
T10TC055		lp5	Chrom	325021	BB0318	0.14726	methylgalactoside ABC transporter, ATP-binding protein	mglA	42	4	Tissue	21	10	21.5	17	31	5.5	4	11	28	0	14.5	8	9	15	25	100	0/3	0/3	0/3	0/3	0/3	0/15	0	14.7	0	15.15
T07TC296	lp5		Chrom	326125	BB0319	0.154943	exported protein	tpn38b	40	2	Tissue	246	24.5	97	19	49	33.5	167	580.5	32	659	444	2787	3423.5	2052	3434.5	100	1/3	0/3	2/3	3/3	3/3	9/15	60	936.567
T07TC296	lp5		Chrom	326125	BB0319	0.154943	exported protein	tpn38b	40	4	Tissue	32	41	35	224.5	45	724	32	109	159.5	63	283	7682	392	3695	137	100	0/3	2/3	2/3	2/3	3/3	9/15	60	910.267	60	923.417
T07TC501	lp5		Chrom	328978	BB0324	0.417827	conserved hypothetical protein		26	2	Culture	29.5	23	31	24	12	23.5	18	40.5	21	6	174	649	34	10	25	100	0/3	0/3	0/3	2/3	0/3	2/15	13.3333	74.7
T07TC501	lp5		Chrom	328978	BB0324	0.417827	conserved hypothetical protein		26	2	Tissue	26	21	30	28	39	40	13	22	35	110	39	166.5	49	230	222	100	0/3	0/3	0/3	2/3	2/3	4/15	26.6667	71.3667
T07TC501	lp5		Chrom	328978	BB0324	0.417827	conserved hypothetical protein		26	4	Culture	6	8	16	6	10	12.5	17	12	12	27	0	25	14	10	11	100	0/3	0/3	0/3	0/3	0/3	0/15	0	12.4333
T07TC501	lp5		Chrom	328978	BB0324	0.417827	conserved hypothetical protein		26	4	Tissue	54.5	64	26.5	89	81.5	69	34	72.5	26	43	47.5	66	92	87	43	100	0/3	0/3	0/3	0/3	0/3	0/15	0	59.7	10	54.55
T07TC188	Complete		Chrom	330404	BB0325	0.313796	conserved hypothetical protein		54	2	Tissue	29	35	49.5	56	42	57	7	12	41.5	30	42	49.5	29	29	41	100	0/3	0/3	0/3	0/3	0/3	0/15	0	36.6333
T07TC188	Complete		Chrom	330404	BB0325	0.313796	conserved hypothetical protein		54	4	Tissue	10	38	50	50	58.5	44	372	38	18.5	42	15	43	28	34	56	100	0/3	0/3	1/3	0/3	0/3	1/15	6.66667	59.8	3.33333	48.2167
T06TC172	Complete		Chrom	335793	BB0328	0.544876	oligopeptide ABC transporter, periplasmic oligopeptide-binding protein	oppA-1	39	2	Culture	914	1081.5	62	29	144	62.5	47.5	109	37	198	539	792	2950	431	308.5	100	2/3	1/3	1/3	3/3	3/3	10/15	66.6667	513.667
T06TC172	Complete		Chrom	335793	BB0328	0.544876	oligopeptide ABC transporter, periplasmic oligopeptide-binding protein	oppA-1	39	2	Tissue	164	88	57	64	117	151.5	64	140	50.5	87	743	73	3599.5	708	95	100	1/3	2/3	1/3	1/3	2/3	7/15	46.6667	413.433
T06TC172	Complete		Chrom	335793	BB0328	0.544876	oligopeptide ABC transporter, periplasmic oligopeptide-binding protein	oppA-1	39	4	Culture	53	37	390.5	26	54	3508	53.5	57	59	44.5	54	269	305.5	40	79	100	1/3	1/3	0/3	1/3	1/3	4/15	26.6667	335.333
T06TC172	Complete		Chrom	335793	BB0328	0.544876	oligopeptide ABC transporter, periplasmic oligopeptide-binding protein	oppA-1	39	4	Tissue	133	452	222	39	2698	746	242	141.5	29.5	1551	211.5	54.5	1758	53	88	100	3/3	2/3	2/3	2/3	1/3	10/15	66.6667	561.267	51.6667	455.925
T04TC011	cp9		Chrom	336241	BB0328	0.830681	oligopeptide ABC transporter, periplasmic oligopeptide-binding protein	oppA-1	5	2	Culture	1053	261.5	27	1835		26	1773.5	1796.5	1902.5	1838	1717.5	67				100	2/3	1/2	3/3	2/3		8/11	72.7273	1117.95
T04TC011	cp9		Chrom	336241	BB0328	0.830681	oligopeptide ABC transporter, periplasmic oligopeptide-binding protein	oppA-1	5	2	Tissue	398	32.5	21	586	56	31.5	569.5	1331	334.5	67	64.5	84.5				100	1/3	1/3	3/3	0/3		5/12	41.6667	298
T04TC011	cp9		Chrom	336241	BB0328	0.830681	oligopeptide ABC transporter, periplasmic oligopeptide-binding protein	oppA-1	5	4	Culture	1367.5	309	22	1413	44	29	1513	1188.5	124	1614	1019.5	1583.5				100	2/3	1/3	3/3	3/3		9/12	75	852.25
T04TC011	cp9		Chrom	336241	BB0328	0.830681	oligopeptide ABC transporter, periplasmic oligopeptide-binding protein	oppA-1	5	4	Tissue	34.5	25	28.5	471	632.5	139.5	39.5	166	37	37	42	1846.5				100	0/3	3/3	1/3	1/3		5/12	41.6667	291.583	57.7652	639.947
T11TC145	lp5	cp9	Chrom	337853	BB0329	0.772383	oligopeptide ABC transporter, periplasmic oligopeptide-binding protein	oppA-2	20	2	Culture	25	27	1577	31	32	23	36	4.5	34	297	23	403	43	19	60	100	1/3	0/3	0/3	2/3	0/3	3/15	20	175.633
T11TC145	lp5	cp9	Chrom	337853	BB0329	0.772383	oligopeptide ABC transporter, periplasmic oligopeptide-binding protein	oppA-2	20	2	Tissue	28	25	1120	28	110	15.5	30	36	31	62	35	32.5	28.5	45	67.5	100	1/3	1/3	0/3	0/3	0/3	2/15	13.3333	112.933
T11TC145	lp5	cp9	Chrom	337853	BB0329	0.772383	oligopeptide ABC transporter, periplasmic oligopeptide-binding protein	oppA-2	20	4	Culture	47	44	36	39	26	45	32	38	30	104.5	31	10287.5	34	15	26	100	0/3	0/3	0/3	2/3	0/3	2/15	13.3333	722.333
T11TC145	lp5	cp9	Chrom	337853	BB0329	0.772383	oligopeptide ABC transporter, periplasmic oligopeptide-binding protein	oppA-2	20	4	Tissue	527	38.5	268.5	62.5	32	49.5	21	38	20	35	35	35	43	39.5	353	100	2/3	0/3	0/3	0/3	1/3	3/15	20	106.5	16.6667	279.35
T09TC114	Complete		Chrom	338756	BB0330	0.244923	oligopeptide ABC transporter, periplasmic oligopeptide-binding protein	oppA-3	27	2	Culture	85	27	66	13	18	18	398	21	20	995	25	40	1105.5	28	34	100	0/3	0/3	1/3	1/3	1/3	3/15	20	192.9
T09TC114	Complete		Chrom	338756	BB0330	0.244923	oligopeptide ABC transporter, periplasmic oligopeptide-binding protein	oppA-3	27	2	Tissue	27	5.5	45.5	44	35	30	88	37	17.5	156	31	148	414	29.5	200	100	0/3	0/3	0/3	2/3	2/3	4/15	26.6667	87.2
T09TC114	Complete		Chrom	338756	BB0330	0.244923	oligopeptide ABC transporter, periplasmic oligopeptide-binding protein	oppA-3	27	4	Culture	33	12	6	13	7	3	12.5	1602	0.5	5	8	0	1.5	2.5	7	100	0/3	0/3	1/3	0/3	0/3	1/15	6.66667	114.2
T09TC114	Complete		Chrom	338756	BB0330	0.244923	oligopeptide ABC transporter, periplasmic oligopeptide-binding protein	oppA-3	27	4	Tissue	74	10	43	53.5	61	41.5	2	19	21	59	58	26	41	23	157	100	0/3	0/3	0/3	0/3	1/3	1/15	6.66667	45.9333	15	110.058
T04TC097	Complete		Chrom	344356	BB0336	0.782781	P26		41	2	Tissue	32	10	58	17	38	979	27	37	305	58	67	96	31	100.5	81.5	100	0/3	1/3	1/3	0/3	1/3	3/15	20	129.133	20	129.133
T03TC295	lp21		Chrom	362288	BB0352	0.971756	conserved hypothetical protein		24	2	Culture	13	7	25	14	286.5	29	4.5	16	33.5	18	18	27.5	31.5	46	0	100	0/3	1/3	0/3	0/3	0/3	1/15	6.66667	37.9667
T03TC295	lp21		Chrom	362288	BB0352	0.971756	conserved hypothetical protein		24	2	Tissue	25.5	26	28.5	7.5	57.5	39	28.5	26.5	27	60	75	43	30	48	34	100	0/3	0/3	0/3	0/3	0/3	0/15	0	37.0667
T03TC295	lp21		Chrom	362288	BB0352	0.971756	conserved hypothetical protein		24	4	Culture	137	99.5	68	26	8	3	10	23	14	6.5	218	7	8	14.5	21.5	100	1/3	0/3	0/3	1/3	0/3	2/15	13.3333	44.2667
T03TC295	lp21		Chrom	362288	BB0352	0.971756	conserved hypothetical protein		24	4	Tissue	37	25	26	41	54	65	34	22.5	23	35.5	70	47.5	28	37.5	47	100	0/3	0/3	0/3	0/3	0/3	0/15	0	39.5333	5	39.7083
T03TC295	lp21		Chrom	362288	BB0352	0.971756	conserved hypothetical protein		57	2	Tissue	37.5	28.5	41	18	35	35	9	43	22	0	239	52	7	34	40	100	0/3	0/3	0/3	1/3	0/3	1/15	6.66667	42.7333
T03TC295	lp21		Chrom	362288	BB0352	0.971756	conserved hypothetical protein		57	4	Tissue	1238	21	34	2328	21	41	27	23.5	28	28	20	64	202	30.5	27	100	1/3	1/3	0/3	0/3	1/3	3/15	20	275.533	13.3333	159.133
T07TC279		lp17	Chrom	368614	BB0360	0.374118	conserved hypothetical protein		41	2	Tissue	21	33	29	13	16	10	40	23	27	61	1224	0	23	26	22	100	0/3	0/3	0/3	1/3	0/3	1/15	6.66667	104.533
T07TC279		lp17	Chrom	368614	BB0360	0.374118	conserved hypothetical protein		41	4	Tissue	21	33	29	13	16	10	40	23	27	61	1224	0	23	26	22	100	0/3	0/3	0/3	1/3	0/3	1/15	6.66667	104.533	6.66667	104.533
T07TC375	Complete		Chrom	368850	BB0360	0.929412	conserved hypothetical protein		17	2	Culture	28	24	15.5	33	32	19	17	23	25.5	56	29	20	72	11	26	100	0/3	0/3	0/3	0/3	0/3	0/15	0	28.7333
T07TC375	Complete		Chrom	368850	BB0360	0.929412	conserved hypothetical protein		17	2	Tissue	31	30	24.5	174	9	33	27	20	32	21	13	14	21	67	15	100	0/3	1/3	0/3	0/3	0/3	1/15	6.66667	35.4333
T07TC375	Complete		Chrom	368850	BB0360	0.929412	conserved hypothetical protein		17	4	Culture	19	8	22	30	34	15.5	31	24	24	37	25	20	469.5	21	30	100	0/3	0/3	0/3	0/3	1/3	1/15	6.66667	54
T07TC375	Complete		Chrom	368850	BB0360	0.929412	conserved hypothetical protein		17	4	Tissue	18.5	32.5	14	20.5	18	26	27	21	18	21.5	11.5	30.5	11	29	13.5	100	0/3	0/3	0/3	0/3	0/3	0/15	0	20.8333	3.33333	34.75
T10P01F02	lp5		Chrom	372272	BB0363	0.615805	periplasmic protein		8	2	Culture	14	19	26		20		12	27.5	12	20	33	16				100	0/3	0/1	0/3	0/3		0/10	0	19.95
T10P01F02	lp5		Chrom	372272	BB0363	0.615805	periplasmic protein		8	2	Tissue	27	27.5	20	13.5	17	12	16.5	32	44	19.5	13	31				100	0/3	0/3	0/3	0/3		0/12	0	22.75
T10P01F02	lp5		Chrom	372272	BB0363	0.615805	periplasmic protein		8	4	Culture	39	24	23	21	20	33	32	28	38	29	33	25				100	0/3	0/3	0/3	0/3		0/12	0	28.75
T10P01F02	lp5		Chrom	372272	BB0363	0.615805	periplasmic protein		8	4	Tissue	29.5	18	13	13	23.5	18	15	35	18.5	22	23	22				100	0/3	0/3	0/3	0/3		0/12	0	20.875	0	23.0813
T10TC357	Complete		Chrom	374013	BB0365	0.236301	outer surface 22 kda lipoprotein (antigen IpLA7)		26	2	Culture	5283	4116.5	5130	4432	5603	5305	4618.5	4599	565	5840	6263.5	4974	2032	4701.5	4390	100	3/3	3/3	3/3	3/3	3/3	15/15	100	4523.53
T10TC357	Complete		Chrom	374013	BB0365	0.236301	outer surface 22 kda lipoprotein (antigen IpLA7)		26	2	Tissue	732	1854	3192	62.5	668.5	317	2859	1917	465	1456.5	2341.5	1574	2174	4621	4121	100	3/3	2/3	3/3	3/3	3/3	14/15	93.3333	1890.33
T10TC357	Complete		Chrom	374013	BB0365	0.236301	outer surface 22 kda lipoprotein (antigen IpLA7)		26	4	Culture	3287	3331.5	4309.5	78.5	3749	4078	4522	5736.5	4283	2704.5	5131	3308.5	3380.5	4424	4383	100	3/3	2/3	3/3	3/3	3/3	14/15	93.3333	3780.43
T10TC357	Complete		Chrom	374013	BB0365	0.236301	outer surface 22 kda lipoprotein (antigen IpLA7)		26	4	Tissue	374.5	104.5	58.5	30	952	1955	1134.5	431.5	24	1238	442	3559	3841.5	3009	2747	100	2/3	2/3	2/3	3/3	3/3	12/15	80	1326.73	91.6667	2880.26
T05TC189	Complete		Chrom	376509	BB0368	0.496792	glycerol-3-phosphate dehydrogenase, NAD(P)+	gpsA	44	2	Tissue	66	65	37	122.5	39	52	41	24	37.5	160	28.5	537	60	94	98	100	0/3	1/3	0/3	2/3	0/3	3/15	20	97.4333
T05TC189	Complete		Chrom	376509	BB0368	0.496792	glycerol-3-phosphate dehydrogenase, NAD(P)+	gpsA	44	4	Tissue	40	27.5	57	236	180.5	120	80.5	19	43	104	159	196	143	168.5	185	100	0/3	3/3	0/3	3/3	3/3	9/15	60	117.267	40	107.35
T07P01F05	Complete		Chrom	387738	BB0377	0.858051	S-ribosylhomocysteinase	luxS	5	2	Culture	32	19	30.5	34.5		38.5	24.5	25	36	31	39	33				100	0/3	0/2	0/3	0/3		0/11	0	31.1818	0	31.1818
T09TC375	Complete		Chrom	394998	BB0384	0.157399	basic membrane protein C	bmpC	21	2	Culture	2707	544	27	1145.5	24	33	20	32.5	1541	2555.5	1244	3254	3245	2917.5	3231	100	2/3	1/3	1/3	3/3	3/3	10/15	66.6667	1501.4
T09TC375	Complete		Chrom	394998	BB0384	0.157399	basic membrane protein C	bmpC	21	2	Tissue	14	56	276	19	27.5	30	17	5.5	240.5	29	18	1052	908	16	663.5	100	1/3	0/3	1/3	1/3	2/3	5/15	33.3333	224.8
T09TC375	Complete		Chrom	394998	BB0384	0.157399	basic membrane protein C	bmpC	21	4	Culture	468	15	3809	33	364.5	4226.5	36	3256	2056	4937.5	1653	3402	3346.5	3109	3954.5	100	2/3	2/3	2/3	3/3	3/3	12/15	80	2311.1
T09TC375	Complete		Chrom	394998	BB0384	0.157399	basic membrane protein C	bmpC	21	4	Tissue	35.5	34.5	140	28.5	23	34.5	11.5	775.5	31.5	727.5	225.5	178	3280.5	1195	2638.5	100	1/3	0/3	1/3	3/3	3/3	8/15	53.3333	623.967	58.3333	1165.32
T05TC019	Complete		Chrom	416912	BB0404	0.538462	conserved hypothetical protein		52	2	Tissue	25	37	21	186.5	294	127.5	10	30	52	68	183.5	137	181	200	292	100	0/3	3/3	0/3	2/3	3/3	8/15	53.3333	122.967
T05TC019	Complete		Chrom	416912	BB0404	0.538462	conserved hypothetical protein		52	4	Tissue	131	210	43	303.5	239	149.5	38.5	19	37	219.5	223.5	106	88.5	182	45	100	2/3	3/3	0/3	3/3	1/3	9/15	60	135.667	56.6667	129.317
T03TC192	lp5, lp28-2		Chrom	417533	BB0405	0.705401	conserved hypothetical protein		48	2	Tissue	69	10.5	24.5	16	37.5	22	3.5	53	43.5	39.5	29	37	40	27	33	100	0/3	0/3	0/3	0/3	0/3	0/15	0	32.3333
T03TC192	lp5, lp28-2		Chrom	417533	BB0405	0.705401	conserved hypothetical protein		48	4	Tissue	49	35	43.5	30	16	30	21	29	20	0	18	25	54	58	48.5	100	0/3	0/3	0/3	0/3	0/3	0/15	0	31.8	0	32.0667
T06TC236	cp9		Chrom	417880	BB0406	0.256956	conserved hypothetical protein		48	2	Tissue	50	53.5	34	59.5	36	470.5	72	70	56	1232	83	68	37	293.5	503	100	0/3	1/3	0/3	1/3	2/3	4/15	26.6667	207.867
T06TC236	cp9		Chrom	417880	BB0406	0.256956	conserved hypothetical protein		48	4	Tissue	26	52	69.5	55	54	30	63.5	71	40	56.5	39.5	49	52	51	49	100	0/3	0/3	0/3	0/3	0/3	0/15	0	50.5333	13.3333	129.2
T07TC473	lp5		Chrom	421164	BB0408	0.115077	PTS system, fructose-specific IIABC component	fruA-1	39	2	Culture	19	34.5	4	14	9	25	11	25	23	23	13.5	8	20	51.5	15	100	0/3	0/3	0/3	0/3	0/3	0/15	0	19.7
T07TC473	lp5		Chrom	421164	BB0408	0.115077	PTS system, fructose-specific IIABC component	fruA-1	39	2	Tissue	15	32	31	47	8.5	22	19	26	3932.5	83	22	32.5	13	71	10	100	0/3	0/3	1/3	0/3	0/3	1/15	6.66667	290.967
T07TC473	lp5		Chrom	421164	BB0408	0.115077	PTS system, fructose-specific IIABC component	fruA-1	39	4	Culture	19	20	27	34	13	11	29	26.5	30	0	8	52	25.5	27	52.5	100	0/3	0/3	0/3	0/3	0/3	0/15	0	24.9667
T07TC473	lp5		Chrom	421164	BB0408	0.115077	PTS system, fructose-specific IIABC component	fruA-1	39	4	Tissue	12	47	11.5	26	245	27.5	64	103.5	1.5	69.5	36	42	214	6	22	100	0/3	1/3	1/3	0/3	1/3	3/15	20	61.8333	6.66667	99.3667
T04TC174	lp5, cp9		Chrom	422758	BB0411	0.49	DNA/RNA non-specific endonuclease	nucA	14	2	Culture	44	17.5	25	30.5	28	39	20	30	22.5	14	29	35	27	13	27	100	0/3	0/3	0/3	0/3	0/3	0/15	0	26.7667
T04TC174	lp5, cp9		Chrom	422758	BB0411	0.49	DNA/RNA non-specific endonuclease	nucA	14	2	Tissue	47.5	23	31.5	21	28	25.5	16	74	13	28	20	16	30	26	42	100	0/3	0/3	0/3	0/3	0/3	0/15	0	29.4333
T04TC174	lp5, cp9		Chrom	422758	BB0411	0.49	DNA/RNA non-specific endonuclease	nucA	14	4	Culture	10	28.5	32.5	32	22	12.5	25	22	17	22	21	21	18	12.5	18	100	0/3	0/3	0/3	0/3	0/3	0/15	0	20.9333
T04TC174	lp5, cp9		Chrom	422758	BB0411	0.49	DNA/RNA non-specific endonuclease	nucA	14	4	Tissue	133	244	593.5	23	46	49	20	137.5	24	74	49	45	27.5	64	45	100	3/3	0/3	1/3	0/3	0/3	4/15	26.6667	104.967	6.66667	45.525
T03TC010	Complete		Chrom	423540	BB0412	0.623877	membrane protein, putative		5	2	Culture	31	28.5	24	19		11	36	35	17	26	40	32.5				100	0/3	0/2	0/3	0/3		0/11	0	27.2727
T03TC010	Complete		Chrom	423540	BB0412	0.623877	membrane protein, putative		5	2	Tissue	32	26	68	18.5	135	24	14.5	31.5	50.5	2978.5	39.5	2306.5				100	0/3	1/3	0/3	2/3		3/12	25	477.042
T03TC010	Complete		Chrom	423540	BB0412	0.623877	membrane protein, putative		5	4	Culture	67	72	22	44.5	27	23	27	26	14	24	94	39				100	0/3	0/3	0/3	0/3		0/12	0	39.9583
T03TC010	Complete		Chrom	423540	BB0412	0.623877	membrane protein, putative		5	4	Tissue	26	47	28	36	26	30	33	22.5	23	33	16.5	29.5				100	0/3	0/3	0/3	0/3		0/12	0	29.2083	6.25	143.37
T08TC168	cp9		Chrom	425011	BB0414	0.369895	chemotaxis protein methyltransferase	cheR-2	17	2	Culture	225	563	26.5	24	20	23	703	29.5	318	105.5	130.5	159	28.5	10	22.5	100	2/3	0/3	2/3	3/3	0/3	7/15	46.6667	159.2
T08TC168	cp9		Chrom	425011	BB0414	0.369895	chemotaxis protein methyltransferase	cheR-2	17	2	Tissue	18	31	18.5	68	6	17	23	12	25	0	28	27.5	34.5	13	28.5	100	0/3	0/3	0/3	0/3	0/3	0/15	0	23.3333
T08TC168	cp9		Chrom	425011	BB0414	0.369895	chemotaxis protein methyltransferase	cheR-2	17	4	Culture	29	22	15.5	168	22	19	20.5	11	29	1883	442	30	1029	69	27	100	0/3	1/3	0/3	2/3	1/3	4/15	26.6667	254.4
T08TC168	cp9		Chrom	425011	BB0414	0.369895	chemotaxis protein methyltransferase	cheR-2	17	4	Tissue	17.5	19	18.5	15	18.5	18	30.5	21.5	18	31.5	27	18	17	5	21	100	0/3	0/3	0/3	0/3	0/3	0/15	0	19.7333	18.3333	114.167
T06TC106	lp5		Chrom	426261	BB0415	0.6	protein-glutamate methylesterase	cheB-1	16	2	Culture	46	49	25	52	40	30	51	61.5	55	44	31	44	41	50	40.5	100	0/3	0/3	0/3	0/3	0/3	0/15	0	44
T06TC106	lp5		Chrom	426261	BB0415	0.6	protein-glutamate methylesterase	cheB-1	16	2	Tissue	85.5	105.5	479	45	52	305	318.5	143	67	172	1000.5	66.5	125.5	986	433	100	2/3	1/3	2/3	2/3	3/3	10/15	66.6667	292.267
T06TC106	lp5		Chrom	426261	BB0415	0.6	protein-glutamate methylesterase	cheB-1	16	4	Culture	37	50	45.5	34	40	27	41	85	58.5	34.5	52.5	32.5	26	35	46	100	0/3	0/3	0/3	0/3	0/3	0/15	0	42.9667
T06TC106	lp5		Chrom	426261	BB0415	0.6	protein-glutamate methylesterase	cheB-1	16	4	Tissue	65	57	73.5	45	35	84	1507	28	31.5	110	118	207	31.5	57	122	100	0/3	0/3	1/3	3/3	1/3	5/15	33.3333	171.433	25	137.667
T06TC001	Complete		Chrom	429055	BB0418	0.39786	conserved hypothetical protein		28	2	Culture	413	120	1157.5	24.5	629	27	44	886.5	42	1215	270	226	287	145.5	1292	100	3/3	1/3	1/3	3/3	3/3	11/15	73.3333	451.933
T06TC001	Complete		Chrom	429055	BB0418	0.39786	conserved hypothetical protein		28	2	Tissue	27	37	40	556.5	151	31	30	178	45.5	178	647.5	109.5	236	33.5	736	100	0/3	2/3	1/3	3/3	2/3	8/15	53.3333	202.433
T06TC001	Complete		Chrom	429055	BB0418	0.39786	conserved hypothetical protein		28	4	Culture	703	1460	715.5	784	926	902	1238	2178.5	987	1188	1212	607	1284	1288	1011	100	3/3	3/3	3/3	3/3	3/3	15/15	100	1098.93
T06TC001	Complete		Chrom	429055	BB0418	0.39786	conserved hypothetical protein		28	4	Tissue	32	174	39	175	628.5	235	355	20	11	38	595.5	89.5	181	829	1315	100	1/3	3/3	1/3	1/3	3/3	9/15	60	314.5	71.6667	516.95
T10TC452	lp5		Chrom	430422	BB0419	0.210184	response regulatory protein	rrp-1	50	2	Tissue	1918	2235.5	126	867	111	19	6343	1288.5	6539.5	3400	2810	143.5	450	1089.5	749	100	3/3	2/3	3/3	3/3	3/3	14/15	93.3333	1872.63
T10TC452	lp5		Chrom	430422	BB0419	0.210184	response regulatory protein	rrp-1	50	4	Tissue	681.5	242	22	1477	3044	347	28	41	23	145	38.5	1234	3722	3769	1729.5	100	2/3	3/3	0/3	2/3	3/3	10/15	66.6667	1102.9	80	1487.77
T07TC038	Complete		Chrom	431572	BB0420	0.787244	sensory transduction histidine kinase/response regulator	hk1	11	2	Culture	36	57	56	61	32	48.5	30	106.5	71	31	70	39				100	0/3	0/3	1/3	0/3		1/12	8.33333	53.1667
T07TC038	Complete		Chrom	431572	BB0420	0.787244	sensory transduction histidine kinase/response regulator	hk1	11	2	Tissue	45.5	67.5	54	52	182	55	66.5	55	41	48	83	44				100	0/3	1/3	0/3	0/3		1/12	8.33333	66.125
T07TC038	Complete		Chrom	431572	BB0420	0.787244	sensory transduction histidine kinase/response regulator	hk1	11	4	Culture	31	11	25	31	9	35	38	33.5	28	36	42	32.5				100	0/3	0/3	0/3	0/3		0/12	0	29.3333
T07TC038	Complete		Chrom	431572	BB0420	0.787244	sensory transduction histidine kinase/response regulator	hk1	11	4	Tissue	256	22	29	44	34.5	44.5	31	27	20	23.5	28.5	28				100	1/3	0/3	0/3	0/3		1/12	8.33333	49	6.25	49.4062
T04TC194	cp9, lp28-2		Chrom	432427	BB0420	0.596789	sensory transduction histidine kinase/response regulator	hk1	40	2	Tissue	912	1102	921.5	457	50	959.5	1703	678	1098.5	1393.5	318	1496	2429	1802.5	2111.5	100	3/3	2/3	3/3	3/3	3/3	14/15	93.3333	1162.13
T04TC194	cp9, lp28-2		Chrom	432427	BB0420	0.596789	sensory transduction histidine kinase/response regulator	hk1	40	4	Tissue	684.5	474	297	1684	161	457.5	226.5	47.5	291.5	518	2173	393.5	1110	964	1059	100	3/3	3/3	2/3	3/3	3/3	14/15	93.3333	702.733	93.3333	932.433
T09P01E01	Complete		Chrom	432587	BB0420	0.561106	sensory transduction histidine kinase/response regulator	hk1	6	2	Culture	5949	3859	3924	29.5	7	38	3965	5565	5870	5006	5506.5	5087				100	3/3	0/3	3/3	3/3		9/12	75	3733.83
T09P01E01	Complete		Chrom	432587	BB0420	0.561106	sensory transduction histidine kinase/response regulator	hk1	6	2	Tissue	291.5	61	110	39	19	149.5	99	1222.5	2849.5	1792	260.5	858				100	2/3	1/3	2/3	3/3		8/12	66.6667	645.958
T09P01E01	Complete		Chrom	432587	BB0420	0.561106	sensory transduction histidine kinase/response regulator	hk1	6	4	Culture	2405	40.5	1099	271	7069.5	32	6473	6300	8386	2633.5	4209	4303.5				100	2/3	2/3	3/3	3/3		10/12	83.3333	3601.83
T09P01E01	Complete		Chrom	432587	BB0420	0.561106	sensory transduction histidine kinase/response regulator	hk1	6	4	Tissue	81	13	16	97	2923	75.5	705	32.5	620	15	54	48				100	0/3	1/3	2/3	0/3		3/12	25	390	62.5	2092.91
T11P01E07	cp9, lp5		Chrom	433342	BB0420	0.60727	sensory transduction histidine kinase/response regulator	hk1	8	2	Culture	6565	8526	1598.5		39		392	1139	4003	4758	485	3459				100	3/3	0/1	3/3	3/3		9/10	90	3096.45
T11P01E07	cp9, lp5		Chrom	433342	BB0420	0.60727	sensory transduction histidine kinase/response regulator	hk1	8	2	Tissue	2646	1815	480	37.5	131	31	1813	3629	3547	2881	1650	1269.5				100	3/3	1/3	3/3	3/3		10/12	83.3333	1660.83
T11P01E07	cp9, lp5		Chrom	433342	BB0420	0.60727	sensory transduction histidine kinase/response regulator	hk1	8	4	Culture	3425.5	9242.5	7588	6430	9665	4103	7369.5	9914	6461	229.5	426	9073				100	3/3	3/3	3/3	3/3		12/12	100	6160.58
T11P01E07	cp9, lp5		Chrom	433342	BB0420	0.60727	sensory transduction histidine kinase/response regulator	hk1	8	4	Tissue	92.5	744.5	58	272.5	160.5	360	104.5	154	52	39	65	155.5				100	1/3	3/3	2/3	1/3		7/12	58.3333	188.167	82.9167	2776.51
T05TC097	cp32-6,lp5		Chrom	434233	BB0420	0.194023	sensory transduction histidine kinase/response regulator	hk1	11	2	Culture	7516	643	72	290	10162	1055	491	1035	60.5	117	8974	32.5				100	2/3	3/3	2/3	2/3		9/12	75	2537.33
T05TC097	cp32-6,lp5		Chrom	434233	BB0420	0.194023	sensory transduction histidine kinase/response regulator	hk1	11	2	Tissue	68	91	175	86.5	308.5	394	111	100.5	289	156	219	256				100	1/3	2/3	3/3	3/3		9/12	75	187.875
T05TC097	cp32-6,lp5		Chrom	434233	BB0420	0.194023	sensory transduction histidine kinase/response regulator	hk1	11	4	Culture	53	45	50.5	22.5	26.5	287	21	1297	15	30.5	30.5	28				100	0/3	1/3	1/3	0/3		2/12	16.6667	158.875
T05TC097	cp32-6,lp5		Chrom	434233	BB0420	0.194023	sensory transduction histidine kinase/response regulator	hk1	11	4	Tissue	29	66	559	33	88	23	142	16.5	23	31	41	63				100	1/3	0/3	1/3	0/3		2/12	16.6667	92.875	45.8333	744.24
T04P01A08	lp28-1, lp5		Chrom	434674	BB0420	0.904326	sensory transduction histidine kinase/response regulator	hk1	1	2	Culture	29	24	31.5	39	27	31.5	23	26	19.5	34.5	12	33.5				100	0/3	0/3	0/3	0/3		0/12	0	27.5417
T04P01A08	lp28-1, lp5		Chrom	434674	BB0420	0.904326	sensory transduction histidine kinase/response regulator	hk1	1	2	Tissue	12	20.5	37	19.5	34	26	8.5	27	24	32	22	33.5				100	0/3	0/3	0/3	0/3		0/12	0	24.6667	0	26.1042
T09TC071	cp9		Chrom	435278	GBBBb5SF	0.297297	5s rRNA	0	43	2	Tissue	25	36	33.5	4	12.5	15	948	28	41	602.5	51	42.5	105	25	50	100	0/3	0/3	1/3	1/3	1/3	3/15	20	134.6
T09TC071	cp9		Chrom	435278	GBBBb5SF	0.297297	5s rRNA	0	43	4	Tissue	25	19.5	16	41	26	0	2.5	19	13	9.5	23	17	21.5	40	14	100	0/3	0/3	0/3	0/3	0/3	0/15	0	19.1333	10	76.8667
T05TC361	cp32-6	lp5	Chrom	438347	GBBBb23SB	0.0287868	23S rRNA	23S rrlA	46	2	Tissue	6772	1392.5	4781	1615.5	140.5	53	1085	2989.5	1096.5	3200.5	755	4209	2796	4717	6349	100	3/3	2/3	3/3	3/3	3/3	14/15	93.3333	2796.8
T05TC361	cp32-6	lp5	Chrom	438347	GBBBb23SB	0.0287868	23S rRNA	23S rrlA	46	4	Tissue	171	36	540	5799	239	98.5	7299.5	2924	3473	1002	670	2182	3862	1966	3462	100	2/3	2/3	3/3	3/3	3/3	13/15	86.6667	2248.27	90	2522.53
T04TC386	lp5		Chrom	441146	GBBBb23SD	0.124058	23S rRNA	23S rrlB	50	2	Tissue	20	55	48	11	36	43.5	51	28	27	35.5	40	28	56	14.5	27.5	100	0/3	0/3	0/3	0/3	0/3	0/15	0	34.7333
T04TC386	lp5		Chrom	441146	GBBBb23SD	0.124058	23S rRNA	23S rrlB	50	4	Tissue	41	56	44.5	12.5	4.5	50	26.5	10	34	13	28.5	52.5	29	29	29.5	100	0/3	0/3	0/3	0/3	0/3	0/15	0	30.7	0	32.7167
T04TC287	Complete		Chrom	442357	BB0421	0.231228	haloacid dehalogenase-like hydrolase		47	2	Tissue	658	1194	80	97.5	63	977	1943.5	3320.5	2798	426	101	599	1873.5	2362.5	1560	100	2/3	1/3	3/3	3/3	3/3	12/15	80	1203.57
T04TC287	Complete		Chrom	442357	BB0421	0.231228	haloacid dehalogenase-like hydrolase		47	4	Tissue	119	19	105	38	30.5	1629.5	339.5	459	26	96	42.5	134.5	92.5	1028	1348	100	2/3	1/3	2/3	1/3	2/3	8/15	53.3333	367.133	66.6667	785.35
T06TC076	cp32-4		Chrom	443029	BB0422	0.389286	DNA-3-methyladenine glycosylase	mag	11	2	Culture	40	66.5	347.5	656	978	3175	1743.5	56	118	720	3436	7639				100	1/3	3/3	2/3	3/3		9/12	75	1581.29
T06TC076	cp32-4		Chrom	443029	BB0422	0.389286	DNA-3-methyladenine glycosylase	mag	11	2	Tissue	146.5	197.5	242	151.5	331.5	371	244	184	1853.5	157	557.5	241				100	3/3	3/3	3/3	3/3		12/12	100	389.75
T06TC076	cp32-4		Chrom	443029	BB0422	0.389286	DNA-3-methyladenine glycosylase	mag	11	4	Culture	101.5	4593	546.5	72	717	75	85.5	11586	9821.5	73	6002	1760				100	3/3	1/3	2/3	2/3		8/12	66.6667	2952.75
T06TC076	cp32-4		Chrom	443029	BB0422	0.389286	DNA-3-methyladenine glycosylase	mag	11	4	Tissue	50.5	500.5	86.5	47	49	50	60.5	197	77.5	46	620	125				100	1/3	0/3	1/3	2/3		4/12	33.3333	159.125	68.75	1270.73
T08TC331	Complete		Chrom	443740	IR BBtRNA-Ile-1-BB0423	0.661538	Intergenic Region	0	43	2	Tissue	1443	483	32	30	28	15.5	2232.5	1632	2622.5	1814.5	413	319	34	1509	752.5	100	2/3	0/3	3/3	3/3	2/3	10/15	66.6667	890.7
T08TC331	Complete		Chrom	443740	IR BBtRNA-Ile-1-BB0423	0.661538	Intergenic Region	0	43	4	Tissue	36.5	21	27.5	38	15	393	471.5	35.5	46	209	108	48.5	192	855	329	100	0/3	1/3	1/3	2/3	3/3	7/15	46.6667	188.367	56.6667	539.533
T06TC141	lp5		Chrom	449738	BB0431	0.425532	CobQ/CobB/MinD/ParA nucleotide binding domain, putative		43	2	Tissue	1709	898	1123	83	134	55.5	2646	1028	2265	1000	1273	1362.5	769.5	1936	1603	100	3/3	1/3	3/3	3/3	3/3	13/15	86.6667	1192.37
T06TC141	lp5		Chrom	449738	BB0431	0.425532	CobQ/CobB/MinD/ParA nucleotide binding domain, putative		43	4	Tissue	1526	1906	430	112	115	1316.5	229	764	134	204	4125.5	1403	1822.5	2871	3560	100	3/3	3/3	3/3	3/3	3/3	15/15	100	1367.9	93.3333	1280.13
T08TC228	cp9, cp32-6, lp5		Chrom	450299	BB0432	0.176718	conserved hypothetical protein		55	2	Tissue	1379	3950	4344	18.5	17.5	999	701	2229	447	988.5	2903	3530.5	1748	3017.5	4793	100	3/3	1/3	3/3	3/3	3/3	13/15	86.6667	2071.03
T08TC228	cp9, cp32-6, lp5		Chrom	450299	BB0432	0.176718	conserved hypothetical protein		55	4	Tissue	3650	4234	3900	568	5404	804	367.5	4435	115	4665	3973	4412	1711	3716.5	4451	100	3/3	3/3	3/3	3/3	3/3	15/15	100	3093.73	93.3333	2582.38
T08TC454	Complete		Chrom	451765	BB0434	0.199488	stage 0 sporulation protein J	spo0J	47	2	Tissue	1798.5	111	3576	31.5	32	25	253.5	80.5	433	2310.5	445	1111	1771	1290.5	729	100	3/3	0/3	2/3	3/3	3/3	11/15	73.3333	933.2
T08TC454	Complete		Chrom	451765	BB0434	0.199488	stage 0 sporulation protein J	spo0J	47	4	Tissue	2178.5	4525	35	766	14	36	34	123	1224	82.5	1296.5	98.5	753	1040	487.5	100	2/3	1/3	2/3	1/3	3/3	9/15	60	846.233	66.6667	889.717
T06TC119		cp9	Chrom	459643	BB0439	0.394649	conserved hypothetical protein		53	2	Tissue	72.5	160	54	73	43	73.5	57.5	50	37.5	96.5	49	79.5	46	67	104	100	1/3	0/3	0/3	0/3	1/3	2/15	13.3333	70.8667
T06TC119		cp9	Chrom	459643	BB0439	0.394649	conserved hypothetical protein		53	4	Tissue	62	37	57	40	47	99.5	19	53.5	73	66	51	53	48	42	55.5	100	0/3	0/3	0/3	0/3	0/3	0/15	0	53.5667	6.66667	62.2167
T08TC009	cp9, lp5		Chrom	468563	BB0447	0.391449	Na+/H+ antiporter	napA	51	2	Tissue	5	13	11.5	3	10	11	9.5	10	9	10.5	1	8	15	7.5	10	100	0/3	0/3	0/3	0/3	0/3	0/15	0	8.93333
T08TC009	cp9, lp5		Chrom	468563	BB0447	0.391449	Na+/H+ antiporter	napA	51	4	Tissue	22	0	28.5	11	12	18	16.5	23	25.5	10	18	37	2	49	27.5	100	0/3	0/3	0/3	0/3	0/3	0/15	0	20	0	14.4667
T11TC264	Complete		Chrom	469488	BB0448	0.64	phosphocarrier protein HPr	ptsH-1	47	2	Tissue	167	1372.5	3278	47.5	56	2258	138	4675	66.5	1390	1818	2405	204	1901	722	100	3/3	1/3	2/3	3/3	3/3	12/15	80	1366.57
T11TC264	Complete		Chrom	469488	BB0448	0.64	phosphocarrier protein HPr	ptsH-1	47	4	Tissue	417	52	763	46	28.5	3316	447.5	202	4637.5	104	1397	844	8855	3290.5	5270	100	2/3	1/3	3/3	3/3	3/3	12/15	80	1978	80	1672.28
T10TC025	cp9, lp5		Chrom	470962	BB0450	0.20413	RNA polymerase sigma-54 factor	rpoN	41	2	Tissue	0	13	5	13.5	16	18	28.5	10	32	19	17	9	10.5	20	4	100	0/3	0/3	0/3	0/3	0/3	0/15	0	14.3667
T10TC025	cp9, lp5		Chrom	470962	BB0450	0.20413	RNA polymerase sigma-54 factor	rpoN	41	4	Tissue	0	13	5	13.5	16	18	28.5	10	32	19	17	9	10.5	20	4	100	0/3	0/3	0/3	0/3	0/3	0/15	0	14.3667	0	14.3667
T08TC153	lp21, lp38		Chrom	476096	BB0456	0.809917	conserved hypothetical protein		23	2	Culture	30	18.5	26	13.5	40	689	19	24	31	82	26	42.5	11	21	37	100	0/3	1/3	0/3	0/3	0/3	1/15	6.66667	74.0333
T08TC153	lp21, lp38		Chrom	476096	BB0456	0.809917	conserved hypothetical protein		23	2	Tissue	4	26.5	20	126	784	133	408	26	23	254	1056	1385	96	366	1130	100	0/3	3/3	1/3	3/3	2/3	9/15	60	389.167
T08TC153	lp21, lp38		Chrom	476096	BB0456	0.809917	conserved hypothetical protein		23	4	Culture	18	7.5	5	14	6.5	4	21	7.5	24	25	19	9	195	1	22	100	0/3	0/3	0/3	0/3	1/3	1/15	6.66667	25.2333
T08TC153	lp21, lp38		Chrom	476096	BB0456	0.809917	conserved hypothetical protein		23	4	Tissue	29	3	28	10	27.5	17	7.5	7.5	22.5	37	18	28	42	37	37	100	0/3	0/3	0/3	0/3	0/3	0/15	0	23.4	18.3333	127.958
T10TC160	lp5, cp9		Chrom	479483	BB0458	0.852885	fibronectin type III domain protein, Gene 5' is 478196 in TIGR database		23	2	Culture	13	14	28	32	30	25	24	20	21	39.5	14.5	24	25	20	34	100	0/3	0/3	0/3	0/3	0/3	0/15	0	24.2667
T10TC160	lp5, cp9		Chrom	479483	BB0458	0.852885	fibronectin type III domain protein, Gene 5' is 478196 in TIGR database		23	2	Tissue	17	25	73	86	776	31.5	937	22	11	40	840.5	1072	63	389	1348	100	0/3	1/3	1/3	2/3	2/3	6/15	40	382.067
T10TC160	lp5, cp9		Chrom	479483	BB0458	0.852885	fibronectin type III domain protein, Gene 5' is 478196 in TIGR database		23	4	Culture	21	33	39.5	17	17	16.5	36	24	3	23	13.5	27	20	2	18	100	0/3	0/3	0/3	0/3	0/3	0/15	0	20.7
T10TC160	lp5, cp9		Chrom	479483	BB0458	0.852885	fibronectin type III domain protein, Gene 5' is 478196 in TIGR database		23	4	Tissue	10	21	19	25	32.5	15.5	23	11.5	31	34	4	52.5	27	19	33	100	0/3	0/3	0/3	0/3	0/3	0/15	0	23.8667	10	112.725
T07TC227	Complete		Chrom	480438	BB0459	0.557252	tetratricopeptide repeat domain protein		55	2	Tissue	5420	5077	5532	1605.5	44	561.5	2998	4143.5	8352.5	4322	799	2152.5	3482	4296	4833	100	3/3	2/3	3/3	3/3	3/3	14/15	93.3333	3574.57
T07TC227	Complete		Chrom	480438	BB0459	0.557252	tetratricopeptide repeat domain protein		55	4	Tissue	5070	256	4934	36	988	27	18	149	41	3036	558	8412	41	2494	2275	100	3/3	1/3	1/3	3/3	2/3	10/15	66.6667	1889	80	2731.78
T09TC111	lp5		Chrom	481498	BB0460	0.784011	lipoprotein, putative		20	2	Culture	4466	3457.5	3422	2894	2752.5	2996	2839.5	2188	2384	3038	2948.5	3275.5	1023.5	3495	2840	100	3/3	3/3	3/3	3/3	3/3	15/15	100	2934.67
T09TC111	lp5		Chrom	481498	BB0460	0.784011	lipoprotein, putative		20	2	Tissue	125.5	583.5	514.5	2935	458	30	1664	437	783.5	2167.5	28	478	169	2606.5	2174	100	3/3	2/3	3/3	2/3	3/3	13/15	86.6667	1010.27
T09TC111	lp5		Chrom	481498	BB0460	0.784011	lipoprotein, putative		20	4	Culture	3140.5	3439.5	4042	4027	3965	2756.5	3757.5	3455.5	2520	3087	3908	5380.5	3181	3179	2984	100	3/3	3/3	3/3	3/3	3/3	15/15	100	3521.53
T09TC111	lp5		Chrom	481498	BB0460	0.784011	lipoprotein, putative		20	4	Tissue	1349	1043	459.5	533	3819	157	160	1656	16	932	526.5	1154.5	1382	105.5	1462.5	100	3/3	3/3	2/3	3/3	3/3	14/15	93.3333	983.7	95	2112.54
T05TC180	cp9,lp5		Chrom	484917	BB0463	0.316306	nucleoside-diphosphate kinase	ndk	43	2	Tissue	114	9	47.5	79	70	33	1140	78	38	1077	104.5	47	46.5	64	96	100	1/3	0/3	1/3	2/3	0/3	4/15	26.6667	202.9
T05TC180	cp9,lp5		Chrom	484917	BB0463	0.316306	nucleoside-diphosphate kinase	ndk	43	4	Tissue	36	40	52	146	82	76	40.5	32.5	22	166.5	137.5	38.5	126	152.5	114	100	0/3	1/3	0/3	2/3	3/3	6/15	40	84.1333	65	1198.07
T04TC295	lp21		Chrom	494480	BB0475	0.155612	lipoprotein, putative		23	2	Culture	1263	3277.5	1458	4028	1896	207.5	195	754	29.5	845	598.5	2870	3116	2290	2816	100	3/3	3/3	2/3	3/3	3/3	14/15	93.3333	1709.6
T04TC295	lp21		Chrom	494480	BB0475	0.155612	lipoprotein, putative		23	2	Tissue	1197	1642	1679	42	84	55.5	369	27	121	1617	866	1001	2029.5	628.5	2075.5	100	3/3	0/3	2/3	3/3	3/3	11/15	73.3333	895.6
T04TC295	lp21		Chrom	494480	BB0475	0.155612	lipoprotein, putative		23	4	Culture	3642	3935	4137	1883.5	25	3127	2333	1680	2353.5	5670.5	3885	306	2560	3732	29	100	3/3	2/3	3/3	3/3	2/3	13/15	86.6667	2619.9
T04TC295	lp21		Chrom	494480	BB0475	0.155612	lipoprotein, putative		23	4	Tissue	49	283.5	80	565	49	1124	28.5	18.5	476	697.5	1646	115.5	529	34	793	100	1/3	2/3	1/3	3/3	2/3	9/15	60	432.567	78.3333	1414.42
T09P02A03	cp32-6, cp9		Chrom	511063	BB0505	0.288071	conserved hypothetical protein		11	2	Culture	1594	51	17.5	56	58	65	29.5	40	12.5	77	54	41				100	1/3	0/3	0/3	0/3		1/12	8.33333	174.625
T09P02A03	cp32-6, cp9		Chrom	511063	BB0505	0.288071	conserved hypothetical protein		11	2	Tissue	38.5	94	271.5	78	150.5	206	77.5	34	93.5	41	133	144				100	1/3	2/3	0/3	2/3		5/12	41.6667	113.458
T09P02A03	cp32-6, cp9		Chrom	511063	BB0505	0.288071	conserved hypothetical protein		11	4	Culture	41	23	23	22	18	10	26	22	84.5	33	29	29.5				100	0/3	0/3	0/3	0/3		0/12	0	30.0833
T09P02A03	cp32-6, cp9		Chrom	511063	BB0505	0.288071	conserved hypothetical protein		11	4	Tissue	32	21.5	21	50	38	0	13	27	7	25	26.5	29				100	0/3	0/3	0/3	0/3		0/12	0	24.1667	12.5	85.5833
T08P01A05	cp9, lp21		Chrom	512336	BB0506	0.924147	ribosomal RNA large subunit methyltransferase J	tlyA	1	2	Culture	115	40	112	1292	37.5	2408.5	63	73	606	717	60	115				100	2/3	2/3	1/3	2/3		7/12	58.3333	469.917
T08P01A05	cp9, lp21		Chrom	512336	BB0506	0.924147	ribosomal RNA large subunit methyltransferase J	tlyA	1	2	Tissue	100	229	264	51	26	42.5	179.5	29.5	64	511	68	154.5				100	2/3	0/3	1/3	2/3		5/12	41.6667	143.25	25	166.854
T07TC114	lp5		Chrom	527723	BB0516	0.470845	RNA methyltransferase, TrmH family, group 3	yacO	45	2	Tissue	585	34	23.5	36	27	42	0	46	24	1262	116	200	10	844	61	100	1/3	0/3	0/3	3/3	1/3	5/15	33.3333	220.7
T07TC114	lp5		Chrom	527723	BB0516	0.470845	RNA methyltransferase, TrmH family, group 3	yacO	45	4	Tissue	15	35.5	35	26.5	45	40	49	13	62.5	42.5	17	51.5	32	41.5	28.5	100	0/3	0/3	0/3	0/3	0/3	0/15	0	35.6333	33.3333	217.375
T06TC442	cp9, lp28-1	lp5	Chrom	531908	BB0520	0.508621	hypothetical protein		56	2	Tissue	47	302	445	53	64.5	56	43	55.5	966	47	47	45.5	160.5	331	136	100	2/3	0/3	1/3	0/3	3/3	6/15	40	186.6
T06TC442	cp9, lp28-1	lp5	Chrom	531908	BB0520	0.508621	hypothetical protein		56	4	Tissue	50	17.5	45	41	43.5	35	45	43	61	39	41.5	53	59	42	54.5	100	0/3	0/3	0/3	0/3	0/3	0/15	0	44.6667	18.3333	121.9
T07TC483	lp5		Chrom	535050	BB0524	0.87822	inositol monophosphatase		51	2	Tissue	994.5	268.5	1362	1149	9	234	87	121	260	1435.5	44	1572	418	2302	1299	100	3/3	2/3	2/3	2/3	3/3	12/15	80	770.367
T07TC483	lp5		Chrom	535050	BB0524	0.87822	inositol monophosphatase		51	4	Tissue	377	51	686	681	1802	1369	116	509	321	824.5	1444	995.5	836.5	1289	361	100	2/3	3/3	3/3	3/3	3/3	14/15	93.3333	777.5	53.3333	444.783
T07TC320	cp9, cp32-6		Chrom	538937	BB0528	0.356917	aldose reductase, putative		47	2	Tissue	5585	3503	4752	184	15	5786	23.5	1682	1800	6726.5	2401.5	4622	5383	5075	4706	100	3/3	2/3	2/3	3/3	3/3	13/15	86.6667	3482.97
T07TC320	cp9, cp32-6		Chrom	538937	BB0528	0.356917	aldose reductase, putative		47	4	Tissue	2648.5	2500	3462.5	89.5	2365	4306	434	1519	1267	2671	2799	3137	3899	2860	5238.5	100	3/3	2/3	3/3	3/3	3/3	14/15	93.3333	2613.07	88.3333	1910.98
T03TC181	cp9, lp5		Chrom	540722	BB0531	0.0830619	conserved hypothetical protein		54	2	Tissue	30	12	41	111	83	55	9	34	41	55	60	51	44	79	89.5	100	0/3	1/3	0/3	0/3	0/3	1/15	6.66667	52.9667
T03TC181	cp9, lp5		Chrom	540722	BB0531	0.0830619	conserved hypothetical protein		54	4	Tissue	37	19	43	91	65	69	19	18	38	66	67	18	31	65	52	100	0/3	0/3	0/3	0/3	0/3	0/15	0	46.5333	3	53
T10TC034	lp5		Chrom	544921	BB0536	0.1196	zinc protease, putative		20	2	Culture	368	24	105	23	28	18.5	35	28	23	1757	1223	1041	14	15	29	100	2/3	0/3	0/3	3/3	0/3	5/15	33.3333	315.433
T10TC034	lp5		Chrom	544921	BB0536	0.1196	zinc protease, putative		20	2	Tissue	76	90	26	21	29	26	69.5	108.5	3.5	253.5	24	92	23	18	16	100	0/3	0/3	1/3	1/3	0/3	2/15	13.3333	58.4
T10TC034	lp5		Chrom	544921	BB0536	0.1196	zinc protease, putative		20	4	Culture	31.5	27	620	2712	4641	30	261	18	22	11	17	26	31	3414.5	15	100	1/3	2/3	1/3	0/3	1/3	5/15	33.3333	791.8
T10TC034	lp5		Chrom	544921	BB0536	0.1196	zinc protease, putative		20	4	Tissue	21	27	389	1122.5	31.5	28	18	13.5	16	1522	70	121.5	345	16.5	35	100	1/3	1/3	0/3	2/3	1/3	5/15	33.3333	251.767	28.3333	354.35
T05TC330	cp32-7		Chrom	553009	BB0542	0.984429	tetratricopeptide repeat domain protein		18	2	Culture	1980	2525.5	217	25	23	654	141	3948.5	25.5	1245	225	950.5	2422	28.5	1277.5	100	3/3	1/3	2/3	3/3	2/3	11/15	73.3333	1045.87
T05TC330	cp32-7		Chrom	553009	BB0542	0.984429	tetratricopeptide repeat domain protein		18	2	Tissue	24.5	1118	526	37	270	85	118	659	5	110	1232	55.5	4427	422	1666	100	2/3	1/3	2/3	2/3	3/3	10/15	66.6667	717
T05TC330	cp32-7		Chrom	553009	BB0542	0.984429	tetratricopeptide repeat domain protein		18	4	Culture	20.5	21	45	16	23	13	21.5	22	25.5	10	22.5	27	22	18	10	100	0/3	0/3	0/3	0/3	0/3	0/15	0	21.1333
T05TC330	cp32-7		Chrom	553009	BB0542	0.984429	tetratricopeptide repeat domain protein		18	4	Tissue	25	23	17	358	271	211	67	17	30	818	278	240	254.5	91.5	85.5	100	0/3	3/3	0/3	3/3	1/3	7/15	46.6667	185.767	46.6667	492.442
T03TC280	lp5		Chrom	565681	BB0553	0	conserved hypothetical protein		23	2	Culture	31	24.5	32	31	24	27.5	11.5	21.5	12.5	32	10.5	48	24	23	7.5	100	0/3	0/3	0/3	0/3	0/3	0/15	0	24.0333
T03TC280	lp5		Chrom	565681	BB0553	0	conserved hypothetical protein		23	2	Tissue	24	30	10	50	45	33	32	17.5	31	42.5	36.5	45.5	43	55	41	100	0/3	0/3	0/3	0/3	0/3	0/15	0	35.7333
T03TC280	lp5		Chrom	565681	BB0553	0	conserved hypothetical protein		23	4	Culture	37	18.5	28.5	18	5	39.5	19.5	0	23.5	23	24.5	13.5	21	30.5	30	100	0/3	0/3	0/3	0/3	0/3	0/15	0	22.1333
T03TC280	lp5		Chrom	565681	BB0553	0	conserved hypothetical protein		23	4	Tissue	23	17	15	17	41	60	35	0	22	64	27	41.5	80	29	49	100	0/3	0/3	0/3	0/3	0/3	0/15	0	34.7	0	29.15
T11TC371	lp5, lp28-1		Chrom	567988	BB0555	0.383298	conserved hypothetical protein		32	2	Culture	30.5	17.5	33.5	42	21.5	22.5	27	7	34	15.5	36	33	0	28	16	100	0/3	0/3	0/3	0/3	0/3	0/15	0	24.2667
T11TC371	lp5, lp28-1		Chrom	567988	BB0555	0.383298	conserved hypothetical protein		32	2	Tissue	58	54.5	54	74.5	208	215	46.5	87.5	86	177	226	217	262	120	123	100	0/3	2/3	0/3	3/3	3/3	8/15	53.3333	133.933
T11TC371	lp5, lp28-1		Chrom	567988	BB0555	0.383298	conserved hypothetical protein		32	4	Culture	39	11	40	15.5	32	18	29	15.5	15	28	24	48	14	32	36	100	0/3	0/3	0/3	0/3	0/3	0/15	0	26.4667
T11TC371	lp5, lp28-1		Chrom	567988	BB0555	0.383298	conserved hypothetical protein		32	4	Tissue	67.5	75	92	115.5	174	59	39	48	71.5	111	147	134	321	340	152	100	0/3	2/3	0/3	3/3	3/3	8/15	53.3333	129.767	26.6667	78.6083
T06P01B03	cp9, lp5	lp38	Chrom	572775	BB0560	0.546107	heat shock protein 90	htpG	8	2	Culture	60.5	74.5	69		68		76	75	57	75.5	80	64				100	0/3	0/1	0/3	0/3		0/10	0	69.95
T06P01B03	cp9, lp5	lp38	Chrom	572775	BB0560	0.546107	heat shock protein 90	htpG	8	2	Tissue	56	58	59.5	62	68.5	56.5	64	109	54.5	55	65	49				100	0/3	0/3	1/3	0/3		1/12	8.33333	63.0833
T06P01B03	cp9, lp5	lp38	Chrom	572775	BB0560	0.546107	heat shock protein 90	htpG	8	4	Culture	56.5	92.5	68	78	79	44.5	66.5	55	78.5	44.5	71	69.5				100	0/3	0/3	0/3	0/3		0/12	0	66.9583
T06P01B03	cp9, lp5	lp38	Chrom	572775	BB0560	0.546107	heat shock protein 90	htpG	8	4	Tissue	63	46.5	45	43	50.5	63	50	52.5	42	51	59	69				100	0/3	0/3	0/3	0/3		0/12	0	52.875	2.08333	63.2167
T09P01A02	Complete		Chrom	576258	BB0563	0.489908	conserved hypothetical protein		2	2	Culture	26	8	31	25.5	30	15	17	30	16	13	11	34				100	0/3	0/3	0/3	0/3		0/12	0	21.375
T09P01A02	Complete		Chrom	576258	BB0563	0.489908	conserved hypothetical protein		2	2	Tissue	24	21	18.5	56	64	26	138	28	27	14	19.5	27				100	0/3	0/3	1/3	0/3		1/12	8.33333	38.5833
T09P01A02	Complete		Chrom	576258	BB0563	0.489908	conserved hypothetical protein		4	2	Culture	89	34	54.5	59	48	46	56.5	57	62.5	52	56	65.5				100	0/3	0/3	0/3	0/3		0/12	0	56.6667
T09P01A02	Complete		Chrom	576258	BB0563	0.489908	conserved hypothetical protein		4	2	Tissue	18	16.5	21	16	24	12	13	37	18	43	11	26				100	0/3	0/3	0/3	0/3		0/12	0	21.2917	2.08333	34.4792
T09P01A02	Complete		Chrom	576258	BB0563	0.489908	conserved hypothetical protein		4	4	Culture	28.5	33	35	15	19	29	27	34	16	11.5	16	39				100	0/3	0/3	0/3	0/3		0/12	0	25.25
T09P01A02	Complete		Chrom	576258	BB0563	0.489908	conserved hypothetical protein		4	4	Tissue	28	22.5	34	19.5	6	9.5	9.5	19	28	22	21	28				100	0/3	0/3	0/3	0/3		0/12	0	20.5833	0	30.9479
T03TC007	cp9		Chrom	576316	BB0563	0.385321	conserved hypothetical protein		8	2	Culture	31	27.5	28		32.5		38	94	23	20	29	28				100	0/3	0/1	0/3	0/3		0/10	0	35.1
T03TC007	cp9		Chrom	576316	BB0563	0.385321	conserved hypothetical protein		8	2	Tissue	21	23	33	36.5	39	34.5	123	82	40.5	46	38	55				100	0/3	0/3	1/3	0/3		1/12	8.33333	47.625
T03TC007	cp9		Chrom	576316	BB0563	0.385321	conserved hypothetical protein		8	4	Culture	40	58.5	39	41	28	71	20	38.5	38	47	74	25				100	0/3	0/3	0/3	0/3		0/12	0	43.3333
T03TC007	cp9		Chrom	576316	BB0563	0.385321	conserved hypothetical protein		8	4	Tissue	31	12	12	20.5	25	25	11.5	26.5	17	26	24	38				100	0/3	0/3	0/3	0/3		0/12	0	22.375	2.08333	37.1083
T03TC108	lp21, lp5		Chrom	577479	BB0565	0.154982	purine-binding chemotaxis protein	cheW-2	16	2	Culture	23	35	23	31.5	38	28	42	17.5	24	21	31	19	20	20	37	100	0/3	0/3	0/3	0/3	0/3	0/15	0	27.3333
T03TC108	lp21, lp5		Chrom	577479	BB0565	0.154982	purine-binding chemotaxis protein	cheW-2	16	2	Tissue	15	23	11.5	25	14	15	23	28	24	21.5	27	15.5	33	24.5	22	100	0/3	0/3	0/3	0/3	0/3	0/15	0	21.4667
T03TC108	lp21, lp5		Chrom	577479	BB0565	0.154982	purine-binding chemotaxis protein	cheW-2	16	4	Culture	39	29	28	15	25	15.5	21	18	43.5	19	26	17	23	28	6.5	100	0/3	0/3	0/3	0/3	0/3	0/15	0	23.5667
T03TC108	lp21, lp5		Chrom	577479	BB0565	0.154982	purine-binding chemotaxis protein	cheW-2	16	4	Tissue	17	13	20	19	33	21	23	18	15	11	28	27	23	21	16.5	100	0/3	0/3	0/3	0/3	0/3	0/15	0	20.3667	0	23.1833
T06TC224	lp5		Chrom	578117	BB0566	0.540193	Sulphate transporter and anti-Sigma factor (STAS) antagonist domain protein	sulP	54	2	Tissue	55	39	50	48	52	63.5	48	38	60	50	58	52.5	69	167	58	100	0/3	0/3	0/3	0/3	1/3	1/15	6.66667	60.5333
T06TC224	lp5		Chrom	578117	BB0566	0.540193	Sulphate transporter and anti-Sigma factor (STAS) antagonist domain protein	sulP	54	4	Tissue	71.5	58.5	72	53	50	54	100	52	53.5	62.5	62	43	35	60	50.5	100	0/3	0/3	0/3	0/3	0/3	0/15	0	58.5	1.66667	40.7417
T09P01B07	Complete		Chrom	578423	BB0567	0.0685634	chemotaxis histidine kinase	cheA-1	7	2	Culture	13	18	37	28	17	41	23.5	23.5	35.5	8	15.5	31.5				100	0/3	0/3	0/3	0/3		0/12	0	24.2917
T09P01B07	Complete		Chrom	578423	BB0567	0.0685634	chemotaxis histidine kinase	cheA-1	7	2	Tissue	31	19	37	20.5	27	24.5	21	26	15	22	38	25				100	0/3	0/3	0/3	0/3		0/12	0	25.5
T09P01B07	Complete		Chrom	578423	BB0567	0.0685634	chemotaxis histidine kinase	cheA-1	7	4	Culture	21	25.5	33	43	23	18	29.5	36	20.5	19	7	40				100	0/3	0/3	0/3	0/3		0/12	0	26.2917
T09P01B07	Complete		Chrom	578423	BB0567	0.0685634	chemotaxis histidine kinase	cheA-1	7	4	Tissue	22	178.5	4.5	19	24.5	19	22	17.5	15.5	14	27	31				100	1/3	0/3	0/3	0/3		1/12	8.33333	32.875	2.08333	27.2396
T10P01B09	lp5		Chrom	578444	BB0567	0.0778918	chemotaxis histidine kinase	cheA-1	5	2	Culture	16.5	25.5	23	23		25	35	28	17.5	19.5	16	71.5				100	0/3	0/2	0/3	0/3		0/11	0	27.3182
T10P01B09	lp5		Chrom	578444	BB0567	0.0778918	chemotaxis histidine kinase	cheA-1	5	2	Tissue	19	30	31	26	14	39.5	28	33	35	13.5	21.5	212.5				100	0/3	0/3	0/3	1/3		1/12	8.33333	41.9167
T10P01B09	lp5		Chrom	578444	BB0567	0.0778918	chemotaxis histidine kinase	cheA-1	5	4	Culture	28	17	28.5	24.5	21	26	26	28	23	19.5	27	18				100	0/3	0/3	0/3	0/3		0/12	0	23.875
T10P01B09	lp5		Chrom	578444	BB0567	0.0778918	chemotaxis histidine kinase	cheA-1	5	4	Tissue	27	10	15	15	20	25	18.5	14	19.5	19	16	14				100	0/3	0/3	0/3	0/3		0/12	0	17.75	2.08333	27.715
T04TC006	Complete		Chrom	579263	BB0567	0.460354	chemotaxis histidine kinase	cheA-1	6	2	Culture	43.5	27	20	24	36	17	24.5	36.5	27	28.5	21	27.5				100	0/3	0/3	0/3	0/3		0/12	0	27.7083
T04TC006	Complete		Chrom	579263	BB0567	0.460354	chemotaxis histidine kinase	cheA-1	6	2	Tissue	25.5	39.5	19.5	30	17.5	19.5	33	43	36.5	16	12	33				100	0/3	0/3	0/3	0/3		0/12	0	27.0833
T04TC006	Complete		Chrom	579263	BB0567	0.460354	chemotaxis histidine kinase	cheA-1	6	4	Culture	29	16.5	36.5	33	22	32	29.5	6	17	8	28	43				100	0/3	0/3	0/3	0/3		0/12	0	25.0417
T04TC006	Complete		Chrom	579263	BB0567	0.460354	chemotaxis histidine kinase	cheA-1	6	4	Tissue	22	28	31.5	22	2.5	17	36	11.5	25	15.5	18.5	28				100	0/3	0/3	0/3	0/3		0/12	0	21.4583	0	25.3229
T07TC003	Complete		Chrom	580784	BB0568	0.258427	chemotaxis response regulator protein-glutamate methylesterase	cheB-2	9	2	Culture	25.5	43.5	64	35	58	0	47	34	55	43	16	46				100	0/3	0/3	0/3	0/3		0/12	0	38.9167
T07TC003	Complete		Chrom	580784	BB0568	0.258427	chemotaxis response regulator protein-glutamate methylesterase	cheB-2	9	2	Tissue	206	84	108.5	56	56	106	56	65.5	79.5	86.5	66.5	63.5				100	2/3	1/3	0/3	0/3		3/12	25	86.1667
T07TC003	Complete		Chrom	580784	BB0568	0.258427	chemotaxis response regulator protein-glutamate methylesterase	cheB-2	9	4	Culture	24	35.5	36	1	24	22	37.5	34.5	45	20	25.5	18				100	0/3	0/3	0/3	0/3		0/12	0	26.9167
T07TC003	Complete		Chrom	580784	BB0568	0.258427	chemotaxis response regulator protein-glutamate methylesterase	cheB-2	9	4	Tissue	30.5	24.5	30	23	33	22	20	29	27	20	31	41				100	0/3	0/3	0/3	0/3		0/12	0	27.5833	6.25	44.8958
T05TC230	Complete		Chrom	583678	BB0570	0.59	chemotaxis response regulator	cheY-2	16	2	Culture	40	42	32.5	16.5	30	37	25	22	16	20	19	27	16.5	20	28.5	100	0/3	0/3	0/3	0/3	0/3	0/15	0	26.1333
T05TC230	Complete		Chrom	583678	BB0570	0.59	chemotaxis response regulator	cheY-2	16	2	Tissue	23	94	39.5	60.5	66	26.5	18.5	21	26.5	27.5	50	21	66	51	52	100	0/3	0/3	0/3	0/3	0/3	0/15	0	42.8667
T05TC230	Complete		Chrom	583678	BB0570	0.59	chemotaxis response regulator	cheY-2	16	4	Culture	26	35	25	30	11	24	30	25	40	24	23	9	30	20	17	100	0/3	0/3	0/3	0/3	0/3	0/15	0	24.6
T05TC230	Complete		Chrom	583678	BB0570	0.59	chemotaxis response regulator	cheY-2	16	4	Tissue	16	31.5	18.5	68	68	65	388.5	6.5	22	66.5	119	21.5	60	31	27.5	100	0/3	0/3	1/3	1/3	0/3	2/15	13.3333	67.3	3.33333	40.225
T03TC310	lp5		Chrom	586735	BB0573	0.64532	ABC transporter, ATP-binding protein		27	2	Culture	11	15	19	28	40	31	25	14	30	16	28	17	34	11	14.5	100	0/3	0/3	0/3	0/3	0/3	0/15	0	22.2333
T03TC310	lp5		Chrom	586735	BB0573	0.64532	ABC transporter, ATP-binding protein		27	2	Tissue	34	17.5	24	48	54.5	38	36	19	23	43.5	45	46.5	38	56	48.5	100	0/3	0/3	0/3	0/3	0/3	0/15	0	38.1
T03TC310	lp5		Chrom	586735	BB0573	0.64532	ABC transporter, ATP-binding protein		27	4	Culture	10	11	2	7	12.5	7.5	6.5	11	10.5	8	7	1.5	5	7	6.5	100	0/3	0/3	0/3	0/3	0/3	0/15	0	7.53333
T03TC310	lp5		Chrom	586735	BB0573	0.64532	ABC transporter, ATP-binding protein		27	4	Tissue	30	23	35	62	67	53.5	14.5	16	23	63.5	67	24	51	32	17.5	100	0/3	0/3	0/3	0/3	0/3	0/15	0	38.6	0	26.6167
T03TC310	lp5		Chrom	586735	BB0573	0.64532	ABC transporter, ATP-binding protein		39	2	Culture	35.5	23	44	0	27	23.5	10	38	19	37.5	13	23.5	26	36	12	100	0/3	0/3	0/3	0/3	0/3	0/15	0	24.5333
T03TC310	lp5		Chrom	586735	BB0573	0.64532	ABC transporter, ATP-binding protein		39	2	Tissue	28	10.5	22	21	2	0	44	15	32	27	12.5	8	0	14.5	10	100	0/3	0/3	0/3	0/3	0/3	0/15	0	16.4333
T03TC310	lp5		Chrom	586735	BB0573	0.64532	ABC transporter, ATP-binding protein		39	4	Culture	31	3.5	34	19	22.5	17.5	15.5	11.5	38	14	27	21.5	5	17	34.5	100	0/3	0/3	0/3	0/3	0/3	0/15	0	20.7667
T03TC310	lp5		Chrom	586735	BB0573	0.64532	ABC transporter, ATP-binding protein		39	4	Tissue	0	40	15	29.5	29.5	0	7	100.5	9.5	19	35	35	7	12	14	100	0/3	0/3	1/3	0/3	0/3	1/15	6.66667	23.5333	1.66667	21.3167
T09TC032	lp5		Chrom	591778	BB0578	0.504705	methyl-accepting chemotaxis protein	mcp1	16	2	Culture	24	30	28	14.5	12	34	38	37	22.5	25	38	30	41	14	16.5	100	0/3	0/3	0/3	0/3	0/3	0/15	0	26.9667
T09TC032	lp5		Chrom	591778	BB0578	0.504705	methyl-accepting chemotaxis protein	mcp1	16	2	Tissue	10.5	28	22	20	21	6.5	20.5	25	12	19	7.5	6	10.5	11	5.5	100	0/3	0/3	0/3	0/3	0/3	0/15	0	15
T09TC032	lp5		Chrom	591778	BB0578	0.504705	methyl-accepting chemotaxis protein	mcp1	16	4	Culture	40	25.5	27.5	34	33.5	13	34	20	29	7	11.5	26	18	41	21	100	0/3	0/3	0/3	0/3	0/3	0/15	0	25.4
T09TC032	lp5		Chrom	591778	BB0578	0.504705	methyl-accepting chemotaxis protein	mcp1	16	4	Tissue	0	25	16	30	27.5	21	30	17	9	47.5	27	16	17.5	22.5	12	100	0/3	0/3	0/3	0/3	0/3	0/15	0	21.2	0	22.1417
T05TC221	Complete		Chrom	597030	BB0581	0.242718	DNA recombinase	recG	10	2	Culture	73	7055.5	6195.5	7300	27	9307.5	1274	9194	904	23.5	38	1023				100	2/3	2/3	3/3	1/3		8/12	66.6667	3534.58
T05TC221	Complete		Chrom	597030	BB0581	0.242718	DNA recombinase	recG	10	2	Tissue	2137	629	45	182	184	116.5	581.5	43	841	61	319	237				100	2/3	3/3	2/3	2/3		9/12	75	448
T05TC221	Complete		Chrom	597030	BB0581	0.242718	DNA recombinase	recG	10	4	Culture	6210	49.5	10784	27	40	38.5	47	107	1660	21	31	8773				100	2/3	0/3	2/3	1/3		5/12	41.6667	2315.67
T05TC221	Complete		Chrom	597030	BB0581	0.242718	DNA recombinase	recG	10	4	Tissue	224	20	16	49	129	24	25.5	25	351	500.5	26	131				100	1/3	1/3	1/3	2/3		5/12	41.6667	126.75	56.25	1606.25
T03TC167	lp5		Chrom	599353	BB0582	0.0279188	carboxypeptidase, putative		43	2	Tissue	10	11	20	28.5	27	22	145.5	13	29	71	38	9	39.5	211	18	100	0/3	0/3	1/3	0/3	1/3	2/15	13.3333	46.1667
T03TC167	lp5		Chrom	599353	BB0582	0.0279188	carboxypeptidase, putative		43	4	Tissue	28.5	28	36	62.5	63	30.5	34.5	36.5	43	41	50	26	39	14	53.5	100	0/3	0/3	0/3	0/3	0/3	0/15	0	39.0667	6.66667	42.6167
T06TC473	lp5		Chrom	599847	BB0583	0.261675	conserved hypothetical integral membrane protein		47	2	Tissue	705	49	426	77	18	97.5	289	45.5	162.5	1604	170	501	688	899	195.5	100	2/3	0/3	2/3	3/3	3/3	10/15	66.6667	395.133
T06TC473	lp5		Chrom	599847	BB0583	0.261675	conserved hypothetical integral membrane protein		47	4	Tissue	38	128	1423	40	157.5	621	31.5	88	443	1302	1461	183	117	1210	786.5	100	2/3	2/3	1/3	3/3	3/3	11/15	73.3333	535.3	70	465.217
T08TC446	cp9		Chrom	603714	BB0585	0.989668	UDP-N-acetylmuramoylalanine--D-glutamate ligase	murD	46	2	Tissue	1968	3390	5640	32	4316	439	2951	6070.5	3454	339	358	2079	1481	3440	1201	100	3/3	2/3	3/3	3/3	3/3	14/15	93.3333	2477.23
T08TC446	cp9		Chrom	603714	BB0585	0.989668	UDP-N-acetylmuramoylalanine--D-glutamate ligase	murD	46	4	Tissue	38	35	2861	33	268.5	35	45.5	24	23.5	128.5	27.5	4649	276	190.5	45	100	1/3	1/3	0/3	2/3	2/3	6/15	40	578.667	66.6667	1527.95
T06TC117	lp5		Chrom	607440	BB0588	0.378921	5-methylthioadenosine/S-adenosylhomocysteine nucleosidase, putative	pfs-2	30	2	Culture	40	23.5	36.5	30	46.5	16	17	18	30	23	23	34	31	29	27	100	0/3	0/3	0/3	0/3	0/3	0/15	0	28.3
T06TC117	lp5		Chrom	607440	BB0588	0.378921	5-methylthioadenosine/S-adenosylhomocysteine nucleosidase, putative	pfs-2	30	2	Tissue	34.5	26	25	37.5	46	37.5	44	37	42	26	37	24	29	30	47	100	0/3	0/3	0/3	0/3	0/3	0/15	0	34.8333
T06TC117	lp5		Chrom	607440	BB0588	0.378921	5-methylthioadenosine/S-adenosylhomocysteine nucleosidase, putative	pfs-2	30	4	Culture	39	13	28	23	35	31	32.5	36	38	37	43	34	15	37	45.5	100	0/3	0/3	0/3	0/3	0/3	0/15	0	32.4667
T06TC117	lp5		Chrom	607440	BB0588	0.378921	5-methylthioadenosine/S-adenosylhomocysteine nucleosidase, putative	pfs-2	30	4	Tissue	33	48	41	52	50	22.5	13	40.5	43.5	46	28	43	45	41	16	100	0/3	0/3	0/3	0/3	0/3	0/15	0	37.5	0	33.275
T10TC422	Complete		Chrom	607968	IRBB0588-BB0589	0.385542	Intergenic Region	0	39	2	Culture	5008	5547	4138	19	3576	27.5	646.5	7167.5	3966	5541.5	5950	5440	7025	6212	4670.5	100	3/3	1/3	3/3	3/3	3/3	13/15	86.6667	4328.97
T10TC422	Complete		Chrom	607968	IRBB0588-BB0589	0.385542	Intergenic Region	0	39	2	Tissue	442	13	19	2890	3875	414.5	4020	4653	2647	2297.5	1484	873	3336	2935.5	3195	100	1/3	3/3	3/3	3/3	3/3	13/15	86.6667	2206.3
T10TC422	Complete		Chrom	607968	IRBB0588-BB0589	0.385542	Intergenic Region	0	39	4	Culture	4100	4521	4873.5	4066	1751.5	1531.5	4565.5	5687.5	5727	4148	4669	3936	4382.5	5473	5750	100	3/3	3/3	3/3	3/3	3/3	15/15	100	4345.47
T10TC422	Complete		Chrom	607968	IRBB0588-BB0589	0.385542	Intergenic Region	0	39	4	Tissue	246	409.5	88	2685	808	215.5	1179	309.5	194.5	919.5	1329	1337	1426	1941.5	1707	100	2/3	3/3	3/3	3/3	3/3	14/15	93.3333	986.333	91.6667	2966.77
T04TC046	lp5		Chrom	609797	BB0590	0.128994	dimethyladenosine transferase	ksgA	11	2	Culture	63.5	116.5	143	59	46.5	66	154.5	63.5	14	67	32	840				100	2/3	0/3	1/3	1/3		4/12	33.3333	138.792
T04TC046	lp5		Chrom	609797	BB0590	0.128994	dimethyladenosine transferase	ksgA	11	2	Tissue	21	22.5	27	26	20	17	25	25	41	26	26	17				100	0/3	0/3	0/3	0/3		0/12	0	24.4583
T04TC046	lp5		Chrom	609797	BB0590	0.128994	dimethyladenosine transferase	ksgA	11	4	Culture	49.5	25	30	34	30.5	31.5	36	44.5	0	26.5	255	192				100	0/3	0/3	0/3	2/3		2/12	16.6667	62.875
T04TC046	lp5		Chrom	609797	BB0590	0.128994	dimethyladenosine transferase	ksgA	11	4	Tissue	27	27	40	28	15	18	37	35	25	17	37	147.5				100	0/3	0/3	0/3	1/3		1/12	8.33333	37.7917	14.5833	65.9792
T10TC293	Complete		Chrom	610902	BB0591	0.2328	competence locus E, putative		48	2	Tissue	24	15	111	43	14.5	105.5	628	116	22	43	239.5	144	8.5	33	30	100	1/3	1/3	2/3	2/3	0/3	6/15	40	105.133
T10TC293	Complete		Chrom	610902	BB0591	0.2328	competence locus E, putative		48	4	Tissue	27	5.5	73.5	21	45.5	33	40	40.5	1977	18	50	28.5	34	14	151	100	0/3	0/3	1/3	0/3	1/3	2/15	13.3333	170.567	26.6667	137.85
T09TC354	lp21		Chrom	619650	BB0597	0.372451	methyl-accepting chemotaxis protein	mcp3	17	2	Culture	18	35	20.5	29.5	14	12	15	29	24	18	21	22	22	31	17.5	100	0/3	0/3	0/3	0/3	0/3	0/15	0	21.9
T09TC354	lp21		Chrom	619650	BB0597	0.372451	methyl-accepting chemotaxis protein	mcp3	17	2	Tissue	19.5	26	4.5	37	20	17	18	15.5	31.5	21	15	39	66	29	313	100	0/3	0/3	0/3	0/3	1/3	1/15	6.66667	44.8
T09TC354	lp21		Chrom	619650	BB0597	0.372451	methyl-accepting chemotaxis protein	mcp3	17	4	Culture	8.5	30	28	24	24.5	21.5	20	33	8	37	992.5	34.5	741	47.5	28	100	0/3	0/3	0/3	1/3	1/3	2/15	13.3333	138.533
T09TC354	lp21		Chrom	619650	BB0597	0.372451	methyl-accepting chemotaxis protein	mcp3	17	4	Tissue	25	33	19	12	22	11	10.5	8	15	24	16	18	18	122	21	100	0/3	0/3	0/3	0/3	1/3	1/15	6.66667	24.9667	6.66667	57.55
T05TC458	lp5		Chrom	627036	BB0602	0.99867	chaperonin, putative		50	2	Tissue	5747.5	5523	4879	2702	326	1022	2141	2822	4285	6176	4110	2227	5013	5653	5197.5	100	3/3	3/3	3/3	3/3	3/3	15/15	100	3854.93
T05TC458	lp5		Chrom	627036	BB0602	0.99867	chaperonin, putative		50	4	Tissue	1210	1039	913.5	2013	3097	283	1382	23	1374	1121	400	4310	3742	4672.5	3619	100	3/3	3/3	2/3	3/3	3/3	14/15	93.3333	1946.6	96.6667	2900.77
T10P01A01	Complete		Chrom	630182	BB0604	0.343542	L-lactate permease (lctP)	lctP	3	2	Culture	27	30		37	34		21	19		22.5	9.5					100	0/2	0/2	0/2	0/2		0/8	0	25
T10P01A01	Complete		Chrom	630182	BB0604	0.343542	L-lactate permease (lctP)	lctP	3	2	Tissue	24	33.5		27.5	13.5		24	27		45	27					100	0/2	0/2	0/2	0/2		0/8	0	27.6875	0	26.3438
T10P01A01	Complete		Chrom	630182	BB0604	0.343542	L-lactate permease (lctP)	lctP	6	2	Culture	20.5	29	24	24.5	25	17	22	16	27	23.5	18.5	32.5				100	0/3	0/3	0/3	0/3		0/12	0	23.2917
T10P01A01	Complete		Chrom	630182	BB0604	0.343542	L-lactate permease (lctP)	lctP	6	2	Tissue	23	14	23	28	19.5	27	26	11	25.5	24	25	14.5				100	0/3	0/3	0/3	0/3		0/12	0	21.7083
T10P01A01	Complete		Chrom	630182	BB0604	0.343542	L-lactate permease (lctP)	lctP	6	4	Culture	20	24	30.5	9.5	30	22.5	32	19	18	19	24.5	16				100	0/3	0/3	0/3	0/3		0/12	0	22.0833
T10P01A01	Complete		Chrom	630182	BB0604	0.343542	L-lactate permease (lctP)	lctP	6	4	Tissue	19	7	18	24	15	22	12	23	17	26	26	23				100	0/3	0/3	0/3	0/3		0/12	0	19.3333	0	21.6042
T03TC223		lp5	Chrom	630654	BB0604	0.0292943	L-lactate permease	lctP	47	2	Tissue	19.5	22	42	65	29	32	34	21	14.5	52	3	38.5	21	35	29	100	0/3	0/3	0/3	0/3	0/3	0/15	0	30.5
T03TC223		lp5	Chrom	630654	BB0604	0.0292943	L-lactate permease	lctP	47	4	Tissue	54	43	14	42	49.5	18	41.5	37.5	39.5	17	28.5	15.5	23.5	17	52	100	0/3	0/3	0/3	0/3	0/3	0/15	0	32.8333	0	31.6667
T09TC288	lp5		Chrom	630918	BB0605	0.123254	serine-type D-Ala-D-Ala carboxypeptidase	dacA	46	2	Tissue	74	9	13	22	2	28	20.5	65	29	45.5	68	35.5	138	171.5	127	100	0/3	0/3	0/3	0/3	3/3	3/15	20	56.5333
T09TC288	lp5		Chrom	630918	BB0605	0.123254	serine-type D-Ala-D-Ala carboxypeptidase	dacA	46	4	Tissue	33	34.5	39	36	57	26	39	18	48	26	35	100.5	11	8.5	43	100	0/3	0/3	0/3	1/3	0/3	1/15	6.66667	36.9667	13.3333	46.75
T09TC385	Complete		Chrom	634718	BB0608	0.0958042	aminoacyl-histidine dipeptidase	pepD	48	2	Tissue	10	28	33	27	22	22	47	17.5	31.5	0	20	76	37	0	32	100	0/3	0/3	0/3	0/3	0/3	0/15	0	26.8667
T09TC385	Complete		Chrom	634718	BB0608	0.0958042	aminoacyl-histidine dipeptidase	pepD	48	4	Tissue	21.5	11	32	43.5	23	27	13	33	11.5	47	32	30	13	58	71	100	0/3	0/3	0/3	0/3	0/3	0/15	0	31.1	0	28.9833
T10P02B05	cp9		Chrom	635132	BB0608	0.386014	aminoacyl-histidine dipeptidase	pepD	7	2	Culture	13.5	12.5	38	27.5	18	24	19	42.5	20	24	2429.5	25				100	0/3	0/3	0/3	1/3		1/12	8.33333	224.458
T10P02B05	cp9		Chrom	635132	BB0608	0.386014	aminoacyl-histidine dipeptidase	pepD	7	2	Tissue	33	10	28.5	16	25	22	20.5	21	29	21	28	57				100	0/3	0/3	0/3	0/3		0/12	0	25.9167
T10P02B05	cp9		Chrom	635132	BB0608	0.386014	aminoacyl-histidine dipeptidase	pepD	7	4	Culture	25	25	22.5	28	38	33.5	24	24	30	25	15	29.5				100	0/3	0/3	0/3	0/3		0/12	0	26.625
T10P02B05	cp9		Chrom	635132	BB0608	0.386014	aminoacyl-histidine dipeptidase	pepD	7	4	Tissue	7	12.5	28	22	12	18.5	26	24	12	20	24	38.5				100	0/3	0/3	0/3	0/3		0/12	0	20.375	2.08333	74.3438
T10TC326	lp21		Chrom	644294	BB0616	0.26	conserved hypothetical integral membrane protein		19	2	Culture	1618	3879	2497	3376	22	3594.5	2638	3522	4346	3859.5	960	4125	4612	4160	4189	100	3/3	2/3	3/3	3/3	3/3	14/15	93.3333	3159.87
T10TC326	lp21		Chrom	644294	BB0616	0.26	conserved hypothetical integral membrane protein		19	2	Tissue	257	1270	368	140	30	29	2358	3298	284	1177	2340	21	2095	882	2548.5	100	3/3	1/3	3/3	2/3	3/3	12/15	80	1139.83
T10TC326	lp21		Chrom	644294	BB0616	0.26	conserved hypothetical integral membrane protein		19	4	Culture	3133	4390		1052	3631.5		3338	5917		2977.5	4840		127	2494		100	2/2	2/2	2/2	2/2	2/2	10/10	100	3190
T10TC326	lp21		Chrom	644294	BB0616	0.26	conserved hypothetical integral membrane protein		19	4	Tissue	1290	1023		42	29		2433	3566		1941	1561		536	1448		100	2/2	0/2	2/2	2/2	2/2	8/10	80	1386.9	88.3333	2219.15
T03TC288	lp5, lp21		Chrom	644945	BB0617	0.470109	conserved hypothetical protein		56	2	Tissue	12.5	48	55	79	45	43.5	18	32	26	45	57	31.5	49	67	39	100	0/3	0/3	0/3	0/3	0/3	0/15	0	43.1667
T03TC288	lp5, lp21		Chrom	644945	BB0617	0.470109	conserved hypothetical protein		56	4	Tissue	41.5	23.5	81	59	36	48	32	28	19	61.5	42	32	31	51	44	100	0/3	0/3	0/3	0/3	0/3	0/15	0	41.9667	0	42.5667
T11TC503	cp9, lp5		Chrom	645400	BB0618	0.43319	cytidine deaminase	cdd	46	2	Tissue	28	37	213	30	4863	51	1454	3336	768	56	277	47.5	40	35.5	25	100	1/3	1/3	3/3	1/3	0/3	6/15	40	750.733
T11TC503	cp9, lp5		Chrom	645400	BB0618	0.43319	cytidine deaminase	cdd	46	4	Tissue	40	50	53.5	618	481	1725	93	53	55.5	25	57	6134	54.5	57	51.5	100	0/3	3/3	0/3	1/3	0/3	4/15	26.6667	636.533	33.3333	693.633
T03TC036	Complete		Chrom	647327	BB0620	0.59868	beta-glucosidase, putative		19	2	Culture	105.5	40	27.5	31	10	22	23	25.5	15	50.5	17.5	21	27	270	36.5	100	1/3	0/3	0/3	0/3	1/3	2/15	13.3333	48.1333
T03TC036	Complete		Chrom	647327	BB0620	0.59868	beta-glucosidase, putative		19	2	Tissue	32	75	23	42	30.5	31	46	23	20.5	24	33	20.5	516	124	83	100	0/3	0/3	0/3	0/3	2/3	2/15	13.3333	74.9
T03TC036	Complete		Chrom	647327	BB0620	0.59868	beta-glucosidase, putative		19	4	Culture	32.5	36.5		24.5	31		37	24		51	4926.5		72	32		100	0/2	0/2	0/2	1/2	0/2	1/10	10	526.7
T03TC036	Complete		Chrom	647327	BB0620	0.59868	beta-glucosidase, putative		19	4	Tissue	12	28		40	25		33	20		26	33		173	24.5		100	0/2	0/2	0/2	0/2	1/2	1/10	10	41.45	11.6667	172.796
T11TC105	lp5		Chrom	649135	IRBB0621-BB0622	0.459016	Intergenic Region	0	39	2	Culture	6255	10511	3779.5	10251	223.5	8416	24	1570.5	271	7920	8446	7627.5	6502	3013	8420.5	100	3/3	3/3	2/3	3/3	3/3	14/15	93.3333	5548.7
T11TC105	lp5		Chrom	649135	IRBB0621-BB0622	0.459016	Intergenic Region	0	39	2	Tissue	330	2907	274	63	30.5	53	232	572	4524	1854	4532	5004	3673.5	6470	5171	100	3/3	0/3	3/3	3/3	3/3	12/15	80	2379.33
T11TC105	lp5		Chrom	649135	IRBB0621-BB0622	0.459016	Intergenic Region	0	39	4	Culture	41	7094	10756	8428	151.5	7206	2883	150	2998	665	10495	7610	365	32	244	100	2/3	3/3	3/3	3/3	2/3	13/15	86.6667	3941.23
T11TC105	lp5		Chrom	649135	IRBB0621-BB0622	0.459016	Intergenic Region	0	39	4	Tissue	837	305	2660	1755	6464	387	59	124	62	1047.5	2017	2993	357	1378	1132	100	3/3	3/3	1/3	3/3	3/3	13/15	86.6667	1438.5	86.6667	3326.94
T10TC519	Complete		Chrom	657157	BB0626	0.708257	small primase-like protein		51	2	Tissue	14	73.5	78	33.5	7	29	582	18.5	40	7	12	20.5	9	184.5	13	100	0/3	0/3	1/3	0/3	1/3	2/15	13.3333	74.7667
T10TC519	Complete		Chrom	657157	BB0626	0.708257	small primase-like protein		51	4	Tissue	5	0	41	15	10	50	32.5	22	54	19.5	22.5	31	8.5	9	34	100	0/3	0/3	0/3	0/3	0/3	0/15	0	23.6	6.66667	49.1833
T11TC005	cp9, lp5		Chrom	658716	BB0627	0.0786782	vacuolar X-prolyl dipeptidyl aminopeptidase I	pepX	42	2	Tissue	24.5	30	9.5	32.5	28	21	13	6	21	58	26	29	0	33	31.5	100	0/3	0/3	0/3	0/3	0/3	0/15	0	24.2
T11TC005	cp9, lp5		Chrom	658716	BB0627	0.0786782	vacuolar X-prolyl dipeptidyl aminopeptidase I	pepX	42	4	Tissue	22.5	21	24	24.5	43.5	53	45	25	0	26	34	24	29	18.5	37	100	0/3	0/3	0/3	0/3	0/3	0/15	0	28.4667	0	26.3333
T11P02A09	Complete		Chrom	661152	BB0629	0.197872	PTS system, fructose-specific IIABC component (fruA-2)	fruA-2	7	2	Culture	56	33	36	47.5	37.5	33.5	34	27	37	28	35	36				100	0/3	0/3	0/3	0/3		0/12	0	36.7083
T11P02A09	Complete		Chrom	661152	BB0629	0.197872	PTS system, fructose-specific IIABC component (fruA-2)	fruA-2	7	2	Tissue	39	52	73	97	42	35	86	59	40	22	44	48.5				100	0/3	0/3	0/3	0/3		0/12	0	53.125
T11P02A09	Complete		Chrom	661152	BB0629	0.197872	PTS system, fructose-specific IIABC component (fruA-2)	fruA-2	7	4	Culture	31	19	333	62	45	34	39	39.5	42.5	42	47	53.5				100	1/3	0/3	0/3	0/3		1/12	8.33333	65.625
T11P02A09	Complete		Chrom	661152	BB0629	0.197872	PTS system, fructose-specific IIABC component (fruA-2)	fruA-2	7	4	Tissue	25	46.5	29	40	160	48	34	91.5	208	38.5	34	35				100	0/3	1/3	1/3	0/3		2/12	16.6667	65.7917	6.25	55.3125
T05TC025	Complete		Chrom	661156	BB0629	0.195213	PTS system, fructose-specific IIABC component	fruA-2	9	2	Culture	3811.5	54	9687	8452	5906	58	8225	53	7937.5	8666.5	1329.5	7908.5				100	2/3	2/3	2/3	3/3		9/12	75	5174.04
T05TC025	Complete		Chrom	661156	BB0629	0.195213	PTS system, fructose-specific IIABC component	fruA-2	9	2	Tissue	1228	853	1014	5066	1391	4019	523	291.5	3741	3642	1760	2112				100	3/3	3/3	3/3	3/3		12/12	100	2136.71
T05TC025	Complete		Chrom	661156	BB0629	0.195213	PTS system, fructose-specific IIABC component	fruA-2	9	4	Culture	10569	12766.5	12546.5	9350	12548	11039	10747	14626	11809	8825.5	2734	11743				100	3/3	3/3	3/3	3/3		12/12	100	10775.3
T05TC025	Complete		Chrom	661156	BB0629	0.195213	PTS system, fructose-specific IIABC component	fruA-2	9	4	Tissue	1968	1335.5	2017	6180	5572	4719	341	186.5	1050	3929	1032	1004				100	3/3	3/3	3/3	3/3		12/12	100	2444.5	93.75	5132.64
T09TC250	cp9, lp5		Chrom	661801	BB0630	0.212351	1-phosphofructokinase	fruK	44	2	Tissue	35	21.5	46	50	27	14.5	55	30	42	27	75.5	229	21	48	60	100	0/3	0/3	0/3	1/3	0/3	1/15	6.66667	52.1
T09TC250	cp9, lp5		Chrom	661801	BB0630	0.212351	1-phosphofructokinase	fruK	44	4	Tissue	25.5	41	15	65.5	57	59	23	25	35	53	45	24	68	48	42	100	0/3	0/3	0/3	0/3	0/3	0/15	0	41.7333	3.33333	46.9167
T04TC415		lp5	Chrom	675844	BB0637	0.604151	Na+/H+ antiporter	nhaC-1	39	2	Culture	11	38.5	31.5	28	29	23.5	12	49	18.5	19	54.5	172	1	44	36	100	0/3	0/3	0/3	1/3	0/3	1/15	6.66667	37.8333
T04TC415		lp5	Chrom	675844	BB0637	0.604151	Na+/H+ antiporter	nhaC-1	39	2	Tissue	24	32	13	36	26	0	34.5	43.5	393.5	7	20	0	0	113.5	3	100	0/3	0/3	1/3	0/3	1/3	2/15	13.3333	49.7333
T04TC415		lp5	Chrom	675844	BB0637	0.604151	Na+/H+ antiporter	nhaC-1	39	4	Culture	49	43	33.5	38	17.5	30	24	17	52.5	23	28	64	22	16	57.5	100	0/3	0/3	0/3	0/3	0/3	0/15	0	34.3333
T04TC415		lp5	Chrom	675844	BB0637	0.604151	Na+/H+ antiporter	nhaC-1	39	4	Tissue	0	46	45	25	34.5	23	26.5	64	21	5.5	28	22	38	5	18	100	0/3	0/3	0/3	0/3	0/3	0/15	0	26.7667	5	37.1667
T03TC062	Complete		Chrom	676848	BB0638	0.271614	Na+/H+ antiporter	nhaC-2	40	2	Tissue	24.5	26	40	5	3.5	53	33	28	42.5	26	21.5	40	35.5	29.5	20.5	100	0/3	0/3	0/3	0/3	0/3	0/15	0	28.5667
T03TC062	Complete		Chrom	676848	BB0638	0.271614	Na+/H+ antiporter	nhaC-2	40	4	Tissue	59.5	8	17	42	41	59	24	39	19.5	14	17.5	22.5	24.5	1006	47	100	0/3	0/3	0/3	0/3	1/3	1/15	6.66667	96.0333	3.33333	62.3
T10TC291	lp5, lp28-2		Chrom	684111	BB0645	0.445596	PTS system, glucose-specific IIBC component	ptsG	38	2	Culture	23	19	53	17	36	36	19	19	26	18	27.5	20	0	49	13	100	0/3	0/3	0/3	0/3	0/3	0/15	0	25.0333
T10TC291	lp5, lp28-2		Chrom	684111	BB0645	0.445596	PTS system, glucose-specific IIBC component	ptsG	38	2	Tissue	154	239	56.5	19	9	21	24	29	144.5	20.5	62	17	19	20	39	100	2/3	0/3	1/3	0/3	0/3	3/15	20	58.2333
T10TC291	lp5, lp28-2		Chrom	684111	BB0645	0.445596	PTS system, glucose-specific IIBC component	ptsG	38	4	Culture	30.5	38.5	29	32	30.5	8	28.5	22	20	39	17	40	29	35	14	100	0/3	0/3	0/3	0/3	0/3	0/15	0	27.5333
T10TC291	lp5, lp28-2		Chrom	684111	BB0645	0.445596	PTS system, glucose-specific IIBC component	ptsG	38	4	Tissue	13	14	11.5	0	13	102	5.5	5.5	0	6	13	10	47	20.5	25	100	0/3	1/3	0/3	0/3	0/3	1/15	6.66667	19.0667	6.66667	32.4667
T04TC171	lp5	lp5	Chrom	684984	IRBB0645-BB0646	0.607143	Intergenic Region	0	38	2	Culture	31.5	4	671	3245	961	54	46	153	3244	2091	1348.5	595.5	3016	2959.5	3293	100	1/3	2/3	2/3	3/3	3/3	11/15	73.3333	1447.53
T04TC171	lp5	lp5	Chrom	684984	IRBB0645-BB0646	0.607143	Intergenic Region	0	38	2	Tissue	163	1583	106	737.5	19	59	39	74.5	435.5	64.5	969	225.5	1151	312.5	165	100	3/3	1/3	1/3	2/3	3/3	10/15	66.6667	406.933
T04TC171	lp5	lp5	Chrom	684984	IRBB0645-BB0646	0.607143	Intergenic Region	0	38	4	Culture	3590	26.5	520	2997	4261	41	2791	3339	2977	2751	3043	1817.5	3092	213	2881	100	2/3	2/3	3/3	3/3	3/3	13/15	86.6667	2289.33
T04TC171	lp5	lp5	Chrom	684984	IRBB0645-BB0646	0.607143	Intergenic Region	0	38	4	Tissue	168	39	154	446	22	134	56	27	255.5	44	645	181	175	119.5	136.5	100	2/3	2/3	1/3	2/3	3/3	10/15	66.6667	173.5	73.3333	1079.33
T07TC071	cp32-3, lp5		Chrom	695475	BB0655	0.0578313	heat shock protein	dnaJ-2	42	2	Tissue	32	34	22.5	17.5	23.5	132	21	12	159.5	15	29.5	41.5	13.5	30	321	100	0/3	1/3	1/3	0/3	1/3	3/15	20	60.3
T07TC071	cp32-3, lp5		Chrom	695475	BB0655	0.0578313	heat shock protein	dnaJ-2	42	4	Tissue	36	9	13.5	9.5	17.5	33	24.5	7	29	6.5	94.5	73	28	151	104	100	0/3	0/3	0/3	0/3	2/3	2/15	13.3333	42.4	16.6667	51.35
T08P01C06	cp9	lp5	Chrom	695507	BB0655	0.0192771	heat shock protein	dnaJ-2	7	2	Culture	134	1384	36	47	35	43	4481.5	625	746	5633	662	1569				100	2/3	0/3	3/3	3/3		8/12	66.6667	1282.96
T08P01C06	cp9	lp5	Chrom	695507	BB0655	0.0192771	heat shock protein	dnaJ-2	7	2	Tissue	632.5	50	225	37	25	43	280	55.5	42	908	363.5	149				100	2/3	0/3	1/3	3/3		6/12	50	234.208
T08P01C06	cp9	lp5	Chrom	695507	BB0655	0.0192771	heat shock protein	dnaJ-2	7	4	Culture	5358	57	3918.5	128	4597	6131	33.5	38	144	3493	5353	4356				100	2/3	3/3	1/3	3/3		9/12	75	2800.58
T08P01C06	cp9	lp5	Chrom	695507	BB0655	0.0192771	heat shock protein	dnaJ-2	7	4	Tissue	60	53	87	61	577	905	24	105	26	26	2640	67				100	0/3	2/3	1/3	1/3		4/12	33.3333	385.917	56.25	1175.92
T07TC264		lp28-3,lp17,lp5	Chrom	703701	BB0665	0.721585	conserved hypothetical protein		56	2	Tissue	9	34.5	23.5	26	34.5	24	14.5	36	51	42	34	72	41	35.5	25	100	0/3	0/3	0/3	0/3	0/3	0/15	0	33.5
T07TC264		lp28-3,lp17,lp5	Chrom	703701	BB0665	0.721585	conserved hypothetical protein		56	4	Tissue	23	22	34	47	18	23	46	35	37	17	28.5	19.5	25	25	29	100	0/3	0/3	0/3	0/3	0/3	0/15	0	28.6	0	31.05
T06TC135	lp21		Chrom	705809	BB0668	0.230174	flagellar filament outer layer protein	flaA	17	2	Culture	27.5	260	27	29	32	35	50.5	35	36.5	49	45.5	29.5	45	32	55	100	1/3	0/3	0/3	0/3	0/3	1/15	6.66667	52.5667
T06TC135	lp21		Chrom	705809	BB0668	0.230174	flagellar filament outer layer protein	flaA	17	2	Tissue	118	154.5	49	122	52.5	42	82	1047	40	76	48.5	62	116	68	29.5	100	2/3	1/3	1/3	0/3	1/3	5/15	33.3333	140.467
T06TC135	lp21		Chrom	705809	BB0668	0.230174	flagellar filament outer layer protein	flaA	17	4	Culture	105	42	44	191.5	37	21	49	49	42.5	23	49	51	227	64	42	100	1/3	1/3	0/3	0/3	1/3	3/15	20	69.1333
T06TC135	lp21		Chrom	705809	BB0668	0.230174	flagellar filament outer layer protein	flaA	17	4	Tissue	106	35.5	57	92.5	51	40	50	44.5	88	466	32	36	2600.5	40	257	100	1/3	0/3	0/3	1/3	2/3	4/15	26.6667	266.4	21.6667	132.142
T10TC330	lp5		Chrom	707346	BB0669	0.259445	chemotaxis histidine kinase	cheA-2	16	2	Culture	41.5	32.5	24.5	14	8	9	41	14	30	24	22	16	16	14	23	100	0/3	0/3	0/3	0/3	0/3	0/15	0	21.9667
T10TC330	lp5		Chrom	707346	BB0669	0.259445	chemotaxis histidine kinase	cheA-2	16	2	Tissue	15	2	16.5	22	6	16	14	20	36	23.5	18	38.5	20.5	13	34	100	0/3	0/3	0/3	0/3	0/3	0/15	0	19.6667
T10TC330	lp5		Chrom	707346	BB0669	0.259445	chemotaxis histidine kinase	cheA-2	16	4	Culture	17	21	27	44	6.5	30	13.5	31	35	35	19	23	22.5	11	38	100	0/3	0/3	0/3	0/3	0/3	0/15	0	24.9
T10TC330	lp5		Chrom	707346	BB0669	0.259445	chemotaxis histidine kinase	cheA-2	16	4	Tissue	23	9	26.5	19	17	0	20	20	21	30	44	25	5	22.5	15	100	0/3	0/3	0/3	0/3	0/3	0/15	0	19.8	0	21.5833
T11P01C06	lp21, lp5		Chrom	710035	BB0670	0.544286	purine-binding chemotaxis protein	cheW-3	6	2	Culture	1934.5	241	1929	41	44	1192	2906	224	8788	4927	3250	6142				100	3/3	1/3	3/3	3/3		10/12	83.3333	2634.88
T11P01C06	lp21, lp5		Chrom	710035	BB0670	0.544286	purine-binding chemotaxis protein	cheW-3	6	2	Tissue	64	26	150.5	52	33	24	216	50	1637	2487	407	278				100	1/3	0/3	2/3	3/3		6/12	50	452.042
T11P01C06	lp21, lp5		Chrom	710035	BB0670	0.544286	purine-binding chemotaxis protein	cheW-3	6	4	Culture	10609	10987.5	11073	49	9041	7318.5	36	1361	1395	8950	10013	9737				100	3/3	2/3	2/3	3/3		10/12	83.3333	6714.17
T11P01C06	lp21, lp5		Chrom	710035	BB0670	0.544286	purine-binding chemotaxis protein	cheW-3	6	4	Tissue	1040.5	37	654	280.5	891.5	4387	78	24	81	322	912.5	1817				100	2/3	3/3	0/3	3/3		8/12	66.6667	877.083	70.8333	2669.54
T11TC295	Complete		Chrom	710855	BB0671	0.35	chemotaxis operon protein	cheX	17	2	Culture	51	25	33	48	9	36	25.5	27	44	30.5	37	41	31	6	21.5	100	0/3	0/3	0/3	0/3	0/3	0/15	0	31.0333
T11TC295	Complete		Chrom	710855	BB0671	0.35	chemotaxis operon protein	cheX	17	2	Tissue	55	19	60	75.5	90	30.5	115	67	17	36	39.5	41	40.5	18.5	20	100	0/3	0/3	1/3	0/3	0/3	1/15	6.66667	48.3
T11TC295	Complete		Chrom	710855	BB0671	0.35	chemotaxis operon protein	cheX	17	4	Culture	29.5	22.5	50.5	42	18	29	21	21	30	35	34	30	19.5	40	34	100	0/3	0/3	0/3	0/3	0/3	0/15	0	30.4
T11TC295	Complete		Chrom	710855	BB0671	0.35	chemotaxis operon protein	cheX	17	4	Tissue	64.5	77.5	114.5	162	60.5	24	78	34	48	609	27	34	2701.5	38	86.5	100	1/3	1/3	0/3	1/3	1/3	4/15	26.6667	277.267	8.33333	96.75
T08TC293	cp32-6, lp21, lp5		Chrom	710917	BB0671	0.478351	chemotaxis operon protein	cheX	16	2	Culture	33	26	1619	24	11.5	23	23.5	24.5	29	25.5	21.5	25	32	8	1063	100	1/3	0/3	0/3	0/3	1/3	2/15	13.3333	199.233
T08TC293	cp32-6, lp21, lp5		Chrom	710917	BB0671	0.478351	chemotaxis operon protein	cheX	16	2	Tissue	11.5	33.5	85	17	8.5	24.5	9.5	27	444.5	23.5	16	1863.5	18	10	619	100	0/3	0/3	1/3	1/3	1/3	3/15	20	214.067
T08TC293	cp32-6, lp21, lp5		Chrom	710917	BB0671	0.478351	chemotaxis operon protein	cheX	16	4	Culture	23	21.5	20	13.5	13.5	20.5	16.5	0	29.5	36	20	14	11.5	33	32	100	0/3	0/3	0/3	0/3	0/3	0/15	0	20.3
T08TC293	cp32-6, lp21, lp5		Chrom	710917	BB0671	0.478351	chemotaxis operon protein	cheX	16	4	Tissue	12	3	13.5	25	25.5	9.5	16	13	15	14	49	14.5	17	14	13	100	0/3	0/3	0/3	0/3	0/3	0/15	0	16.9333	8.33333	112.633
T06TC308	lp5		Chrom	713934	BB0675	0.200463	conserved hypothetical protein		41	2	Tissue	37	37	46	35	33	27	18	34	48	12.5	43	40	48	37.5	51.5	100	0/3	0/3	0/3	0/3	0/3	0/15	0	36.5
T06TC308	lp5		Chrom	713934	BB0675	0.200463	conserved hypothetical protein		41	4	Tissue	37	37	46	35	33	27	18	34	48	12.5	43	40	48	37.5	51.5	100	0/3	0/3	0/3	0/3	0/3	0/15	0	36.5	0	36.5
T08P01D02	lp5		Chrom	714259	BB0676	0.76435	phosphoglycolate phosphatase	gph	8	2	Culture	207	130.5	35		2576.5		45.5	5525	47.5	1757	1408	39				100	2/3	1/1	1/3	2/3		6/10	60	1177.1
T08P01D02	lp5		Chrom	714259	BB0676	0.76435	phosphoglycolate phosphatase	gph	8	2	Tissue	46	53	54	51	1356	40	63	4456	131	159	40	248				100	0/3	1/3	2/3	2/3		5/12	41.6667	558.083
T08P01D02	lp5		Chrom	714259	BB0676	0.76435	phosphoglycolate phosphatase	gph	8	4	Culture	3798	5648	2079.5	48	58.5	5928.5	22	2995	209	1119	6135	2565.5				100	3/3	1/3	2/3	3/3		9/12	75	2550.5
T08P01D02	lp5		Chrom	714259	BB0676	0.76435	phosphoglycolate phosphatase	gph	8	4	Tissue	48	134	79	18	1203	68	43	57	34	37	39	58.5				100	1/3	1/3	0/3	0/3		2/12	16.6667	151.542	48.3333	1109.31
T07TC173	lp5		Chrom	718826	BB0680	0	methyl-accepting chemotaxis protein	mcp4	27	2	Culture	28	6	21	29	25	26	26	24	11	39	20.5	23	8	16.5	34	100	0/3	0/3	0/3	0/3	0/3	0/15	0	22.4667
T07TC173	lp5		Chrom	718826	BB0680	0	methyl-accepting chemotaxis protein	mcp4	27	2	Tissue	36	35.5	32	48	67	62	37	21	16.5	60	43	18.5	39	89	43.5	100	0/3	0/3	0/3	0/3	0/3	0/15	0	43.2
T07TC173	lp5		Chrom	718826	BB0680	0	methyl-accepting chemotaxis protein	mcp4	27	4	Culture	15	7.5	16	12	10	10	8	11	16	3.5	10	16	10.5	11.5	10	100	0/3	0/3	0/3	0/3	0/3	0/15	0	11.1333
T07TC173	lp5		Chrom	718826	BB0680	0	methyl-accepting chemotaxis protein	mcp4	27	4	Tissue	38	16	205	78	99	58	31.5	26.5	27	70.5	91	20.5	58.5	24.5	37.5	100	1/3	0/3	0/3	0/3	0/3	1/15	6.66667	58.7667	1.66667	33.8917
T07TC173	lp5		Chrom	718826	BB0680	0	methyl-accepting chemotaxis protein	mcp4	28	2	Culture	27.5	29.5	25	8.5	12	13	27	26	20	7	11	13	20	12	21	100	0/3	0/3	0/3	0/3	0/3	0/15	0	18.1667
T07TC173	lp5		Chrom	718826	BB0680	0	methyl-accepting chemotaxis protein	mcp4	28	2	Tissue	11	12.5	24	13.5	19	17	22	21	14	27	20	25	18	20	22	100	0/3	0/3	0/3	0/3	0/3	0/15	0	19.0667
T07TC173	lp5		Chrom	718826	BB0680	0	methyl-accepting chemotaxis protein	mcp4	28	4	Culture	18	18	21	28	29	4	13	29	13	21	18	16	22.5	25	23.5	100	0/3	0/3	0/3	0/3	0/3	0/15	0	19.9333
T07TC173	lp5		Chrom	718826	BB0680	0	methyl-accepting chemotaxis protein	mcp4	28	4	Tissue	8.5	15	20	19	27	10	16.5	41	14.5	20	25.5	31	21.5	15.5	21.5	100	0/3	0/3	0/3	0/3	0/3	0/15	0	20.4333	0	19.4
T09P01C06	lp21, lp5		Chrom	718941	BB0680	0.0504202	methyl-accepting chemotaxis protein	mcp4	8	2	Culture	12.5	14.5	16		12		27	17.5	19	29.5	39	11				100	0/3	0/1	0/3	0/3		0/10	0	19.8
T09P01C06	lp21, lp5		Chrom	718941	BB0680	0.0504202	methyl-accepting chemotaxis protein	mcp4	8	2	Tissue	35	41	20	19	25	29	23	15	29	22	19	32				100	0/3	0/3	0/3	0/3		0/12	0	25.75
T09P01C06	lp21, lp5		Chrom	718941	BB0680	0.0504202	methyl-accepting chemotaxis protein	mcp4	8	4	Culture	32	24	18	14.5	28	0	34.5	26	48	6	14.5	22				100	0/3	0/3	0/3	0/3		0/12	0	22.2917
T09P01C06	lp21, lp5		Chrom	718941	BB0680	0.0504202	methyl-accepting chemotaxis protein	mcp4	8	4	Tissue	29.5	7.5	24	0	21.5	52	29	17	23	19	17	18				100	0/3	0/3	0/3	0/3		0/12	0	21.4583	0	22.325
T11P01H01	lp5		Chrom	718944	BB0680	0.0521893	methyl-accepting chemotaxis protein	mcp4	5	2	Culture	39	36.5	52.5	27		26	35	39	26	33.5	38.5	42.5				100	0/3	0/2	0/3	0/3		0/11	0	35.9545
T11P01H01	lp5		Chrom	718944	BB0680	0.0521893	methyl-accepting chemotaxis protein	mcp4	5	2	Tissue	32	28.5	31.5	37.5	9	52	28	32	30	35	34	79				100	0/3	0/3	0/3	0/3		0/12	0	35.7083
T11P01H01	lp5		Chrom	718944	BB0680	0.0521893	methyl-accepting chemotaxis protein	mcp4	5	4	Culture	28.5	42.5	32	29	36	27.5	38	36	39	37	30.5	26				100	0/3	0/3	0/3	0/3		0/12	0	33.5
T11P01H01	lp5		Chrom	718944	BB0680	0.0521893	methyl-accepting chemotaxis protein	mcp4	5	4	Tissue	173	79	58	38	55	38	26.5	26	48	50	37	57				100	1/3	0/3	0/3	0/3		1/12	8.33333	57.125	2.08333	40.572
T11P01A11	Complete		Chrom	719746	BB0680	0.406457	methyl-accepting chemotaxis protein	mcp4	9	2	Culture	27	67	50	32	59	52	39	49	42.5	66	43.5	36				100	0/3	0/3	0/3	0/3		0/12	0	46.9167
T11P01A11	Complete		Chrom	719746	BB0680	0.406457	methyl-accepting chemotaxis protein	mcp4	9	2	Tissue	96	72	83	151.5	108	199.5	55	59.5	195.5	106	82.5	99				100	0/3	3/3	1/3	1/3		5/12	41.6667	108.958
T11P01A11	Complete		Chrom	719746	BB0680	0.406457	methyl-accepting chemotaxis protein	mcp4	9	4	Culture	37.5	42	34	39	46	39	32.5	42	54	53	42	51				100	0/3	0/3	0/3	0/3		0/12	0	42.6667
T11P01A11	Complete		Chrom	719746	BB0680	0.406457	methyl-accepting chemotaxis protein	mcp4	9	4	Tissue	148	29	31	40.5	21	29	58.5	22	33	37	42	79				100	1/3	0/3	0/3	0/3		1/12	8.33333	47.5	12.5	61.5104
T07P01A06	lp21, lp38		Chrom	721832	BB0681	0.37801	methyl-accepting chemotaxis protein (mcp-5)	mcp5	3	2	Culture	27.5	36		35.5	28.5		26	20.5		33	41					100	0/2	0/2	0/2	0/2		0/8	0	31
T07P01A06	lp21, lp38		Chrom	721832	BB0681	0.37801	methyl-accepting chemotaxis protein (mcp-5)	mcp5	3	2	Tissue	15	17.5		23	12		5	24		18	14					100	0/2	0/2	0/2	0/2		0/8	0	16.0625	0	23.5312
T03TC244	lp5		Chrom	742958	BB0707	0.146769	conserved hypothetical protein		55	2	Tissue	52	63	64	81.5	51	41.5	38	40	32	36	46	64.5	68.5	46	85	100	0/3	0/3	0/3	0/3	0/3	0/15	0	53.9333
T03TC244	lp5		Chrom	742958	BB0707	0.146769	conserved hypothetical protein		55	4	Tissue	54	69	83.5	48	107	23	35	162	31	69.5	60	66	36	56.5	78.5	100	0/3	1/3	1/3	0/3	0/3	2/15	13.3333	65.2667	6.66667	59.6
T07P01B06	lp38,lp5		Chrom	744880	IRBB0708-BB0709	0.0747253	Intergenic Region		1	2	Culture	37.5	32	31.5	27	30	23	42.5	32	34	29.5	22.5	15				100	0/3	0/3	0/3	0/3		0/12	0	29.7083
T07P01B06	lp38,lp5		Chrom	744880	IRBB0708-BB0709	0.0747253	Intergenic Region		1	2	Tissue	17	18	21	9.5	29	13.5	22	31	25	36	30	18				100	0/3	0/3	0/3	0/3		0/12	0	22.5
T07P01B06	lp38,lp5		Chrom	744880	IRBB0708-BB0709	0.0747253	Intergenic Region		4	2	Culture	40	22	53	33.5	43	44	70	42.5	60	60	50	60.5				100	0/3	0/3	0/3	0/3		0/12	0	48.2083
T07P01B06	lp38,lp5		Chrom	744880	IRBB0708-BB0709	0.0747253	Intergenic Region		4	2	Tissue	17	24	17	22	24.5	16	18	22.5	31.5	23	14	24.5				100	0/3	0/3	0/3	0/3		0/12	0	21.1667	0	30.3958
T07P01B06	lp38,lp5		Chrom	744880	IRBB0708-BB0709	0.0747253	Intergenic Region		4	4	Culture	44	30.5	25.5	43.5	28.5	38	31	20	12	29	31	30.5				100	0/3	0/3	0/3	0/3		0/12	0	30.2917
T07P01B06	lp38,lp5		Chrom	744880	IRBB0708-BB0709	0.0747253	Intergenic Region		4	4	Tissue	20	17	24	20	29	12	21.5	25	24.5	18	18	24				100	0/3	0/3	0/3	0/3		0/12	0	21.0833	0	25.6875
T06TC415	lp5	lp21	Chrom	760801	BB0722	0.415225	conserved hypothetical protein		55	2	Tissue	1020.5	452	468	777	42.5	59	40.5	1094	37.5	827.5	3307.5	1083	301	1164	896.5	100	3/3	1/3	1/3	3/3	3/3	11/15	73.3333	771.367
T06TC415	lp5	lp21	Chrom	760801	BB0722	0.415225	conserved hypothetical protein		55	4	Tissue	46.5	55.5	24.5	2222	266.5	733.5	154	41	57.5	1214.5	3093.5	808	45	398.5	780	100	0/3	3/3	1/3	3/3	2/3	9/15	60	662.7	66.6667	717.033
T11TC373	cp32-4		Chrom	762143	BB0723	0.0206379	adenylyl cyclase, CyaB-type, putative		50	2	Tissue	37	67	72	1047.5	76.5	72	43.5	324	22	329	72	62	578	112	237	100	0/3	1/3	1/3	1/3	3/3	6/15	40	210.1
T11TC373	cp32-4		Chrom	762143	BB0723	0.0206379	adenylyl cyclase, CyaB-type, putative		50	4	Tissue	46	34	59	101.5	81	100	47.5	39	21	71	112.5	68.5	117	166	104.5	100	0/3	1/3	0/3	1/3	3/3	5/15	33.3333	77.9	36.6667	144
T03TC112	Complete		Chrom	764507	BB0726	0.140062	minD-related ATP-binding protein	ylxH-3	9	2	Culture	54.5	87	54	74	8292	63	103	95.5	57	41	4659	26				100	0/3	1/3	1/3	1/3		3/12	25	1133.83
T03TC112	Complete		Chrom	764507	BB0726	0.140062	minD-related ATP-binding protein	ylxH-3	9	2	Tissue	523	247	364.5	184.5	193	298	180	131	200	267	190.5	223.5				100	3/3	3/3	3/3	3/3		12/12	100	250.167
T03TC112	Complete		Chrom	764507	BB0726	0.140062	minD-related ATP-binding protein	ylxH-3	9	4	Culture	40.5	33.5	85	26.5	18	41.5	31	39	26	78	55	108.5				100	0/3	0/3	0/3	1/3		1/12	8.33333	48.5417
T03TC112	Complete		Chrom	764507	BB0726	0.140062	minD-related ATP-binding protein	ylxH-3	9	4	Tissue	57	19.5	28.5	27	53	18.5	22	22	20	95	77	47.5				100	0/3	0/3	0/3	0/3		0/12	0	40.5833	33.3333	368.281
T08TC345	Complete		Chrom	768516	BB0729	0.685119	glutamate transporter	gltP	38	2	Culture	35	47	33	58	26	24	17	66.5	119.5	69	126	12	33	26	39	100	0/3	0/3	1/3	1/3	0/3	2/15	13.3333	48.7333
T08TC345	Complete		Chrom	768516	BB0729	0.685119	glutamate transporter	gltP	38	2	Tissue	310	802	23	11	24	33	2	0	243	5	29.5	27	112.5	65	11	100	2/3	0/3	1/3	0/3	1/3	4/15	26.6667	113.2
T08TC345	Complete		Chrom	768516	BB0729	0.685119	glutamate transporter	gltP	38	4	Culture	1859	47	27.5	1144.5	1441	22.5	123	1722.5	243.5	195.5	731	458	72	42	51.5	100	1/3	2/3	3/3	3/3	0/3	9/15	60	545.367
T08TC345	Complete		Chrom	768516	BB0729	0.685119	glutamate transporter	gltP	38	4	Tissue	4.5	30.5	250	13	833	0	43	36	63.5	5	20	0	22	24.5	36	100	1/3	1/3	0/3	0/3	0/3	2/15	13.3333	92.0667	28.3333	199.842
T11P01A09	lp5		Chrom	775396	BB0733	0.920482	hypothetical protein		2	2	Culture	36.5	33	46	31	31	27	37	38	40	29.5	32	38				100	0/3	0/3	0/3	0/3		0/12	0	34.9167
T11P01A09	lp5		Chrom	775396	BB0733	0.920482	hypothetical protein		2	2	Tissue	30	26.5	29	15	33	27	52.5	26.5	44.5	32	33	31				100	0/3	0/3	0/3	0/3		0/12	0	31.6667	0	33.2917
T03TC217	lp28-2		Chrom	785649	BB0743	0.348851	conserved hypothetical protein		45	2	Tissue	27	6.5	37	39	26	41	38.5	42	27	84	44.5	16	39	39	38.5	100	0/3	0/3	0/3	0/3	0/3	0/15	0	36.3333
T03TC217	lp28-2		Chrom	785649	BB0743	0.348851	conserved hypothetical protein		45	4	Tissue	51	23.5	17.5	51	21	51	29	26	38	23	41	91	46	44	21.5	100	0/3	0/3	0/3	0/3	0/3	0/15	0	38.3	0	37.3167
T04TC149	cp32-3,lp28-2	lp5	Chrom	801286	BB0758	0.372123	conserved hypothetical protein		21	2	Culture	1951.5	1152.5	2201	35.5	41	20	19.5	27	28	1163	36	87	26	31	310	100	3/3	0/3	0/3	1/3	1/3	5/15	33.3333	475.267
T04TC149	cp32-3,lp28-2	lp5	Chrom	801286	BB0758	0.372123	conserved hypothetical protein		21	2	Tissue	34.5	304	806	28	16	28.5	22	24	42	21	17	1947	235	19	2056	100	2/3	0/3	0/3	1/3	2/3	5/15	33.3333	373.333
T04TC149	cp32-3,lp28-2	lp5	Chrom	801286	BB0758	0.372123	conserved hypothetical protein		21	4	Culture	4359	83	38	23	81	4330	884	1001	40	3267	658	22.5	5	342	134	100	1/3	1/3	2/3	2/3	2/3	8/15	53.3333	1017.83
T04TC149	cp32-3,lp28-2	lp5	Chrom	801286	BB0758	0.372123	conserved hypothetical protein		21	4	Tissue	133	38	46	26	1825	173	171	2038	46.5	3995	581	2301	175.5	91	841	100	1/3	2/3	2/3	3/3	2/3	10/15	66.6667	832.067	46.6667	674.625
T04TC203	cp9		Chrom	808494	BB0767	0.968836	undecaprenyldiphospho-muramoylpentapeptide beta-N-acetylglucosaminyltransferase	murG	44	2	Tissue	26.5	31	18.5	54.5	49.5	23	37.5	54.5	50.5	9.5	54	31	40	40.5	41	100	0/3	0/3	0/3	0/3	0/3	0/15	0	37.4333
T04TC203	cp9		Chrom	808494	BB0767	0.968836	undecaprenyldiphospho-muramoylpentapeptide beta-N-acetylglucosaminyltransferase	murG	44	4	Tissue	34.5	25	44	40	31	12	18	19.5	22.5	34	41	85	26.5	38.5	0	100	0/3	0/3	0/3	0/3	0/3	0/15	0	31.4333	0	34.4333
T11TC109	lp5		Chrom	812769	BB0771	0.5875	RNA polymerase sigma factor	rpoS	44	2	Tissue	33	28	62.5	68.5	35	39.5	70	51	24	80	68	427	39	71	106	100	0/3	0/3	0/3	1/3	1/3	2/15	13.3333	80.1667
T11TC109	lp5		Chrom	812769	BB0771	0.5875	RNA polymerase sigma factor	rpoS	44	4	Tissue	67	38	35	98	84	88.5	104	68	47	120	102	100	150	116.5	185.5	100	0/3	0/3	1/3	2/3	3/3	6/15	40	93.5667	26.6667	86.8667
T06TC173	Complete		Chrom	813293	IRBB0771-BB0772	0.120267	Intergenic Region		26	2	Culture	3095	775	706	44	44	32	44	41	23	689	53.5	56	33.5	480	50	100	3/3	0/3	0/3	1/3	1/3	5/15	33.3333	411.067
T06TC173	Complete		Chrom	813293	IRBB0771-BB0772	0.120267	Intergenic Region		26	2	Tissue	993.5	30	479	2026	57	38.5	38	35	44	179	113	461	117	1269	71	100	2/3	1/3	0/3	3/3	2/3	8/15	53.3333	396.733
T06TC173	Complete		Chrom	813293	IRBB0771-BB0772	0.120267	Intergenic Region		26	4	Culture	1957	2714	30	20	19	21	33	46	3649	29	24.5	26	19	21	36.5	100	2/3	0/3	1/3	0/3	0/3	3/15	20	576.333
T06TC173	Complete		Chrom	813293	IRBB0771-BB0772	0.120267	Intergenic Region		26	4	Tissue	108	460	41	54	119	35	31	40	58.5	1230.5	102	66	59	53	136	100	2/3	1/3	0/3	2/3	1/3	6/15	40	172.867	36.6667	389.25
T09P01H08	cp32-7, cp9, lp5		Chrom	814017	BB0772	0.67428	flagellar P-ring protein	flgI	5	2	Culture	11	9.5	0.5	16		27.5	33.5	30	30.5	14	21	7.5				100	0/3	0/2	0/3	0/3		0/11	0	18.2727
T09P01H08	cp32-7, cp9, lp5		Chrom	814017	BB0772	0.67428	flagellar P-ring protein	flgI	5	2	Tissue	33	36.5	24.5	17	26	24	21	30	1	14	31	470				100	0/3	0/3	0/3	1/3		1/12	8.33333	60.6667
T09P01H08	cp32-7, cp9, lp5		Chrom	814017	BB0772	0.67428	flagellar P-ring protein	flgI	5	4	Culture	27	28.5	28.5	24.5	21.5	26.5	23	23	19.5	26	14	31				100	0/3	0/3	0/3	0/3		0/12	0	24.4167
T09P01H08	cp32-7, cp9, lp5		Chrom	814017	BB0772	0.67428	flagellar P-ring protein	flgI	5	4	Tissue	29	53	11	70	29	21	46	27.5	22	24.5	31	27				100	0/3	0/3	0/3	0/3		0/12	0	32.5833	2.08333	33.9848
T11TC201	Complete		Chrom	814185	BB0772	0.51	flagellar P-ring protein	flgI	16	2	Culture	27	131	34.5	32	23	31.5	567	279.5	33	90	157	1063.5	131	29	36.5	100	1/3	0/3	2/3	2/3	1/3	6/15	40	177.7
T11TC201	Complete		Chrom	814185	BB0772	0.51	flagellar P-ring protein	flgI	16	2	Tissue	50	307	611	21	36.5	42.5	359	31	82	2321	903	37	2642	1515	191	100	2/3	0/3	1/3	2/3	3/3	8/15	53.3333	609.933
T11TC201	Complete		Chrom	814185	BB0772	0.51	flagellar P-ring protein	flgI	16	4	Culture	33	19	5490	4.5	8	34	31	33	35.5	70	32	28.5	61	43	46	100	1/3	0/3	0/3	0/3	0/3	1/15	6.66667	397.9
T11TC201	Complete		Chrom	814185	BB0772	0.51	flagellar P-ring protein	flgI	16	4	Tissue	41.5	288	907.5	30.5	28.5	1726	105	39.5	30	109	68	1928	25	41	599.5	100	2/3	1/3	1/3	2/3	1/3	7/15	46.6667	397.8	36.6667	395.833
T05TC110	Complete		Chrom	815082	BB0773	0.504608	conserved hypothetical protein		55	2	Tissue	210	1775	359	438.5	206	379	69	67	61	199	756.5	300	406	101	418	100	3/3	3/3	0/3	3/3	3/3	12/15	80	383
T05TC110	Complete		Chrom	815082	BB0773	0.504608	conserved hypothetical protein		55	4	Tissue	157	103	159	432	285.5	220	51	182	95.5	1596	569	254	187	297.5	259	100	3/3	3/3	1/3	3/3	3/3	13/15	86.6667	323.167	83.3333	353.083
T11TC038	Complete		Chrom	827548	BB0789	0.96248	cell division protein	ftsH	38	2	Culture	84	89	1290	72	342.5	47	83	3608	131	47	762	132	51.5	1341	704	100	1/3	1/3	2/3	2/3	2/3	8/15	53.3333	585.6
T11TC038	Complete		Chrom	827548	BB0789	0.96248	cell division protein	ftsH	38	2	Tissue	1023	1968.5	463.5	42.5	236.5	1348	24	2840.5	1852	221	247	582	896	2421	1640	100	3/3	2/3	2/3	3/3	3/3	13/15	86.6667	1053.7
T11TC038	Complete		Chrom	827548	BB0789	0.96248	cell division protein	ftsH	38	4	Culture	41	32	918.5	55	45	57	32.5	1296	86	9	26	44	446	30	226	100	1/3	0/3	1/3	0/3	2/3	4/15	26.6667	222.933
T11TC038	Complete		Chrom	827548	BB0789	0.96248	cell division protein	ftsH	38	4	Tissue	493	42.5	1219	0	114.5	69	15.5	76.5	1554	26	23	1570	17	24.5	457	100	2/3	1/3	1/3	1/3	1/3	6/15	40	380.1	51.6667	560.583
T05P01C02	Complete		Chrom	841133	BB0797	0.729907	DNA mismatch repair protein (mutS)	mutS	3	2	Culture	28	25		18	22		25	26		22	12					100	0/2	0/2	0/2	0/2		0/8	0	22.25
T05P01C02	Complete		Chrom	841133	BB0797	0.729907	DNA mismatch repair protein (mutS)	mutS	3	2	Tissue	16	33		36	47		31.5	25		29.5	23.5					100	0/2	0/2	0/2	0/2		0/8	0	30.1875	0	26.2188
T05P01C02	Complete		Chrom	841133	BB0797	0.729907	DNA mismatch repair protein (mutS)	mutS	4	2	Culture	66	27	57	51	60	45	6.5	42.5	17.5	41.5	22	41.5				100	0/3	0/3	0/3	0/3		0/12	0	39.7917
T05P01C02	Complete		Chrom	841133	BB0797	0.729907	DNA mismatch repair protein (mutS)	mutS	4	2	Tissue	28	4.5	21.5	40	33.5	21	8	19	22	19	25	20				100	0/3	0/3	0/3	0/3		0/12	0	21.7917
T05P01C02	Complete		Chrom	841133	BB0797	0.729907	DNA mismatch repair protein (mutS)	mutS	4	4	Culture	29.5	19.5	36.5	19	33.5	12	22	21	32.5	25	28	23				100	0/3	0/3	0/3	0/3		0/12	0	25.125
T05P01C02	Complete		Chrom	841133	BB0797	0.729907	DNA mismatch repair protein (mutS)	mutS	4	4	Tissue	18	26	7	25	55	49.5	16	25	13	28	20.5	22				100	0/3	0/3	0/3	0/3		0/12	0	25.4167	0	28.0312
T08TC365	Complete		Chrom	848006	BB0803	0.608491	tRNA pseudouridine synthase B	truB	44	2	Tissue	614	92	1277.5	35	457.5	34	730	614	212.5	536.5	1519	1883	114.5	740	635.5	100	2/3	1/3	3/3	3/3	3/3	12/15	80	633
T08TC365	Complete		Chrom	848006	BB0803	0.608491	tRNA pseudouridine synthase B	truB	44	4	Tissue	22.5	83.5	1364	46	42	112.5	62.5	436.5	1889	960	308	824.5	202	146	152	100	1/3	1/3	2/3	3/3	3/3	10/15	66.6667	443.4	73.3333	538.2
T11P01A08	cp9, lp28-1		Chrom	848240	BB0803	0.884434	tRNA pseudouridine synthase B	truB	10	2	Culture	45	95	65.5	33	93	24	47	58.5	66	21	63	74				100	0/3	0/3	0/3	0/3		0/12	0	57.0833
T11P01A08	cp9, lp28-1		Chrom	848240	BB0803	0.884434	tRNA pseudouridine synthase B	truB	10	2	Tissue	57	50	55	182	902	56.5	48	168	55.5	107	49	677.5				100	0/3	2/3	1/3	2/3		5/12	41.6667	200.625
T11P01A08	cp9, lp28-1		Chrom	848240	BB0803	0.884434	tRNA pseudouridine synthase B	truB	10	4	Culture	48	40	37.5	36	54	34	44.5	13	41	36.5	32	42				100	0/3	0/3	0/3	0/3		0/12	0	38.2083
T11P01A08	cp9, lp28-1		Chrom	848240	BB0803	0.884434	tRNA pseudouridine synthase B	truB	10	4	Tissue	40	32.5	30	30	81	44	55	36	17	31	56	40				100	0/3	0/3	0/3	0/3		0/12	0	41.0417	10.4167	84.2396
T09TC008	lp5		Chrom	858940	BB0812	0.998294	phosphopantothenoylcysteine decarboxylase/phosphopantothenate--cysteine ligase	dfp/coaBC	41	2	Tissue	997	2137	656.5	18.5	32	10	1136.5	32	14.5	743.5	660	949	1180	1342	782.5	100	3/3	0/3	1/3	3/3	3/3	10/15	66.6667	712.733
T09TC008	lp5		Chrom	858940	BB0812	0.998294	phosphopantothenoylcysteine decarboxylase/phosphopantothenate--cysteine ligase	dfp/coaBC	41	4	Tissue	997	2137	656.5	18.5	32	10	1136.5	32	14.5	743.5	660	949	1180	1342	782.5	100	3/3	0/3	1/3	3/3	3/3	10/15	66.6667	712.733	66.6667	712.733
T06TC081	cp9, lp5		Chrom	861759	BB0814	0.989505	pantothenate permease	panF	42	2	Tissue	82.5	272.5	896	43	48	38	86	566	254.5	2173	487	903	1062	133.5	530	100	2/3	0/3	2/3	3/3	3/3	10/15	66.6667	505
T06TC081	cp9, lp5		Chrom	861759	BB0814	0.989505	pantothenate permease	panF	42	4	Tissue	1410	625	1030	327	148	834	39	31.5	76	2877.5	98	747	570	82	124	100	3/3	3/3	0/3	2/3	2/3	10/15	66.6667	601.267	66.6667	553.133
T06TC215	Complete		Chrom	865195	BB0818	0.165127	conserved hypothetical protein		40	2	Tissue	117.5	95.5	55	34	73	75	74	57	276	354	579	436	2065	2196	1275	100	1/3	0/3	1/3	3/3	3/3	8/15	53.3333	517.467
T06TC215	Complete		Chrom	865195	BB0818	0.165127	conserved hypothetical protein		40	4	Tissue	177.5	61.5	53	68	90	92	71	53.5	65	129	92	364	199	60	94	100	1/3	0/3	0/3	2/3	1/3	4/15	26.6667	111.3	40	314.383
T04TC350	lp5, cp9		Chrom	867778	BB0823	0.902965	lipoprotein, putative		25	2	Culture	40.5	9.5	27	42	11	43.5	27	32	36	27	35.5	25	41	19	19	100	0/3	0/3	0/3	0/3	0/3	0/15	0	29
T04TC350	lp5, cp9		Chrom	867778	BB0823	0.902965	lipoprotein, putative		25	2	Tissue	21	17	33	42	41	11	20.5	30	26.5	22	61.5	35.5	18	27	30	100	0/3	0/3	0/3	0/3	0/3	0/15	0	29.0667
T04TC350	lp5, cp9		Chrom	867778	BB0823	0.902965	lipoprotein, putative		25	4	Culture	16	19.5	27	12.5	9.5	16	12	13	17	3	8	15	8	5	5	100	0/3	0/3	0/3	0/3	0/3	0/15	0	12.4333
T04TC350	lp5, cp9		Chrom	867778	BB0823	0.902965	lipoprotein, putative		25	4	Tissue	36	5	40.5	29	36.5	15	28.5	29	28.5	20	23	35.5	23	30	30.5	100	0/3	0/3	0/3	0/3	0/3	0/15	0	27.3333	0	24.4583
T04TC045	lp5		Chrom	869365	BB0825	0.190537	conserved hypothetical protein		53	2	Tissue	24	422	77	112	19	40	63	30.5	27	20	33	87	53.5	16	43	100	1/3	1/3	0/3	0/3	0/3	2/15	13.3333	71.1333
T04TC045	lp5		Chrom	869365	BB0825	0.190537	conserved hypothetical protein		53	4	Tissue	46	12	23	21	40	48	22	28	28.5	459	67	22	29	18	24	100	0/3	0/3	0/3	1/3	0/3	1/15	6.66667	59.1667	10	65.15
T11TC177	cp9, lp38		Chrom	872241	BB0827	0.138406	ATP-dependent helicase	hrpA	51	2	Tissue	41	31.5	22	14	16	31	19.5	17.5	28	34	10	26	19	27	31	100	0/3	0/3	0/3	0/3	0/3	0/15	0	24.5
T11TC177	cp9, lp38		Chrom	872241	BB0827	0.138406	ATP-dependent helicase	hrpA	51	4	Tissue	29	7	53	17.5	25	56.5	39.5	46	41	22.5	43	50.5	8	46.5	44.5	100	0/3	0/3	0/3	0/3	0/3	0/15	0	35.3	0	29.9
T07TC460		lp5, lp28-1	Chrom	873158	BB0828	0.774941	DNA topoisomerase I	topA	50	2	Tissue	347.5	40	42.5	60.5	65	32.5	29	27	23	4787	178	38	66	69	123.5	100	1/3	0/3	0/3	2/3	1/3	4/15	26.6667	395.233
T07TC460		lp5, lp28-1	Chrom	873158	BB0828	0.774941	DNA topoisomerase I	topA	50	4	Tissue	32	63.5	0	24	40	45	15	32	56	32	40	74	71	69	69	100	0/3	0/3	0/3	0/3	0/3	0/15	0	44.1667	13.3333	219.7
T06TC022	lp5		Chrom	876758	BB0830	0.115708	exonuclease SbcC	sbcC	9	2	Culture	69	92	49.5	1524	81.5	98	226	1226	73.5	3901	39.5	31				100	0/3	1/3	2/3	1/3		4/12	33.3333	617.583
T06TC022	lp5		Chrom	876758	BB0830	0.115708	exonuclease SbcC	sbcC	9	2	Tissue	635.5	401	321.5	201.5	255.5	272.5	204	211	341	274	180.5	264				100	3/3	3/3	3/3	3/3		12/12	100	296.833
T06TC022	lp5		Chrom	876758	BB0830	0.115708	exonuclease SbcC	sbcC	9	4	Culture	1780	88.5	154	69	257	77	95	7435.5	7024	7615.5	9897.5	79.5				100	2/3	1/3	2/3	2/3		7/12	58.3333	2881.04
T06TC022	lp5		Chrom	876758	BB0830	0.115708	exonuclease SbcC	sbcC	9	4	Tissue	77.5	94	54.5	49.5	471.5	65	46.5	115	55	46.5	64.5	49.5				100	0/3	1/3	1/3	0/3		2/12	16.6667	99.0833	52.0833	973.635
T10TC073		lp5	Chrom	879465	BB0831	0.172122	xylose operon regulatory protein; Gene 5' is 879315 in TIGR	xylR-2	40	2	Tissue	18	107	1	0	160	27	27	291.5	199	215.5	1632	38	397	1303	1217	100	1/3	1/3	2/3	2/3	3/3	9/15	60	375.533
T10TC073		lp5	Chrom	879465	BB0831	0.172122	xylose operon regulatory protein; Gene 5' is 879315 in TIGR	xylR-2	40	4	Tissue	23	9	19	37.5	24	41	79	31	18	351	59	63	453.5	197	297.5	100	0/3	0/3	0/3	1/3	3/3	4/15	26.6667	113.5	43.3333	244.517
T09TC009	lp5		Chrom	897244	BB0839	0.768634	conserved hypothetical protein		54	2	Tissue	27.5	30	22	24	34	32.5	32	50	22	9	28	19.5	24.5	31	36.5	100	0/3	0/3	0/3	0/3	0/3	0/15	0	28.1667
T09TC009	lp5		Chrom	897244	BB0839	0.768634	conserved hypothetical protein		54	4	Tissue	13	21	34	29.5	99	37	19	17	28	24	21	16	28	32.5	13	100	0/3	0/3	0/3	0/3	0/3	0/15	0	28.8	0	28.4833
T05TC023	Complete		Chrom	898784	BB0840	0.331064	lipoprotein, putative		19	2	Culture	205	37	57.5	11.5	8	15	23	11	104.5	37	31	73	68	47	87	100	1/3	0/3	1/3	0/3	0/3	2/15	13.3333	54.3667
T05TC023	Complete		Chrom	898784	BB0840	0.331064	lipoprotein, putative		19	2	Tissue	327.5	58	164.5	565	463	231	211	140.5	65	2102.5	293.5	67.5	1198	560	1854.5	100	2/3	3/3	2/3	2/3	3/3	12/15	80	553.433
T05TC023	Complete		Chrom	898784	BB0840	0.331064	lipoprotein, putative		19	4	Culture	1409	12		154	1643		18	10		18	265		37	2790.5		100	1/2	2/2	0/2	1/2	1/2	5/10	50	635.65
T05TC023	Complete		Chrom	898784	BB0840	0.331064	lipoprotein, putative		19	4	Tissue	63	195		557	301.5		18.5	24		70	495		1155	2423		100	1/2	2/2	0/2	1/2	2/2	6/10	60	530.2	50.8333	443.412
T03TC019	Complete		Chrom	899609	BB0841	0.0892857	arginine deiminase	arcA	11	2	Culture	60	10176	64.5	72	98	5611.5	78	9237	2310	77	192.5	109.5				100	1/3	1/3	2/3	2/3		6/12	50	2340.5
T03TC019	Complete		Chrom	899609	BB0841	0.0892857	arginine deiminase	arcA	11	2	Tissue	131	287	66.5	48	542	169	211	164	153	149	409.5	182.5				100	2/3	2/3	3/3	3/3		10/12	83.3333	209.375
T03TC019	Complete		Chrom	899609	BB0841	0.0892857	arginine deiminase	arcA	11	4	Culture	149	206	54.5	85.5	190	143	9727.5	71	114	71.5	1274	69.5				100	2/3	2/3	2/3	1/3		7/12	58.3333	1012.96
T03TC019	Complete		Chrom	899609	BB0841	0.0892857	arginine deiminase	arcA	11	4	Tissue	32	17	16	27.5	24.5	37.5	70.5	9	23	52.5	93	41.5				100	0/3	0/3	0/3	0/3		0/12	0	37	47.9167	899.958
T04TC102	Complete		Chrom	899815	BB0841	0.257305	arginine deiminase	arcA	9	2	Culture	27	51.5	42	55.5	252	29.5	52	56	55	61.5	151.5	69.5				100	0/3	1/3	0/3	1/3		2/12	16.6667	75.25
T04TC102	Complete		Chrom	899815	BB0841	0.257305	arginine deiminase	arcA	9	2	Tissue	26	20.5	33	26	33	23.5	37.5	19	29	27.5	37.5	30				100	0/3	0/3	0/3	0/3		0/12	0	28.5417
T04TC102	Complete		Chrom	899815	BB0841	0.257305	arginine deiminase	arcA	9	4	Culture	45	31	12	31	33	9	0	42	31.5	38	29	13.5				100	0/3	0/3	0/3	0/3		0/12	0	26.25
T04TC102	Complete		Chrom	899815	BB0841	0.257305	arginine deiminase	arcA	9	4	Tissue	31	24	10.5	18	21	47	20	27	32.5	25	9	15.5				100	0/3	0/3	0/3	0/3		0/12	0	23.375	4.16667	38.3542
T08TC264	Complete		Chrom	903956	BB0844	0.971164	hypothetical protein		34	2	Culture	24	34.5	41	69	35	40	26	27	35	77	50.5	688.5	386	468	26.5	100	0/3	0/3	0/3	1/3	2/3	3/15	20	135.2
T08TC264	Complete		Chrom	903956	BB0844	0.971164	hypothetical protein		34	2	Tissue	40	55	31	87	36	40	19	17	11	181	132	35	644.5	867	619	100	0/3	0/3	0/3	2/3	3/3	5/15	33.3333	187.633
T08TC264	Complete		Chrom	903956	BB0844	0.971164	hypothetical protein		34	4	Culture	44	30	40	26.5	27	17	1174.5	23.5	1006.5	173	1181.5	131.5	1109	1530	1172.5	100	0/3	0/3	2/3	3/3	3/3	8/15	53.3333	512.433
T08TC264	Complete		Chrom	903956	BB0844	0.971164	hypothetical protein		34	4	Tissue	354	87.5	69	10	50	42.5	45	44	60.5	6861.5	36	1853	48	1817	260	100	1/3	0/3	0/3	2/3	2/3	5/15	33.3333	775.867	35	402.783
T09TC034	cp9		Chrom	904268	BB0844	0.649846	hypothetical protein		23	2	Culture	1355.5	57.5	1902.5	3877	2048.5	2027.5	1853	2949	3701	576	4755.5	1580	3525.5	2641	1754	100	2/3	3/3	3/3	3/3	3/3	14/15	93.3333	2306.9
T09TC034	cp9		Chrom	904268	BB0844	0.649846	hypothetical protein		23	2	Tissue	355.5	256	655.5	1076	466.5	805.5	2199	207	2530	1438	1290	724.5	1977.5	733	1169	100	3/3	3/3	3/3	3/3	3/3	15/15	100	1058.87
T09TC034	cp9		Chrom	904268	BB0844	0.649846	hypothetical protein		23	4	Culture	2772	3117	1760	2425.5	1897	16.5	130	3062	34	3941	948.5	195	2196	878	361	100	3/3	2/3	2/3	3/3	3/3	13/15	86.6667	1582.23
T09TC034	cp9		Chrom	904268	BB0844	0.649846	hypothetical protein		23	4	Tissue	71.5	190	26.5	340	1133	40	21	448	22	98.5	2158.5	84	627	271	623	100	1/3	2/3	1/3	1/3	3/3	8/15	53.3333	410.267	83.3333	1339.57
T09TC020	Complete		Chrom	905117	BB0845.1	0.595652	hypothetical protein, pseudogene		55	2	Tissue	1881.5	982.5	2027.5	18	21.5	26.5	1176.5	935	1149.5	853.5	1288.5	1697.5	2826.5	1355.5	3016	100	3/3	0/3	3/3	3/3	3/3	12/15	80	1283.73
T09TC020	Complete		Chrom	905117	BB0845.1	0.595652	hypothetical protein, pseudogene		55	4	Tissue	162	76	211.5	148.5	21.5	28	742.5	940.5	13	1139.5	946.5	586	278.5	497.5	181	100	2/3	1/3	2/3	3/3	3/3	11/15	73.3333	398.167	76.6667	840.95
T08TC314	lp5		Chrom		BB0681	0.19	methyl-accepting chemotaxis protein	mcp5	42	2	Tissue	14.5	552	452	3	18	25	12.5	218	1110	90	105	146	1118.5	357.5	171	100	2/3	0/3	2/3	2/3	3/3	9/15	60	292.867
T08TC314	lp5		Chrom		BB0681	0.19	methyl-accepting chemotaxis protein	mcp5	42	4	Tissue	215.5	13	10	58	21.5	2	16.5	16	8	181.5	380	169	27	159	52	100	1/3	0/3	0/3	3/3	1/3	5/15	33.3333	88.6	46.6667	190.733
T10P01B07	lp21,lp17,lp28-2,lp5	lp28-1	cp09	4300	BBC06	0.146947	exported protein A	eppA	9	2	Culture	50	69.5	46	81.5	42	58	46	55	45	69	74	67				100	0/3	0/3	0/3	0/3		0/12	0	58.5833
T10P01B07	lp21,lp17,lp28-2,lp5	lp28-1	cp09	4300	BBC06	0.146947	exported protein A	eppA	9	2	Tissue	73.5	54	63.5	40	57	55	29	66	69	50	42	51.5				100	0/3	0/3	0/3	0/3		0/12	0	54.2083
T10P01B07	lp21,lp17,lp28-2,lp5	lp28-1	cp09	4300	BBC06	0.146947	exported protein A	eppA	9	4	Culture	52	39	29	30.5	19	42.5	45	8	26	37	33	20				100	0/3	0/3	0/3	0/3		0/12	0	31.75
T10P01B07	lp21,lp17,lp28-2,lp5	lp28-1	cp09	4300	BBC06	0.146947	exported protein A	eppA	9	4	Tissue	53	21	262	96	21	15	56	13	40.5	25	22	234				100	1/3	0/3	0/3	1/3		2/12	16.6667	71.5417	4.16667	54.0208
T03TC040	Complete		cp09	6752	BBC10	0.106262	rev protein	revB	10	2	Culture	88	111	8460.5	9397	41.5	68	51	129.5	8231	8349	48.5	8780.5				100	2/3	1/3	2/3	2/3		7/12	58.3333	3646.29
T03TC040	Complete		cp09	6752	BBC10	0.106262	rev protein	revB	10	2	Tissue	672	486	60	4246.5	721	80	5457	961	1015	2661	437	1047				100	2/3	2/3	3/3	3/3		10/12	83.3333	1486.96
T03TC040	Complete		cp09	6752	BBC10	0.106262	rev protein	revB	10	4	Culture	92.5	118	65	6154	5725	8957.5	106	131	157.5	83	6358	9479				100	1/3	3/3	3/3	2/3		9/12	75	3118.88
T03TC040	Complete		cp09	6752	BBC10	0.106262	rev protein	revB	10	4	Tissue	34	12	18	1975	590	1369.5	37	26	83	31	554.5	3422.5				100	0/3	3/3	0/3	2/3		5/12	41.6667	679.375	64.5833	2232.88
T11P01E01	lp5		cp09	7768	BBC11	0.997491	conserved hypothetical protein		3	2	Culture	34	39		30	36		36	27		39	56					100	0/2	0/2	0/2	0/2		0/8	0	37.125
T11P01E01	lp5		cp09	7768	BBC11	0.997491	conserved hypothetical protein		3	2	Tissue	42.5	29.5		38	28.5		35	53.5		27.5	23					100	0/2	0/2	0/2	0/2		0/8	0	34.6875	0	35.9062
T11P01A05	Complete		cp09	7769	BBC11	0.997491	conserved hypothetical protein		1	2	Culture	9373.5	7514	9681.5	46	32	34	47	29	8788	4181.5	38	3128				100	3/3	0/3	1/3	2/3		6/12	50	3574.38
T11P01A05	Complete		cp09	7769	BBC11	0.997491	conserved hypothetical protein		1	2	Tissue	2788	7308	6654.5	35	32	36.5	1539	27.5	616	1758	377.5	7103.5				100	3/3	0/3	2/3	3/3		8/12	66.6667	2356.29	58.3333	2965.33
T11P01A05	Complete		cp09	7769	BBC11	0.997491	conserved hypothetical protein		4	2	Culture	50	36.5	24	38	49.5	69	4891.5	3209	444	6071.5	6427.5	5061				100	0/3	0/3	3/3	3/3		6/12	50	2197.62
T11P01A05	Complete		cp09	7769	BBC11	0.997491	conserved hypothetical protein		4	2	Tissue	37	73	487	37.5	33	22	89.5	1831	44.5	604.5	448	807				100	1/3	0/3	1/3	3/3		5/12	41.6667	376.167
T11P01A05	Complete		cp09	7769	BBC11	0.997491	conserved hypothetical protein		4	4	Culture	26	43	40	43	40	1855	26	31	26	39	31.5	6670				100	0/3	1/3	0/3	1/3		2/12	16.6667	739.208
T11P01A05	Complete		cp09	7769	BBC11	0.997491	conserved hypothetical protein		4	4	Tissue	39	41	31.5	47	36	32.5	67	26	288	88	37	33				100	0/3	0/3	1/3	0/3		1/12	8.33333	63.8333	29.1667	844.208
T09TC018	Complete		cp26	49	BBB01	0.11039	acylphosphatase		36	2	Culture	1661.5	1615.5	1141	802.5	675	1874.5	807.5	1435	1618.5	153.5	849	1145.5	989	2070	731	100	3/3	3/3	3/3	3/3	3/3	15/15	100	1171.27
T09TC018	Complete		cp26	49	BBB01	0.11039	acylphosphatase		36	2	Tissue	2969	1572.5	2412	3193.5	2244	2682	620.5	3328	2293	2640	3341	2823	4051	542	1649	100	3/3	3/3	3/3	3/3	3/3	15/15	100	2424.03
T09TC018	Complete		cp26	49	BBB01	0.11039	acylphosphatase		36	4	Culture	27	15	39	949	61	258	1	92	17	0	1284	41	7	17	51	100	0/3	2/3	0/3	1/3	0/3	3/15	20	190.6
T09TC018	Complete		cp26	49	BBB01	0.11039	acylphosphatase		36	4	Tissue	131	43	597.5	918	162.5	671	843	807	1513	64	4366.5	309	1808	470	347	100	2/3	3/3	3/3	2/3	3/3	13/15	86.6667	870.033	76.6667	1163.98
T03TC076	lp21	lp5	cp26	553	BBB02	0.444695	Conserved hypothetical protein		36	2	Culture	14	30	33	242.5	10.5	17	34	6	27	16	30	22	427	1408.5	54	100	0/3	1/3	0/3	0/3	2/3	3/15	20	158.1
T03TC076	lp21	lp5	cp26	553	BBB02	0.444695	Conserved hypothetical protein		36	2	Tissue	57.5	45	49	39	46	32	27	54	17	363.5	97.5	28	698.5	126	4.5	100	0/3	0/3	0/3	1/3	2/3	3/15	20	112.3
T03TC076	lp21	lp5	cp26	553	BBB02	0.444695	Conserved hypothetical protein		36	4	Culture	0	22	7	31	19	23	7	4.5	22	44.5	33	15	15	11	19.5	100	0/3	0/3	0/3	0/3	0/3	0/15	0	18.2333
T03TC076	lp21	lp5	cp26	553	BBB02	0.444695	Conserved hypothetical protein		36	4	Tissue	71	32	25	16.5	18	31	36	5.5	14	54	33	41	28.5	42	0	100	0/3	0/3	0/3	0/3	0/3	0/15	0	29.8333	10	79.6167
T08TC298	cp9, lp5	lp28-3, lp36	cp26	921	BBB03	0.93699	Telomere resolvase	resT	37	2	Culture	75	1648	2713	48	163	9238	62	84	5734	1110	2927.5	4961.5	1044	6825	6941	100	2/3	2/3	1/3	3/3	3/3	11/15	73.3333	2904.93
T08TC298	cp9, lp5	lp28-3, lp36	cp26	921	BBB03	0.93699	Telomere resolvase	resT	37	2	Tissue	798	2850.5	3592	36.5	39	1270	24	4497.5	22.5	4670	5157.5	5763	4566	4486	4177	100	3/3	1/3	1/3	3/3	3/3	11/15	73.3333	2796.63
T08TC298	cp9, lp5	lp28-3, lp36	cp26	921	BBB03	0.93699	Telomere resolvase	resT	37	4	Culture	6948	8756	7907	35.5	193	39.5	27.5	28	21	8266	7347	5677	3401	1774.5	37	100	3/3	1/3	0/3	3/3	2/3	9/15	60	3363.87
T08TC298	cp9, lp5	lp28-3, lp36	cp26	921	BBB03	0.93699	Telomere resolvase	resT	37	4	Tissue	784	31	172	829	35	40	32	26	35	3724.5	3343.5	1044.5	771	559	423	100	2/3	1/3	0/3	3/3	3/3	9/15	60	789.967	66.6667	2463.85
T08P01C04	lp21, lp5		cp26	3501	BBB04	0.229151	PTS system IIC chitibiose transporter protein chbC	chbC	9	2	Culture	49.5	706	1372	1346.5	2568	1443	3799.5	4125	2062	2138	147	48.5				100	2/3	3/3	3/3	2/3		10/12	83.3333	1650.42
T08P01C04	lp21, lp5		cp26	3501	BBB04	0.229151	PTS system IIC chitibiose transporter protein chbC	chbC	9	2	Tissue	186	1022	5849	3467	5311	157	1070.5	387	326	170	276	1224				100	3/3	3/3	3/3	3/3		12/12	100	1620.46
T08P01C04	lp21, lp5		cp26	3501	BBB04	0.229151	PTS system IIC chitibiose transporter protein chbC	chbC	9	4	Culture	1250	63	6695	994	115.5	1917.5	725	64	2233.5	4138.5	5145	6889				100	2/3	3/3	2/3	3/3		10/12	83.3333	2519.17
T08P01C04	lp21, lp5		cp26	3501	BBB04	0.229151	PTS system IIC chitibiose transporter protein chbC	chbC	9	4	Tissue	141	145.5	556	200.5	58	510	69	39.5	24	5100	6204	2175				100	3/3	2/3	0/3	3/3		8/12	66.6667	1268.54	83.3333	1764.65
T09TC043	lp5		cp26	3543	BBB04	0.197596	PTS system IIC chitibiose transporter protein chbC	chbC	42	2	Tissue	92	194	367	336	31.5	491.5	2330	1330.5	398	1053.5	1790	1742.5	1957	1300	1620	100	2/3	2/3	3/3	3/3	3/3	13/15	86.6667	1002.23
T09TC043	lp5		cp26	3543	BBB04	0.197596	PTS system IIC chitibiose transporter protein chbC	chbC	42	4	Tissue	318	294	709	1960	149	236	322.5	28	78	2524	1080	1209	477	713	724	100	3/3	3/3	1/3	3/3	3/3	13/15	86.6667	721.433	86.6667	861.833
T05TC295	cp9, lp5		cp26	4229	BBB05	0.420749	PTS system IIA chitibiose transporter protein chbA	chbA	37	2	Culture	24	830.5	1826	996	6958	1554.5	40	35.5	23.5	1350.5	3519	4089	549	3705	1418	100	2/3	3/3	0/3	3/3	3/3	11/15	73.3333	1794.57
T05TC295	cp9, lp5		cp26	4229	BBB05	0.420749	PTS system IIA chitibiose transporter protein chbA	chbA	37	2	Tissue	129.5	822	203.5	645	5092	133.5	75	49	133	220.5	996	2174.5	3612	887	362	100	3/3	3/3	1/3	3/3	3/3	13/15	86.6667	1035.63
T05TC295	cp9, lp5		cp26	4229	BBB05	0.420749	PTS system IIA chitibiose transporter protein chbA	chbA	37	4	Culture	28	30	23	104	27.5	3.5	36	32	40.5	15	210	114.5	59	23	30	100	0/3	1/3	0/3	2/3	0/3	3/15	20	51.7333
T05TC295	cp9, lp5		cp26	4229	BBB05	0.420749	PTS system IIA chitibiose transporter protein chbA	chbA	37	4	Tissue	17.5	77	33	281.5	363.5	147.5	52.5	68	29	194.5	545	5380	72	167	85.5	100	0/3	3/3	0/3	3/3	1/3	7/15	46.6667	500.9	56.6667	845.708
T08TC580	lp5		cp26	4481	BBB06	0.132492	PTS system IIB chitibiose transporter protein chbB	chbB	39	2	Culture	27.5	15	13	36.5	7	22.5	10	1	40	20	23	11	25	49.5	26	100	0/3	0/3	0/3	0/3	0/3	0/15	0	21.8
T08TC580	lp5		cp26	4481	BBB06	0.132492	PTS system IIB chitibiose transporter protein chbB	chbB	39	2	Tissue	3.5	13.5	22	14	25	14	4	19	2367.5	10.5	62	19	25	124.5	47	100	0/3	0/3	1/3	0/3	1/3	2/15	13.3333	184.7
T08TC580	lp5		cp26	4481	BBB06	0.132492	PTS system IIB chitibiose transporter protein chbB	chbB	39	4	Culture	9	12	35	35.5	11.5	7	29	4	25	13	12	43	17.5	29	47	100	0/3	0/3	0/3	0/3	0/3	0/15	0	21.9667
T08TC580	lp5		cp26	4481	BBB06	0.132492	PTS system IIB chitibiose transporter protein chbB	chbB	39	4	Tissue	12.5	39	17	30	301	22.5	33	108.5	0	0	15	37	86.5	31.5	19.5	100	0/3	1/3	1/3	0/3	0/3	2/15	13.3333	50.2	6.66667	69.6667
T02P01C06	lp5		cp26	4714	BBB06	0.864353	PTS system IIB chitibiose transporter protein chbB	chbB	2	2	Culture	22	18	19.5	21	10	18	29	25.5	20	37.5	19	46				100	0/3	0/3	0/3	0/3		0/12	0	23.7917
T02P01C06	lp5		cp26	4714	BBB06	0.864353	PTS system IIB chitibiose transporter protein chbB	chbB	2	2	Tissue	19	26	9	8	28	29	28	3.5	33.5	36.5	13.5	22				100	0/3	0/3	0/3	0/3		0/12	0	21.3333	0	22.5625
T07TC077	lp5		cp26	4885	BBB07	0.105743	putative alpha3-beta1 integrin-binding outer surface protein		37	2	Culture	25	37	20	46	33	36.5	68	27	55.5	85	244	4412	192	1636	1917	100	0/3	0/3	0/3	2/3	3/3	5/15	33.3333	588.933
T07TC077	lp5		cp26	4885	BBB07	0.105743	putative alpha3-beta1 integrin-binding outer surface protein		37	2	Tissue	49.5	33.5	55	43	28.5	48	1329	35	0	36	19	3034	1863	1672	2593.5	100	0/3	0/3	1/3	1/3	3/3	5/15	33.3333	722.6
T07TC077	lp5		cp26	4885	BBB07	0.105743	putative alpha3-beta1 integrin-binding outer surface protein		37	4	Culture	47.5	234	1792	19	52	9310.5	55	26	14622	26	27.5	42.5	30.5	68	65.5	100	2/3	1/3	1/3	0/3	0/3	4/15	26.6667	1761.2
T07TC077	lp5		cp26	4885	BBB07	0.105743	putative alpha3-beta1 integrin-binding outer surface protein		37	4	Tissue	47	53	20	48.5	30	443	25.5	44.5	6538.5	44	28	22	0	43	38	100	0/3	1/3	1/3	0/3	0/3	2/15	13.3333	495	26.6667	891.933
T11TC010	lp5		cp26	6457	BBB08	0.0953895	lipoprotein, putative		24	2	Culture	6053	1467	1091	2497	41	396	4510.5	116	3401	785	3127	4370	5120.5	5395	5829.5	100	3/3	2/3	3/3	3/3	3/3	14/15	93.3333	2946.63
T11TC010	lp5		cp26	6457	BBB08	0.0953895	lipoprotein, putative		24	2	Tissue	2259.5	508	347	2463	238	2867.5	2986.5	37	2449	3055	4012	2555	4723.5	4754	4565	100	3/3	3/3	2/3	3/3	3/3	14/15	93.3333	2521.33
T11TC010	lp5		cp26	6457	BBB08	0.0953895	lipoprotein, putative		24	4	Culture	57.5	4166	5283.5	35	706	1260.5	652.5	5222	21	20	1550	3086.5	6650	2699	893	100	2/3	2/3	2/3	2/3	3/3	11/15	73.3333	2153.5
T11TC010	lp5		cp26	6457	BBB08	0.0953895	lipoprotein, putative		24	4	Tissue	37	284	35.5	62	132.5	683.5	30	2831.5	20	161	215.5	129.5	140	1438	826	100	1/3	2/3	1/3	3/3	3/3	10/15	66.6667	468.4	81.6667	2022.47
T11TC010	lp5		cp26	6457	BBB08	0.0953895	lipoprotein, putative		36	2	Culture	45	32	634.5	22	20	580	33	23	27.5	1094.5	110	43	242.5	182	1291	100	1/3	1/3	0/3	2/3	3/3	7/15	46.6667	292
T11TC010	lp5		cp26	6457	BBB08	0.0953895	lipoprotein, putative		36	2	Tissue	1821	859	2123	72.5	199	153	42	548	18.5	3203	3503	1142.5	4854	952.5	3216	100	3/3	2/3	1/3	3/3	3/3	12/15	80	1513.8
T11TC010	lp5		cp26	6457	BBB08	0.0953895	lipoprotein, putative		36	4	Culture	0.5	110	29	482	12	32	12.5	1512	35	0	46	22	107.5	26.5	27.5	100	1/3	1/3	1/3	0/3	1/3	4/15	26.6667	163.633
T11TC010	lp5		cp26	6457	BBB08	0.0953895	lipoprotein, putative		36	4	Tissue	48.5	42.5	42	733	52	67	47.5	294	60	75	591	8517	6864	1685	48	100	0/3	1/3	1/3	2/3	2/3	6/15	40	1277.77	48.3333	811.8
T08TC506	Complete		cp26	6769	BBB09	0.0887175	lipoprotein, putative		26	2	Culture	22	14	23.5	13	24	41	42.5	11	20.5	1096.5	32	387	28	33	9	100	0/3	0/3	0/3	2/3	0/3	2/15	13.3333	119.8
T08TC506	Complete		cp26	6769	BBB09	0.0887175	lipoprotein, putative		26	2	Tissue	29	55.5	37	16	24.5	13	29	33	20	30	30.5	29	22	29.5	36.5	100	0/3	0/3	0/3	0/3	0/3	0/15	0	28.9667
T08TC506	Complete		cp26	6769	BBB09	0.0887175	lipoprotein, putative		26	4	Culture	19	7	7	7.5	11	1	13	15	6	3205	11	22	8.5	4.5	5	100	0/3	0/3	0/3	1/3	0/3	1/15	6.66667	222.833
T08TC506	Complete		cp26	6769	BBB09	0.0887175	lipoprotein, putative		26	4	Tissue	26	31	29	23	31	0	0	28	27	15.5	42	39.5	28.5	14	10	100	0/3	0/3	0/3	0/3	0/3	0/15	0	22.9667	5	98.6417
T03TC124	Complete		cp26	6965	BBB09	0.277724	lipoprotein, putative		37	2	Culture	28	21	24	122	1463	59	43	28.5	56	302	965	44	26	58.5	43	100	0/3	2/3	0/3	2/3	0/3	4/15	26.6667	218.867
T03TC124	Complete		cp26	6965	BBB09	0.277724	lipoprotein, putative		37	2	Tissue	13	28	35	43	32	15	26	12	23	86	28	753	49.5	59	26.5	100	0/3	0/3	0/3	1/3	0/3	1/15	6.66667	81.9333
T03TC124	Complete		cp26	6965	BBB09	0.277724	lipoprotein, putative		37	4	Culture	111.5	108	47.5	19	38	60	56	38	29	5919.5	53	36	30	23	61	100	2/3	0/3	0/3	1/3	0/3	3/15	20	441.967
T03TC124	Complete		cp26	6965	BBB09	0.277724	lipoprotein, putative		37	4	Tissue	15	41	16.5	25.5	22	42	20.5	41	26.5	4810.5	32	36	28.5	47	24	100	0/3	0/3	0/3	1/3	0/3	1/15	6.66667	348.533	15	272.825
T03TC311	lp5		cp26	9478	BBB12	0.268068	PF-32 protein	PF32	35	2	Culture	17	18	47	24	25	31.5	25.5	38	23	32	20	28	20.5	21.5	34	100	0/3	0/3	0/3	0/3	0/3	0/15	0	27
T03TC311	lp5		cp26	9478	BBB12	0.268068	PF-32 protein	PF32	35	2	Tissue	31	29	72	45	58	41	28	34	54	36	37.5	15.5	21	43.5	37.5	100	0/3	0/3	0/3	0/3	0/3	0/15	0	38.8667
T03TC311	lp5		cp26	9478	BBB12	0.268068	PF-32 protein	PF32	35	4	Culture	0	19.5	34	11.5	17	27	28	25	33	26	29	12	23	20	27	100	0/3	0/3	0/3	0/3	0/3	0/15	0	22.1333
T03TC311	lp5		cp26	9478	BBB12	0.268068	PF-32 protein	PF32	35	4	Tissue	30.5	33	23	27	46	9.5	42.5	23	14.5	41.5	5	31	49	32.5	41	100	0/3	0/3	0/3	0/3	0/3	0/15	0	29.9333	0	29.4833
T10TC205	lp5		cp26	10356	BBB13	0.461679	putative plasmid partition protein, protein family 49	PF49	37	2	Culture	18.5	52	24	48	28	41	46	12.5	29.5	32	19	34.5	31	45	23	100	0/3	0/3	0/3	0/3	0/3	0/15	0	32.2667
T10TC205	lp5		cp26	10356	BBB13	0.461679	putative plasmid partition protein, protein family 49	PF49	37	2	Tissue	19	10	40	44	35	29	23	36	23	0	30	13	30.5	23	5.5	100	0/3	0/3	0/3	0/3	0/3	0/15	0	24.0667
T10TC205	lp5		cp26	10356	BBB13	0.461679	putative plasmid partition protein, protein family 49	PF49	37	4	Culture	83.5	35	38	9	15.5	4	36	26.5	43	9.5	58	52	5	32.5	33	100	0/3	0/3	0/3	0/3	0/3	0/15	0	32.0333
T10TC205	lp5		cp26	10356	BBB13	0.461679	putative plasmid partition protein, protein family 49	PF49	37	4	Tissue	16	0	46	28	23	11.5	20.5	10	34	20.5	47	44	10	27	3	100	0/3	0/3	0/3	0/3	0/3	0/15	0	22.7	0	27.7667
T06TC154	lp38,cp9		cp26	11204	BBB14	0.426559	conserved hypothetical protein		33	2	Culture	35	16	30	25	28	47	34	43	16	26	42	31	27	35	39.5	100	0/3	0/3	0/3	0/3	0/3	0/15	0	31.6333
T06TC154	lp38,cp9		cp26	11204	BBB14	0.426559	conserved hypothetical protein		33	2	Tissue	66	60	82.5	53	71	77	51	46.5	50.5	62	45	85	41	39	65.5	100	0/3	0/3	0/3	0/3	0/3	0/15	0	59.6667
T06TC154	lp38,cp9		cp26	11204	BBB14	0.426559	conserved hypothetical protein		33	4	Culture	28.5	27	39	49	22	31	35	47	39	20	30	49	29	29	37.5	100	0/3	0/3	0/3	0/3	0/3	0/15	0	34.1333
T06TC154	lp38,cp9		cp26	11204	BBB14	0.426559	conserved hypothetical protein		33	4	Tissue	40	57	69	83.5	50	39.5	26	75	72.5	64	65	38	31	66.5	198	100	0/3	0/3	0/3	0/3	1/3	1/15	6.66667	65	1.66667	47.6083
T07TC044	Complete		cp26	11361	BBB14	0.110664	conserved hypothetical protein		25	2	Culture	24.5	24	34	27	13	36	33	60	12	30	7.5	16	25.5	27.5	32	100	0/3	0/3	0/3	0/3	0/3	0/15	0	26.8
T07TC044	Complete		cp26	11361	BBB14	0.110664	conserved hypothetical protein		25	2	Tissue	25	19	41	175	31	36.5	17	136	21	94	51.5	35	63	69	40.5	100	0/3	1/3	1/3	0/3	0/3	2/15	13.3333	56.9667
T07TC044	Complete		cp26	11361	BBB14	0.110664	conserved hypothetical protein		25	4	Culture	7	10	12	11	7.5	12.5	15	7	13	13	10	12	10	11	6	100	0/3	0/3	0/3	0/3	0/3	0/15	0	10.4667
T07TC044	Complete		cp26	11361	BBB14	0.110664	conserved hypothetical protein		25	4	Tissue	18	48	40	62	60.5	54.5	29	68	20	69	74	68	69	66	73.5	100	0/3	0/3	0/3	0/3	0/3	0/15	0	54.6333	3.33333	37.2167
T07TC044	Complete		cp26	11361	BBB14	0.110664	conserved hypothetical protein		36	2	Culture	1	20	32	36.5	293.5	372.5	15.5	16	36	29	30.5	11	8	32	23.5	100	0/3	2/3	0/3	0/3	0/3	2/15	13.3333	63.8
T07TC044	Complete		cp26	11361	BBB14	0.110664	conserved hypothetical protein		36	2	Tissue	44	118	39	46	41	45	19	71	90	44.5	219	66	52	132.5	13	100	1/3	0/3	0/3	1/3	1/3	3/15	20	69.3333
T07TC044	Complete		cp26	11361	BBB14	0.110664	conserved hypothetical protein		36	4	Culture	17	32	18	64	52.5	16.5	38	39.5	34.5	34	29	1.5	9	8	11	100	0/3	0/3	0/3	0/3	0/3	0/15	0	26.9667
T07TC044	Complete		cp26	11361	BBB14	0.110664	conserved hypothetical protein		36	4	Tissue	50	33.5	41.5	0	44	38.5	28.5	17	20	70	43	35	38.5	22	35	100	0/3	0/3	0/3	0/3	0/3	0/15	0	34.4333	8.33333	48.6333
T11TC530	Complete		cp26	11641	BBB15	0.0576923	conserved hypothetical protein		37	2	Culture	67	5589.5	7205	2667	12581.5	7933.5	3213	11305.5	12479	2825	5924	2343.5	2542	12055.5	8704	100	2/3	3/3	3/3	3/3	3/3	14/15	93.3333	6495.67
T11TC530	Complete		cp26	11641	BBB15	0.0576923	conserved hypothetical protein		37	2	Tissue	360	4336	1069	6312	30.5	7118	9498	8367	8502.5	1005	3077	3046	7208	2355	8113	100	3/3	2/3	3/3	3/3	3/3	14/15	93.3333	4693.13
T11TC530	Complete		cp26	11641	BBB15	0.0576923	conserved hypothetical protein		37	4	Culture	8842	32	61	44.5	13322	69.5	13349	8932	74	9867	5207.5	15730	62.5	8519	71	100	1/3	1/3	2/3	3/3	1/3	8/15	53.3333	5612.2
T11TC530	Complete		cp26	11641	BBB15	0.0576923	conserved hypothetical protein		37	4	Tissue	37	279	1278	1183	8486	3096	1618	4787.5	887	2527	3670.5	3715	69	7295	3023	100	2/3	3/3	3/3	3/3	2/3	13/15	86.6667	2796.73	81.6667	4899.43
T10P01A05	Complete		cp26	12112	BBB16	0.0615578	oligopeptide ABC transporter, periplasmic oligopeptide-binding protein (oppAIV)	oppAIV	2	2	Culture	38.5	23.5	31	23	24	19	14.5	9.5	22.5	37	31.5	31.5				100	0/3	0/3	0/3	0/3		0/12	0	25.4583
T10P01A05	Complete		cp26	12112	BBB16	0.0615578	oligopeptide ABC transporter, periplasmic oligopeptide-binding protein (oppAIV)	oppAIV	2	2	Tissue	17.5	24	12.5	19	17.5	19.5	12	14.5	45	36	21	24				100	0/3	0/3	0/3	0/3		0/12	0	21.875	0	23.6667
T06TC037	Complete		cp26	12287	BBB16	0.171482	oligopeptide ABC transporter, periplasmic oligopeptide-binding protein	oppAIV	27	2	Culture	3595	2145	739	1800	55	35	2474	50.5	93	467	3627	680	1044	737	3380	100	3/3	1/3	1/3	3/3	3/3	11/15	73.3333	1394.77
T06TC037	Complete		cp26	12287	BBB16	0.171482	oligopeptide ABC transporter, periplasmic oligopeptide-binding protein	oppAIV	27	2	Tissue	2495	287	335	55	47	53	1352	194	39	3125	1670	771	2127	51	2297	100	3/3	0/3	2/3	3/3	2/3	10/15	66.6667	993.2
T06TC037	Complete		cp26	12287	BBB16	0.171482	oligopeptide ABC transporter, periplasmic oligopeptide-binding protein	oppAIV	27	4	Culture	21	26	2759.5	23	16	25.5	22.5	17	28	2415	367	1694	30	901	192.5	100	1/3	0/3	0/3	3/3	2/3	6/15	40	569.2
T06TC037	Complete		cp26	12287	BBB16	0.171482	oligopeptide ABC transporter, periplasmic oligopeptide-binding protein	oppAIV	27	4	Tissue	33.5	30	52.5	51	48	51	62	42	46	2010	955	488	456.5	395	1398	100	0/3	0/3	0/3	3/3	3/3	6/15	40	407.9	55	841.267
T06TC037	Complete		cp26	12287	BBB16	0.171482	oligopeptide ABC transporter, periplasmic oligopeptide-binding protein	oppAIV	36	2	Culture	37.5	53	291	91.5	48.5	35	183.5	59	57	96	646.5	646	303	755	118.5	100	1/3	0/3	1/3	2/3	3/3	7/15	46.6667	228.067
T06TC037	Complete		cp26	12287	BBB16	0.171482	oligopeptide ABC transporter, periplasmic oligopeptide-binding protein	oppAIV	36	2	Tissue	110.5	449	835	87	90	97	39	53	68	942.5	3015	2350	3789	331	1768.5	100	3/3	0/3	0/3	3/3	3/3	9/15	60	934.967
T06TC037	Complete		cp26	12287	BBB16	0.171482	oligopeptide ABC transporter, periplasmic oligopeptide-binding protein	oppAIV	36	4	Culture	1276.5	2009.5	1394	1428	15	27	2192	1941	1476	383	2143.5	31	90	58	53	100	3/3	1/3	3/3	2/3	0/3	9/15	60	967.833
T06TC037	Complete		cp26	12287	BBB16	0.171482	oligopeptide ABC transporter, periplasmic oligopeptide-binding protein	oppAIV	36	4	Tissue	2675	203	545.5	622	307	74	856	539	92	4198	2231.5	159.5	3944	1948	685.5	100	3/3	2/3	2/3	3/3	3/3	13/15	86.6667	1272	63.3333	850.717
T06TC118	cp32-3, lp5		cp26	14610	BBB17	0.40939	inosine-5-monophosphate dehydrogenase	guaB	37	2	Culture	60	64	61	61	69.5	63	55.5	51.5	43	48	79	56	54	226	108	100	0/3	0/3	0/3	0/3	2/3	2/15	13.3333	73.3
T06TC118	cp32-3, lp5		cp26	14610	BBB17	0.40939	inosine-5-monophosphate dehydrogenase	guaB	37	2	Tissue	41.5	71	55	77	80	64	109	98	67	60	92	881	93	946	695	100	0/3	0/3	1/3	1/3	2/3	4/15	26.6667	228.633
T06TC118	cp32-3, lp5		cp26	14610	BBB17	0.40939	inosine-5-monophosphate dehydrogenase	guaB	37	4	Culture	63	53	289	43	43.5	258	74	1554	55	52	217	93	40	51	56	100	1/3	1/3	1/3	1/3	0/3	4/15	26.6667	196.1
T06TC118	cp32-3, lp5		cp26	14610	BBB17	0.40939	inosine-5-monophosphate dehydrogenase	guaB	37	4	Tissue	66.5	69.5	54	62	4069	51	54	67.5	63	77	62	362	42.5	62.5	58	100	0/3	1/3	0/3	1/3	0/3	2/15	13.3333	348.033	20	211.517
T04TC173	Complete		cp26	16425	BBB18	0.184741	GMP synthase	guaA	37	2	Culture	70.5	10	42	14.5	30	40	20	17	11	40.5	27	20.5	44	59	0	100	0/3	0/3	0/3	0/3	0/3	0/15	0	29.7333
T04TC173	Complete		cp26	16425	BBB18	0.184741	GMP synthase	guaA	37	2	Tissue	40	19	17.5	48	30	4	241	38	11.5	35	27	27.5	26	22.5	14	100	0/3	0/3	1/3	0/3	0/3	1/15	6.66667	40.0667
T04TC173	Complete		cp26	16425	BBB18	0.184741	GMP synthase	guaA	37	4	Culture	20.5	56	15.5	23.5	12.5	25.5	39	2	24	10	26	5	35	29	48	100	0/3	0/3	0/3	0/3	0/3	0/15	0	24.7667
T04TC173	Complete		cp26	16425	BBB18	0.184741	GMP synthase	guaA	37	4	Tissue	49	0	29.5	41	13	81.5	28	42	22	29.5	35	38	7	24.5	20	100	0/3	0/3	0/3	0/3	0/3	0/15	0	30.6667	1.66667	31.3083
T08TC072	Complete		cp26	16946	BBB19	0.0696203	outer surface protein C	ospC	19	2	Culture	64.5	33	10	7.5	25	18	12	26	28	0	16.5	14	10	27	26	100	0/3	0/3	0/3	0/3	0/3	0/15	0	21.1667
T08TC072	Complete		cp26	16946	BBB19	0.0696203	outer surface protein C	ospC	19	2	Tissue	4	42	21.5	23.5	15.5	30	272	17	3	30.5	12.5	35	15.5	39.5	15	100	0/3	0/3	1/3	0/3	0/3	1/15	6.66667	38.4333
T08TC072	Complete		cp26	16946	BBB19	0.0696203	outer surface protein C	ospC	19	4	Culture	26	16		17	26		5.5	23		10.5	36		35.5	22		100	0/2	0/2	0/2	0/2	0/2	0/10	0	21.75
T08TC072	Complete		cp26	16946	BBB19	0.0696203	outer surface protein C	ospC	19	4	Tissue	12.5	20.5		141	29		9	13.5		27	18		32	21		100	0/2	1/2	0/2	0/2	0/2	1/10	10	32.35	4.16667	28.425
T08TC175	Complete		cp26	17225	BBB19	0.509494	outer surface protein C	ospC	36	2	Culture	12	27	36	30.5	30	44	53.5	8	0	7	0	14.5	32.5	18	16	100	0/3	0/3	0/3	0/3	0/3	0/15	0	21.9333
T08TC175	Complete		cp26	17225	BBB19	0.509494	outer surface protein C	ospC	36	2	Tissue	48.5	73.5	39	11	18	15	3	48	25	19	27	56.5	12	58	13	100	0/3	0/3	0/3	0/3	0/3	0/15	0	31.1
T08TC175	Complete		cp26	17225	BBB19	0.509494	outer surface protein C	ospC	36	4	Culture	7	23.5	30	76	23.5	3.5	14.5	9	3	30	43	17	21	13	26	100	0/3	0/3	0/3	0/3	0/3	0/15	0	22.6667
T08TC175	Complete		cp26	17225	BBB19	0.509494	outer surface protein C	ospC	36	4	Tissue	32	24	29.5	24.5	46	29.5	27	0	46.5	20	24.5	55	47	26	0	100	0/3	0/3	0/3	0/3	0/3	0/15	0	28.7667	0	26.1167
T07TC104	lp5		cp26	17687	BBB20	0.409091	conserved hypothetical protein		35	2	Culture	151.5	332	74.5	42	28	24	264	30	526.5	1050	111	633	277	272.5	887	100	2/3	0/3	2/3	3/3	3/3	10/15	66.6667	313.533
T07TC104	lp5		cp26	17687	BBB20	0.409091	conserved hypothetical protein		35	2	Tissue	1088	278	39	712.5	42	171	2156	140.5	2620	963	982	1670	1457	3339	5083.5	100	2/3	2/3	3/3	3/3	3/3	13/15	86.6667	1382.77
T07TC104	lp5		cp26	17687	BBB20	0.409091	conserved hypothetical protein		35	4	Culture	46	34	21.5	709	536	11	339	21	36	275	558	103.5	35.5	160	121	100	0/3	2/3	1/3	3/3	2/3	8/15	53.3333	200.433
T07TC104	lp5		cp26	17687	BBB20	0.409091	conserved hypothetical protein		35	4	Tissue	549	1860	33.5	8184.5	2278.5	1272.5	1182	28	36.5	4426	3087	0	1582.5	3401	1215	100	2/3	3/3	1/3	2/3	3/3	11/15	73.3333	1942.4	70	959.783
T08TC648	lp5		cp26	17821	BBB21	0.757895	conserved hypothetical protein		50	2	Tissue	2219	6410	3761	225	48	29	949	2555	3634	6424	1591	5367.5	7012.5	4797	4227	100	3/3	1/3	3/3	3/3	3/3	13/15	86.6667	3283.27
T08TC648	lp5		cp26	17821	BBB21	0.757895	conserved hypothetical protein		50	4	Tissue	4033	3675.5	1753	3717	688	5387	2645.5	26	3516.5	4773	632	4955	5409	6005.5	4919	100	3/3	3/3	2/3	3/3	3/3	14/15	93.3333	3475.67	90	3379.47
T06TC015	lp5	lp28-1	cp26	18728	BBB22	0.4369	purine permease G1	pbuG1	32	2	Culture	32	12.5	45	34	35.5	38	51	24	111	34	36	28	45.5	42	30.5	100	0/3	0/3	1/3	0/3	0/3	1/15	6.66667	39.9333
T06TC015	lp5	lp28-1	cp26	18728	BBB22	0.4369	purine permease G1	pbuG1	32	2	Tissue	69	210	53	52	97	95	65	55	50	95.5	101.5	68.5	340.5	77	84.5	100	1/3	0/3	0/3	1/3	1/3	3/15	20	100.9
T06TC015	lp5	lp28-1	cp26	18728	BBB22	0.4369	purine permease G1	pbuG1	32	4	Culture	48	31	30	47	32.5	30	20	21	41	26	29	36	52	33	42.5	100	0/3	0/3	0/3	0/3	0/3	0/15	0	34.6
T06TC015	lp5	lp28-1	cp26	18728	BBB22	0.4369	purine permease G1	pbuG1	32	4	Tissue	78.5	78	91	70	90	27	50	57	65	55	83.5	66.5	71	107	82.5	100	0/3	0/3	0/3	0/3	1/3	1/15	6.66667	71.4667	8.33333	61.725
T07TC086	cp9, lp5		cp26	19118	BBB22	0.149815	purine permease G1	pbuG1	34	2	Culture	30	34	35	33	23.5	30	29.5	17	22	15	37	36	37	22.5	22.5	100	0/3	0/3	0/3	0/3	0/3	0/15	0	28.2667
T07TC086	cp9, lp5		cp26	19118	BBB22	0.149815	purine permease G1	pbuG1	34	2	Tissue	32.5	8	47	53	72.5	70	76	29	23	32	29	53	31	24.5	26	100	0/3	0/3	0/3	0/3	0/3	0/15	0	40.4333
T07TC086	cp9, lp5		cp26	19118	BBB22	0.149815	purine permease G1	pbuG1	34	4	Culture	39	31	18	23	23	16	17	34	30	27	22	10.5	20	24	13.5	100	0/3	0/3	0/3	0/3	0/3	0/15	0	23.2
T07TC086	cp9, lp5		cp26	19118	BBB22	0.149815	purine permease G1	pbuG1	34	4	Tissue	3261	38	66	1091.5	1860	3710	4492	53.5	60	1420	51	98	2439.5	145.5	1631	100	1/3	3/3	1/3	1/3	3/3	9/15	60	1361.13	15	363.258
T03TC156	lp5, cp9		cp26	20556	BBB23	0.19051	purine permease G2	pbuG2	34	2	Culture	31.5	23.5	29	117	8	127	28	28	20	261	48.5	169	40	30	90.5	100	0/3	2/3	0/3	2/3	0/3	4/15	26.6667	70.0667
T03TC156	lp5, cp9		cp26	20556	BBB23	0.19051	purine permease G2	pbuG2	34	2	Tissue	37	35	37	21	64	53	47	26	32	74	23	40	50.5	20	32	100	0/3	0/3	0/3	0/3	0/3	0/15	0	39.4333
T03TC156	lp5, cp9		cp26	20556	BBB23	0.19051	purine permease G2	pbuG2	34	4	Culture	18	19	26	21.5	19.5	12	15	22.5	22	459	955	19	162	176	82	100	0/3	0/3	0/3	2/3	2/3	4/15	26.6667	135.233
T03TC156	lp5, cp9		cp26	20556	BBB23	0.19051	purine permease G2	pbuG2	34	4	Tissue	36	28	30.5	29	31.5	110	192	52	40	150	42.5	81	58	79	97	100	0/3	1/3	1/3	1/3	0/3	3/15	20	70.4333	18.3333	78.7917
T05TC179	lp21, cp32-3		cp26	21290	BBB24	0.146245	conserved hypothetical protein		36	2	Culture	60.5	410	29	975	2496	2648.5	1876	1368	21.5	2605	2889	2749	2642	2567	2803	100	1/3	3/3	2/3	3/3	3/3	12/15	80	1742.63
T05TC179	lp21, cp32-3		cp26	21290	BBB24	0.146245	conserved hypothetical protein		36	2	Tissue	297	80	359	4958	138	143	115	623.5	59	3890	1476.5	1842.5	2516	585	143	100	2/3	3/3	2/3	3/3	3/3	13/15	86.6667	1148.37
T05TC179	lp21, cp32-3		cp26	21290	BBB24	0.146245	conserved hypothetical protein		36	4	Culture	12	17	23	1542	2092.5	890	9.5	2863	379	100	3215	1627.5	2568.5	2266.5	2154	100	0/3	3/3	2/3	2/3	3/3	10/15	66.6667	1317.3
T05TC179	lp21, cp32-3		cp26	21290	BBB24	0.146245	conserved hypothetical protein		36	4	Tissue	72.5	115	753	2353	5405	5357	70.5	61	62.5	635	1414.5	460	4928.5	4372	5454.5	100	2/3	3/3	0/3	3/3	3/3	11/15	73.3333	2100.93	76.6667	1577.31
T10TC048	cp9, lp5, lp28-2		cp26	21506	BBB25	0.673828	conserved hypothetical protein		36	2	Culture	3.5	694	37	36	21	2742	19	21	5.5	1284	1354	161	1316	1633	955	100	1/3	1/3	0/3	3/3	3/3	8/15	53.3333	685.467
T10TC048	cp9, lp5, lp28-2		cp26	21506	BBB25	0.673828	conserved hypothetical protein		36	2	Tissue	22	932	43	68	2269.5	55	17	108	35	948.5	2699	946	1116	231	795.5	100	1/3	1/3	1/3	3/3	3/3	9/15	60	685.7
T10TC048	cp9, lp5, lp28-2		cp26	21506	BBB25	0.673828	conserved hypothetical protein		36	4	Culture	3.5	34	15.5	786	1033	32.5	28	4	866.5	1995	2343	567	27	20.5	40.5	100	0/3	2/3	1/3	3/3	0/3	6/15	40	519.733
T10TC048	cp9, lp5, lp28-2		cp26	21506	BBB25	0.673828	conserved hypothetical protein		36	4	Tissue	25.5	41	698	50.5	21	25	31	39	37	4255	194	1306	40	26.5	171.5	100	1/3	0/3	0/3	3/3	1/3	5/15	33.3333	464.067	46.6667	588.742
T03P01A07	Complete	lp5	cp26	21596	BBB25	0.498047	conserved hypothetical protein		3	2	Culture	80	234		71	84		119	230		78	96					100	1/2	0/2	2/2	0/2		3/8	37.5	124
T03P01A07	Complete	lp5	cp26	21596	BBB25	0.498047	conserved hypothetical protein		3	2	Tissue	104	305.5		24	26		32	32		75	460					100	2/2	0/2	0/2	1/2		3/8	37.5	132.312	37.5	128.156
T09TC218	lp5		cp26	23100	BBB27	0.0961887	lipoprotein, putative		19	2	Culture	2137	3204	776	19	0	19.5	2756	152	3005	3067	952.5	3129	3746.5	3493.5	3405.5	100	3/3	0/3	3/3	3/3	3/3	12/15	80	1990.83
T09TC218	lp5		cp26	23100	BBB27	0.0961887	lipoprotein, putative		19	2	Tissue	322.5	1229	166	44	28	22	2258	416	50	1159	863	35	3428	1230	2752.5	100	3/3	0/3	2/3	2/3	3/3	10/15	66.6667	933.533
T09TC218	lp5		cp26	23100	BBB27	0.0961887	lipoprotein, putative		19	4	Culture	66	4076		3898	123		3077	4419.5		3596	4089.5		3147	3491		100	1/2	2/2	2/2	2/2	2/2	9/10	90	2998.3
T09TC218	lp5		cp26	23100	BBB27	0.0961887	lipoprotein, putative		19	4	Tissue	657.5	1124.5		3532.5	64		232.5	2020.5		759	1344.5		3515	2031		100	2/2	1/2	2/2	2/2	2/2	9/10	90	1528.1	81.6667	1862.69
T09TC218	lp5		cp26	23100	BBB27	0.0961887	lipoprotein, putative		37	2	Culture	46	56	43	30	26	39.5	621.5	2384	705	179	768	2260	567	4108	1738.5	100	0/3	0/3	3/3	3/3	3/3	9/15	60	904.767
T09TC218	lp5		cp26	23100	BBB27	0.0961887	lipoprotein, putative		37	2	Tissue	29	408	35	117	38	78	876	1418	34.5	258.5	1509	456.5	1720.5	2641.5	1195.5	100	1/3	1/3	2/3	3/3	3/3	10/15	66.6667	721
T09TC218	lp5		cp26	23100	BBB27	0.0961887	lipoprotein, putative		37	4	Culture	49	28	7558	35.5	25.5	16	48	20	45	346	4058	2661.5	1554	1941.5	104	100	1/3	0/3	0/3	3/3	3/3	7/15	46.6667	1232.67
T09TC218	lp5		cp26	23100	BBB27	0.0961887	lipoprotein, putative		37	4	Tissue	26.5	14	17.5	36.5	26.5	58.5	5	27	37	68	1260	16	249.5	1641	36	100	0/3	0/3	0/3	1/3	2/3	3/15	20	234.6	48.3333	773.258
T06TC312	cp9, lp5		cp26	23591	BBB28	0.270096	conserved hypothetical protein (Borrelia only); putative ankyrin repeat protein		34	2	Culture	37.5	38.5	45	258	47.5	24	30.5	24	39	1816	1201.5	3683	753	927	1299	100	0/3	1/3	0/3	3/3	3/3	7/15	46.6667	681.567
T06TC312	cp9, lp5		cp26	23591	BBB28	0.270096	conserved hypothetical protein (Borrelia only); putative ankyrin repeat protein		34	2	Tissue	106	51	145.5	61.5	218	80	65	43	66.5	161	63.5	122	320.5	1267.5	899.5	100	2/3	1/3	0/3	2/3	3/3	8/15	53.3333	244.7
T06TC312	cp9, lp5		cp26	23591	BBB28	0.270096	conserved hypothetical protein (Borrelia only); putative ankyrin repeat protein		34	4	Culture	30	34	32	38	29	22.5	19.5	35.5	39	35	1034	537	200.5	4035	1098	100	0/3	0/3	0/3	2/3	3/3	5/15	33.3333	481.267
T06TC312	cp9, lp5		cp26	23591	BBB28	0.270096	conserved hypothetical protein (Borrelia only); putative ankyrin repeat protein		34	4	Tissue	252.5	68	53	192	120	82	284.5	92	146	229.5	55	3893.5	503	624	439	100	1/3	2/3	2/3	2/3	3/3	10/15	66.6667	468.933	50	469.117
T04TC008		lp5	cp26	25103	BBB29	0.170762	PTS system, IIBC component	malX-2	7	2	Culture	30.5	1629.5	998.5	29.5	15	29.5	1872	1401.5	1467.5	110	795	310				100	2/3	0/3	3/3	3/3		8/12	66.6667	724.042
T04TC008		lp5	cp26	25103	BBB29	0.170762	PTS system, IIBC component	malX-2	7	2	Tissue	28	54	41	52	28	36.5	67	64.5	30.5	166	49.5	38.5				100	0/3	0/3	0/3	1/3		1/12	8.33333	54.625
T04TC008		lp5	cp26	25103	BBB29	0.170762	PTS system, IIBC component	malX-2	7	4	Culture	113	21	524	15.5	25.5	46	1574	31	25	1365.5	46	1148				100	2/3	0/3	1/3	2/3		5/12	41.6667	411.208
T04TC008		lp5	cp26	25103	BBB29	0.170762	PTS system, IIBC component	malX-2	7	4	Tissue	58.5	5	34.5	172	18	25.5	106	65.5	19.5	15	326	62.5				100	0/3	1/3	1/3	1/3		3/12	25	75.6667	35.4167	316.385
T04TC008		lp5	cp26	25103	BBB29	0.170762	PTS system, IIBC component	malX-2	36	2	Culture	102	31	48	567.5	41.5	15.5	985	0	1317	1312	20	77	1248	162	1184.5	100	1/3	1/3	2/3	1/3	3/3	8/15	53.3333	474.067
T04TC008		lp5	cp26	25103	BBB29	0.170762	PTS system, IIBC component	malX-2	36	2	Tissue	60.5	55.5	56	2578	46.5	279	239	55	38.5	454	161.5	117	456	78	177.5	100	0/3	2/3	1/3	3/3	2/3	8/15	53.3333	323.467
T04TC008		lp5	cp26	25103	BBB29	0.170762	PTS system, IIBC component	malX-2	36	4	Culture	31	33.5	20	126	13	20	16	2.5	773	19.5	33	17	15	312	203	100	0/3	1/3	1/3	0/3	2/3	4/15	26.6667	108.967
T04TC008		lp5	cp26	25103	BBB29	0.170762	PTS system, IIBC component	malX-2	36	4	Tissue	41.5	33	37	47	32	1032	26	57	103	29	485	342.5	15	331	195.5	100	0/3	1/3	1/3	2/3	2/3	6/15	40	187.1	43.3333	273.4
T05TC042	lp5		cp32-1	16716	BBP27	0.713693	surface protein (RevA1)	revA1	20	2	Culture	5728.5	4303.5	2670	21.5	27.5	29	420	112	95	1796	601	2484.5	1239	4329.5	3093	100	3/3	0/3	2/3	3/3	3/3	11/15	73.3333	1796.67
T05TC042	lp5		cp32-1	16716	BBP27	0.713693	surface protein (RevA1)	revA1	20	2	Tissue	2108.5	212.5	717.5	114	426	1441	968	220	54	2491	70	2032.5	135	3161	3276	100	3/3	3/3	2/3	2/3	3/3	13/15	86.6667	1161.8
T05TC042	lp5		cp32-1	16716	BBP27	0.713693	surface protein (RevA1)	revA1	20	4	Culture	30	3747	2427	6030	7	16	4546	1430	11	2852	5493	137	4863.5	27	4831	100	2/3	1/3	2/3	3/3	2/3	10/15	66.6667	2429.83
T05TC042	lp5		cp32-1	16716	BBP27	0.713693	surface protein (RevA1)	revA1	20	4	Tissue	1506.5	1396.5	1274	262.5	711	6014.5	681	423	111	1262	1010.5	932	1483.5	1816	3557	100	3/3	3/3	3/3	3/3	3/3	15/15	100	1496.07	81.6667	1721.09
T07TC070	lp5, cp9		cp32-3	17819	BBS30	0.0358744	lipoprotein	lp	19	2	Culture	45	33	32.5	19	28	22	37	8	40	52.5	78	46	19	25	18	100	0/3	0/3	0/3	0/3	0/3	0/15	0	33.5333
T07TC070	lp5, cp9		cp32-3	17819	BBS30	0.0358744	lipoprotein	lp	19	2	Tissue	23	19	11.5	28	16.5	43.5	1900	21	30	46.5	438	29.5	44	25	150	100	0/3	0/3	1/3	1/3	1/3	3/15	20	188.367
T07TC070	lp5, cp9		cp32-3	17819	BBS30	0.0358744	lipoprotein	lp	19	4	Culture	26.5	31		29	25		26	35		38	20		35	14		100	0/2	0/2	0/2	0/2	0/2	0/10	0	27.95
T07TC070	lp5, cp9		cp32-3	17819	BBS30	0.0358744	lipoprotein	lp	19	4	Tissue	20.5	41		310	486		15	24		34	19		22	29		100	0/2	2/2	0/2	0/2	0/2	2/10	20	100.05	10	87.475
T11TC320	cp9		cp32-3	27040	BBS41	0.564407	ErpG protein	erpG	23	2	Culture	610.5	7562	4907.5	744.5	3701.5	4727	1581.5	3501	7948.5	2394	9012	6396.5	1139	6045	2525	100	3/3	3/3	3/3	3/3	3/3	15/15	100	4186.37
T11TC320	cp9		cp32-3	27040	BBS41	0.564407	ErpG protein	erpG	23	2	Tissue	1751	3868	2786.5	2406	1031	6577	2984.5	141	6849	4719	4643	4995	5705.5	4646	4578	100	3/3	3/3	3/3	3/3	3/3	15/15	100	3845.37
T11TC320	cp9		cp32-3	27040	BBS41	0.564407	ErpG protein	erpG	23	4	Culture	29	0.5	2229.5	5083	8947	6116	6993	318	3631	169	7660	984.5	2910	6209	27.5	100	1/3	3/3	3/3	3/3	2/3	12/15	80	3420.47
T11TC320	cp9		cp32-3	27040	BBS41	0.564407	ErpG protein	erpG	23	4	Tissue	47	34	79.5	2746	75	4091.5	514.5	32	286.5	1547	291	2159	2222.5	1400	2513	100	0/3	2/3	2/3	3/3	3/3	10/15	66.6667	1202.57	86.6667	3163.69
T06P01D04	lp5		cp32-4	4359	BBR06	0.412731	conserved hypothetical protein		6	2	Culture	636	610	69	69	60	77	60	1059.5	692	66	74	426				100	2/3	0/3	2/3	1/3		5/12	41.6667	324.875
T06P01D04	lp5		cp32-4	4359	BBR06	0.412731	conserved hypothetical protein		6	2	Tissue	47	117	59	124	60.5	117	54	241	51	74	57	596				100	1/3	2/3	1/3	1/3		5/12	41.6667	133.125
T06P01D04	lp5		cp32-4	4359	BBR06	0.412731	conserved hypothetical protein		6	4	Culture	71	66	73	63	80	68	62	48	70	57	72	70				100	0/3	0/3	0/3	0/3		0/12	0	66.6667
T06P01D04	lp5		cp32-4	4359	BBR06	0.412731	conserved hypothetical protein		6	4	Tissue	75	55.5	42	54.5	41	60	51.5	47	43	63.5	181	64				100	0/3	0/3	0/3	1/3		1/12	8.33333	64.8333	22.9167	147.375
T07P01E07	lp21, lp5		cp32-4	6062	BBR09	0.730077	conserved hypothetical protein		8	2	Culture	17.5	20	25		18		41.5	35.5	32.5	23	17	34				100	0/3	0/1	0/3	0/3		0/10	0	26.4
T07P01E07	lp21, lp5		cp32-4	6062	BBR09	0.730077	conserved hypothetical protein		8	4	Culture	63	23	41	59	39	28	44	90	29	45.5	24	33.5				100	0/3	0/3	0/3	0/3		0/12	0	43.25	0	34.825
T09TC531	Complete		cp32-4	15220	BBR23	0.26601	holin, BlyA family	blyA	51	2	Tissue	26	5	4	18	9	6	13	14.5	102.5	8	7	7	1.5	11.5	23	100	0/3	0/3	1/3	0/3	0/3	1/15	6.66667	17.0667
T09TC531	Complete		cp32-4	15220	BBR23	0.26601	holin, BlyA family	blyA	51	4	Tissue	7.5	29	11	0	12	18	15	27	32	19	28	47	25.5	14	18	100	0/3	0/3	0/3	0/3	0/3	0/15	0	20.2	3.33333	18.6333
T08TC098		lp5	cp32-4	17168	BBR28	0.154028	lipoprotein	lp	20	2	Culture	19	30.5	29	36.5	24.5	9	37	23	7.5	22	794	19.5	27	21.5	17.5	100	0/3	0/3	0/3	1/3	0/3	1/15	6.66667	74.5
T08TC098		lp5	cp32-4	17168	BBR28	0.154028	lipoprotein	lp	20	2	Tissue	21	23	18.5	11.5	23	17	32	17	91	783.5	25	27	6.5	719	151	100	0/3	0/3	0/3	1/3	2/3	3/15	20	131.067
T08TC098		lp5	cp32-4	17168	BBR28	0.154028	lipoprotein	lp	20	4	Culture	4334	212	120	25	28	0	44	13	31	27	23.5	17	29	15.5	71	100	3/3	0/3	0/3	0/3	0/3	3/15	20	332.667
T08TC098		lp5	cp32-4	17168	BBR28	0.154028	lipoprotein	lp	20	4	Tissue	794	31	13.5	21	21	26	19	18	16	857	139.5	16	95	22	24.5	100	1/3	0/3	0/3	2/3	0/3	3/15	20	140.9	16.6667	169.783
T09TC232	cp32-7,lp28-1,lp5		cp32-4	25967	BBR40	0.990385	erpH protein	erpH	24	2	Culture	23	38	7	34.5	15	19.5	31.5	19	18	25	25.5	19.5	15	41.5	19.5	100	0/3	0/3	0/3	0/3	0/3	0/15	0	23.4333
T09TC232	cp32-7,lp28-1,lp5		cp32-4	25967	BBR40	0.990385	erpH protein	erpH	24	2	Tissue	47	28	42	29.5	35	39	10	8	12	66	1519	42.5	115.5	178.5	133.5	100	0/3	0/3	0/3	1/3	3/3	4/15	26.6667	153.7
T09TC232	cp32-7,lp28-1,lp5		cp32-4	25967	BBR40	0.990385	erpH protein	erpH	24	4	Culture	11	30	3.5	0	16.5	18	7	22	6.5	5	19	6	31	6	12	100	0/3	0/3	0/3	0/3	0/3	0/15	0	12.9
T09TC232	cp32-7,lp28-1,lp5		cp32-4	25967	BBR40	0.990385	erpH protein	erpH	24	4	Tissue	17	19.5	12	20	22	52	28	35	26	53	51	31	32	21.5	35	100	0/3	0/3	0/3	0/3	0/3	0/15	0	30.3333	6.66667	55.0917
T05TC620	Complete		cp32-4	27392	BBR42	0.799703	ErpY protein	ospF/erpY	26	2	Culture	177	2170	1939	1523	37	22	5000	3410	3642	1007	320	36	219	1674	1408.5	100	3/3	1/3	3/3	2/3	3/3	12/15	80	1505.63
T05TC620	Complete		cp32-4	27392	BBR42	0.799703	ErpY protein	ospF/erpY	26	2	Tissue	21	314	3060	424.5	6324	3824	4723.5	4659.5	4809.5	1216.5	939	3801	2373.5	3546	1526.5	100	2/3	3/3	3/3	3/3	3/3	14/15	93.3333	2770.83
T05TC620	Complete		cp32-4	27392	BBR42	0.799703	ErpY protein	ospF/erpY	26	4	Culture	267	555	2679.5	10	14	7	22	16	21	3454	9	8	625	10	820	100	3/3	0/3	0/3	1/3	2/3	6/15	40	567.833
T05TC620	Complete		cp32-4	27392	BBR42	0.799703	ErpY protein	ospF/erpY	26	4	Tissue	458	312	2068	551	303	268.5	57	191	36	931	559	1798	1673	162.5	471	100	3/3	3/3	1/3	3/3	3/3	13/15	86.6667	655.933	75	1375.06
T05TC014	Complete		cp32-6	15286	BBM23	0.270936	holin, BlyA family	blyA	41	2	Tissue	211	1918	186	249	181	200	1063	1735	133	2685	1417.5	1198	2622	2447.5	1844	100	3/3	3/3	3/3	3/3	3/3	15/15	100	1206
T05TC014	Complete		cp32-6	15286	BBM23	0.270936	holin, BlyA family	blyA	41	4	Tissue	211	1918	186	249	181	200	1063	1735	133	2685	1417.5	1198	2622	2447.5	1844	100	3/3	3/3	3/3	3/3	3/3	15/15	100	1206	100	1206
T03TC336	Complete		cp32-6	17004	BBM27	0.147303	rev protein	rev	25	2	Culture	24.5	30	31	35	26	0	18	38	16.5	41	26	36	27.5	50	25	100	0/3	0/3	0/3	0/3	0/3	0/15	0	28.3
T03TC336	Complete		cp32-6	17004	BBM27	0.147303	rev protein	rev	25	2	Tissue	18.5	3	14	42.5	45	32	25	41	14	25	48	32.5	35	41	30	100	0/3	0/3	0/3	0/3	0/3	0/15	0	29.7667
T03TC336	Complete		cp32-6	17004	BBM27	0.147303	rev protein	rev	25	4	Culture	15	27.5	21	11	11	18	11	17	16	4	13	7	5	8	11.5	100	0/3	0/3	0/3	0/3	0/3	0/15	0	13.0667
T03TC336	Complete		cp32-6	17004	BBM27	0.147303	rev protein	rev	25	4	Tissue	19.5	31	30.5	57	51	27	18.5	54	13.5	40	59	48	15	66	47.5	100	0/3	0/3	0/3	0/3	0/3	0/15	0	38.5	0	27.4083
T03TC250	lp5		cp32-6	17416	BBM28	0.376392	lipoprotein	lp	22	2	Culture	47	34	78	29	37.5	24	455	60.5	17	44.5	34.5	27	224.5	66	20	100	0/3	0/3	1/3	0/3	1/3	2/15	13.3333	79.9
T03TC250	lp5		cp32-6	17416	BBM28	0.376392	lipoprotein	lp	22	2	Tissue	30	33	49.5	28	51	29	298	76	26	30	24.5	83.5	82	58	35.5	100	0/3	0/3	1/3	0/3	0/3	1/15	6.66667	62.2667
T03TC250	lp5		cp32-6	17416	BBM28	0.376392	lipoprotein	lp	22	4	Culture	24	102.5	26.5	15	584	17	35	591.5	169	90	17	32	34	22.5	16.5	100	1/3	1/3	2/3	0/3	0/3	4/15	26.6667	118.433
T03TC250	lp5		cp32-6	17416	BBM28	0.376392	lipoprotein	lp	22	4	Tissue	22	34	20.5	115	32	51	36.5	153	29	25	25	15	34	21	12	100	0/3	1/3	1/3	0/3	0/3	2/15	13.3333	41.6667	15	75.5667
T06TC092	cp9		cp32-6	26388	BBM38	0.185714	erpK protein	erpK	21	2	Culture	1168	544	3169	55	40	34	270	1443	758	1801	3310	555	72	314.5	148	100	3/3	0/3	3/3	3/3	2/3	11/15	73.3333	912.1
T06TC092	cp9		cp32-6	26388	BBM38	0.185714	erpK protein	erpK	21	2	Tissue	26	78	719	92	31	77	35.5	25.5	530	50.5	36	558	411	38	1062	100	1/3	0/3	1/3	1/3	2/3	5/15	33.3333	251.3
T06TC092	cp9		cp32-6	26388	BBM38	0.185714	erpK protein	erpK	21	4	Culture	1832	2084	40	626	32	224	49	18	31	111	87	2058	78	64	48	100	2/3	2/3	0/3	2/3	0/3	6/15	40	492.133
T06TC092	cp9		cp32-6	26388	BBM38	0.185714	erpK protein	erpK	21	4	Tissue	387.5	590	59.5	33	50	102	370	81	46	426	111	67	505.5	509.5	2701	100	2/3	1/3	1/3	2/3	3/3	9/15	60	402.6	51.6667	514.533
T04TC453	lp5		cp32-7	15472	BBO24	0.120787	hemolysin accessory protein	blyB	45	2	Tissue	136.5	40	121	40.5	5	52	43	39	77	65	142	23	48	269.5	42	100	2/3	0/3	0/3	1/3	1/3	4/15	26.6667	76.2333
T04TC453	lp5		cp32-7	15472	BBO24	0.120787	hemolysin accessory protein	blyB	45	4	Tissue	8	39.5	53	31	24	44.5	28	46	35	572	86	299	62.5	14.5	31.5	100	0/3	0/3	0/3	2/3	0/3	2/15	13.3333	91.6333	20	83.9333
T10TC127	Complete		cp32-7	26452	BBO39	0.436865	erpL protein	erpL	22	2	Culture	1946	2261	341	8.5	5441.5	4930	1828	4192	3988	5285	5009	2322.5	1966.5	4101	5229	100	3/3	2/3	3/3	3/3	3/3	14/15	93.3333	3256.6
T10TC127	Complete		cp32-7	26452	BBO39	0.436865	erpL protein	erpL	22	2	Tissue	1311	2963	906	113	247	148	1150	5013	2478	1059	2964	1468	2253.5	4673.5	264	100	3/3	3/3	3/3	3/3	3/3	15/15	100	1800.73
T10TC127	Complete		cp32-7	26452	BBO39	0.436865	erpL protein	erpL	22	4	Culture	1571	2627.5	2963.5	925	2839	436	5398	3757	3017	802	1535	2475	1243.5	3174	3629	100	3/3	3/3	3/3	3/3	3/3	15/15	100	2426.17
T10TC127	Complete		cp32-7	26452	BBO39	0.436865	erpL protein	erpL	22	4	Tissue	57	306	640.5	5191	36	2495.5	616	2723	723	4436	2083	31	2001.5	1621	2673	100	2/3	2/3	3/3	2/3	3/3	12/15	80	1708.9	93.3333	2298.1
T04TC126	lp5		cp32-7	27143	BBO40	0.230064	erpM protein	erpM	20	2	Culture	271	401.5	1133	13	32	40	789	1091	15	894	749	1018	140	33	384.5	100	3/3	0/3	2/3	3/3	2/3	10/15	66.6667	466.933
T04TC126	lp5		cp32-7	27143	BBO40	0.230064	erpM protein	erpM	20	2	Tissue	108	109	345	31.5	353.5	80	1723	176	34	753	20	111	47.5	1512	539	100	3/3	1/3	2/3	2/3	2/3	10/15	66.6667	396.167
T04TC126	lp5		cp32-7	27143	BBO40	0.230064	erpM protein	erpM	20	4	Culture	199	786	1599	15.5	1393.5	34	2505	3158.5	2886	2352	59	1525	37	567	19	100	3/3	1/3	3/3	2/3	1/3	10/15	66.6667	1142.37
T04TC126	lp5		cp32-7	27143	BBO40	0.230064	erpM protein	erpM	20	4	Tissue	13	673.5	606.5	28	626	615	217	1139	215.5	177	801.5	204.5	90	397	400	100	2/3	2/3	3/3	3/3	2/3	12/15	80	413.567	70	604.758
T07P01D06	lp38,lp5		cp32-8	9304	BBL15	0.736264	conserved hypothetical protein		2	2	Culture	20	34	51	34	31	33	38	34.5	4.5	23	23	25.5				100	0/3	0/3	0/3	0/3		0/12	0	29.2917
T07P01D06	lp38,lp5		cp32-8	9304	BBL15	0.736264	conserved hypothetical protein		2	2	Tissue	21.5	24	22.5	20	14	21.5	36	15	14	47	23	18				100	0/3	0/3	0/3	0/3		0/12	0	23.0417	0	26.1667
T07TC078	lp5		cp32-8	15481	BBL24	0.172911	BlyB	blyB	43	2	Tissue	4142	3451	4531.5	23	44	33	5896	1604	4354	5296	2215	5189	2058	3538	1570.5	100	3/3	0/3	3/3	3/3	3/3	12/15	80	2929.67
T07TC078	lp5		cp32-8	15481	BBL24	0.172911	BlyB	blyB	43	4	Tissue	5616	611	559	3301	1014	2939	683.5	1120	2943.5	3762	2521	2572	5470	3505.5	2121	100	3/3	3/3	3/3	3/3	3/3	15/15	100	2582.57	90	2756.12
T09TC372		lp5	cp32-8	23038	GBBBbrnpB1	0.202532	sRNA	0	47	2	Tissue	31	12	37.5	242	17	11	2985.5	37	1080	28	36	136	51	414.5	49	100	0/3	1/3	2/3	1/3	1/3	5/15	33.3333	344.5
T09TC372		lp5	cp32-8	23038	GBBBbrnpB1	0.202532	sRNA	0	47	4	Tissue	384	4	22.5	19	424	27.5	21	71	35	21	52.5	41	174	31	34	100	1/3	1/3	0/3	0/3	1/3	3/15	20	90.7667	26.6667	217.633
T07TC031	cp9, lp21, lp5		cp32-8	26429	BBL39	0.110694	erpA protein; CRASP-5	erpA	10	2	Culture	30	48	62	14.5	38	62	36	62	13	17	65.5	38				100	0/3	0/3	0/3	0/3		0/12	0	40.5
T07TC031	cp9, lp21, lp5		cp32-8	26429	BBL39	0.110694	erpA protein; CRASP-5	erpA	10	2	Tissue	47.5	27	32	79	26	34	44	31	51.5	40	38.5	74				100	0/3	0/3	0/3	0/3		0/12	0	43.7083
T07TC031	cp9, lp21, lp5		cp32-8	26429	BBL39	0.110694	erpA protein; CRASP-5	erpA	10	4	Culture	39	29	40	28.5	39.5	4412	25	58	48	25.5	24	2445.5				100	0/3	1/3	0/3	1/3		2/12	16.6667	601.167
T07TC031	cp9, lp21, lp5		cp32-8	26429	BBL39	0.110694	erpA protein; CRASP-5	erpA	10	4	Tissue	46	32	24	193.5	29	1197	29.5	20	26.5	276	768	47				100	0/3	2/3	0/3	2/3		4/12	33.3333	224.042	12.5	227.354
T07P01A04	lp21, lp5		cp32-8	26705	BBL39	0.630394	erpA protein; CRASP-5	erpA	7	2	Culture	31	10.5	23	25	30.5	24	39	33	20	18	18	31				100	0/3	0/3	0/3	0/3		0/12	0	25.25	0	25.25
T11TC496	lp38		cp32-8	27106	BBL40	0.15493	erpB8 protein	erpB8	27	2	Culture	9280	5474	9500	7275.5	9640	6098	9939	10133	8712	6980.5	7208	7122.5	7571	8848	9540	100	3/3	3/3	3/3	3/3	3/3	15/15	100	8221.43
T11TC496	lp38		cp32-8	27106	BBL40	0.15493	erpB8 protein	erpB8	27	2	Tissue	7293	5465	6677	8368	161	7429	6588	6565	7086.5	5915.5	7648	8363	7240	224	7552.5	100	3/3	3/3	3/3	3/3	3/3	15/15	100	6171.7
T11TC496	lp38		cp32-8	27106	BBL40	0.15493	erpB8 protein	erpB8	27	4	Culture	7771	6959	4837	7634	3207	7960	5988	7539.5	7816	6105	2411	7217	6387	7618	6985	100	3/3	3/3	3/3	3/3	3/3	15/15	100	6428.97
T11TC496	lp38		cp32-8	27106	BBL40	0.15493	erpB8 protein	erpB8	27	4	Tissue	2459	2614	5140.5	7399	5738	7566	2644.5	2790.5	3331	6572	6219	2346	5568	3341	7906.5	100	3/3	3/3	3/3	3/3	3/3	15/15	100	4775.67	100	6399.44
T05TC315	cp32-6,lp21,lp5	cp9,lp28-1,lp38	cp32-9	17588	BBN28	0.668224	lipoprotein	lp	27	2	Culture	132	25	940	1922	39.5	3.5	4759.5	33	24	91.5	13	3418	1847	598.5	870.5	100	2/3	1/3	1/3	1/3	3/3	8/15	53.3333	981.133
T05TC315	cp32-6,lp21,lp5	cp9,lp28-1,lp38	cp32-9	17588	BBN28	0.668224	lipoprotein	lp	27	2	Tissue	94.5	33.5	497.5	520	381.5	272	977	141.5	47.5	807	1442	470	727.5	303	1325	100	1/3	3/3	2/3	3/3	3/3	12/15	80	535.967
T05TC315	cp32-6,lp21,lp5	cp9,lp28-1,lp38	cp32-9	17588	BBN28	0.668224	lipoprotein	lp	27	4	Culture	2062.5	2	4	10.5	809	10	6	5	11.5	7	904.5	6	3589	3113	6	100	1/3	1/3	0/3	1/3	2/3	5/15	33.3333	703.067
T05TC315	cp32-6,lp21,lp5	cp9,lp28-1,lp38	cp32-9	17588	BBN28	0.668224	lipoprotein	lp	27	4	Tissue	97	27	225	4334	252	453.5	42	38	54	350	261.5	172	895	165	762	100	1/3	3/3	0/3	3/3	3/3	10/15	66.6667	541.867	58.3333	690.508
T08TC405	lp5	cp9	cp32-9	26588	BBN38	0.675	erpA protein	erpA	25	2	Culture	44	2125.5	1918	14	2293	4082	483	48	572	3976	4527	2675	4635	2913	2662	100	2/3	2/3	2/3	3/3	3/3	12/15	80	2197.83
T08TC405	lp5	cp9	cp32-9	26588	BBN38	0.675	erpA protein	erpA	25	2	Tissue	12	23.5	589	126	1635	17	20.5	150	674	3012	2338	3571	2263	2492	1918	100	1/3	2/3	2/3	3/3	3/3	11/15	73.3333	1256.07
T08TC405	lp5	cp9	cp32-9	26588	BBN38	0.675	erpA protein	erpA	25	4	Culture	26	1567	4578.5	2649	1542.5	1259.5	10	8	11.5	3287	2456	3122.5	905	922	3271.5	100	2/3	3/3	0/3	3/3	3/3	11/15	73.3333	1707.73
T08TC405	lp5	cp9	cp32-9	26588	BBN38	0.675	erpA protein	erpA	25	4	Tissue	19	88	3030	320.5	26	431.5	15	27	25	132.5	4471.5	29.5	663.5	2425	268	100	1/3	2/3	0/3	2/3	3/3	8/15	53.3333	798.133	70	1489.94
T06TC570	Complete		cp32-9	28460	GBBBbtmRNA1	0.0325581	sRNA		50	2	Tissue	362	1377	316	87	304	63	184.5	382	815.5	508.5	1405.5	1321	1823	2123	4050	100	3/3	1/3	3/3	3/3	3/3	13/15	86.6667	1008.13
T06TC570	Complete		cp32-9	28460	GBBBbtmRNA1	0.0325581	sRNA		50	4	Tissue	65	220	59.5	1690	44	76.5	58.5	71	76.5	635.5	170.5	156	833.5	3238	1848	100	1/3	1/3	0/3	3/3	3/3	8/15	53.3333	616.167	70	812.15
T04TC222	lp5		lp17	749	GBBBbtmRNA2	0.398256	sRNA	0	46	2	Tissue	43.5	496	4.5	31	33	1016	30	36	22	54.5	385.5	381.5	35	29	78	100	1/3	1/3	0/3	2/3	0/3	4/15	26.6667	178.367
T04TC222	lp5		lp17	749	GBBBbtmRNA2	0.398256	sRNA	0	46	4	Tissue	15	27	26	41	30	24.5	27	28	21.5	39	19	30	46	30	46	100	0/3	0/3	0/3	0/3	0/3	0/15	0	30	13.3333	104.183
T08TC150	Complete		lp17	6345	BBD10	0.186851	hypothetical protein		22	2	Culture	156	653	50	10	14	15	505	3319	8.5	55	25.5	112	368.5	340	139	100	2/3	0/3	2/3	1/3	3/3	8/15	53.3333	384.7
T08TC150	Complete		lp17	6345	BBD10	0.186851	hypothetical protein		22	2	Tissue	20	1800	1365	23	19	68	273.5	3880	24.5	65	1927.5	1072.5	189	309	163.5	100	2/3	0/3	2/3	2/3	3/3	9/15	60	746.633
T08TC150	Complete		lp17	6345	BBD10	0.186851	hypothetical protein		22	4	Culture	38	91	138.5	14	625	21	30	840	3829.5	1167	26	21.5	5602.5	870	160.5	100	1/3	1/3	2/3	1/3	3/3	8/15	53.3333	898.3
T08TC150	Complete		lp17	6345	BBD10	0.186851	hypothetical protein		22	4	Tissue	32	57	258	67	49	27	36	197.5	1561	17	660.5	11	1880	58	1224	100	1/3	0/3	2/3	1/3	2/3	6/15	40	409	51.6667	609.658
T03TC109	Complete		lp17	10171	BBD15.1	0.112994	transposase-like protein, pseudogene		42	2	Tissue	2533	1042	1799	43	36	3061.5	617	1817.5	2090.5	2021.5	2386.5	1922	1473	1954	2263	100	3/3	1/3	3/3	3/3	3/3	13/15	86.6667	1670.63
T03TC109	Complete		lp17	10171	BBD15.1	0.112994	transposase-like protein, pseudogene		42	4	Tissue	35.5	157	189.5	1463	340	1008	284.5	1282	2300.5	753	1167.5	2082	530	867	1997.5	100	2/3	3/3	3/3	3/3	3/3	14/15	93.3333	963.8	90	1317.22
T07TC048	lp5,		lp17	11129	BBD18	0.782477	conserved hypothetical protein		29	2	Culture	892.5	1242	2965	205	3018	358	1732.5	2779	3279	2801	510.5	1869.5	3592	18.5	8	100	3/3	3/3	3/3	3/3	1/3	13/15	86.6667	1684.7
T07TC048	lp5,		lp17	11129	BBD18	0.782477	conserved hypothetical protein		29	2	Tissue	34	65	28	17.5	381	242	22	77.5	139	53	379	62	293	274	52.5	100	0/3	2/3	1/3	1/3	2/3	6/15	40	141.3
T07TC048	lp5,		lp17	11129	BBD18	0.782477	conserved hypothetical protein		29	4	Culture	1025	27	890.5	444.5	20.5	2083	19	32	2430	889.5	230	2953	3607	1345.5	0	100	2/3	2/3	1/3	3/3	2/3	10/15	66.6667	1066.43
T07TC048	lp5,		lp17	11129	BBD18	0.782477	conserved hypothetical protein		29	4	Tissue	11	15	82	30	358	520	17	19	46	590	285	755	26	332	58	100	0/3	2/3	0/3	3/3	1/3	6/15	40	209.6	58.3333	775.508
T05P01H01	lp21, lp38, lp5		lp17	12937	BBD20	0.0563187	transposase-like protein, authentic frameshift		1	2	Culture	25.5	34	28.5	24	17	20	36	40	17	16.5	9	43				100	0/3	0/3	0/3	0/3		0/12	0	25.875
T05P01H01	lp21, lp38, lp5		lp17	12937	BBD20	0.0563187	transposase-like protein, authentic frameshift		1	2	Tissue	24.5	16	44	33	20	22	31	27	26	22.5	29	19				100	0/3	0/3	0/3	0/3		0/12	0	26.1667	0	26.0208
T07TC097	lp5		lp17	13877	BBD21	0.725676	plasmid partition protein, putative; paralogous family 32	cdsM	44	2	Tissue	17.5	12	32	45	32	12	51	66.5	34	63	36.5	2090	12.5	32.5	44	100	0/3	0/3	0/3	1/3	0/3	1/15	6.66667	172.033
T07TC097	lp5		lp17	13877	BBD21	0.725676	plasmid partition protein, putative; paralogous family 32	cdsM	44	4	Tissue	25	45	59	52.5	37	27	47.5	31.5	32.5	19	57	57	69.5	59	103	100	0/3	0/3	0/3	0/3	1/3	1/15	6.66667	48.1	6.66667	110.067
T05TC594	Complete		lp17	14847	BBD23	0.0707497	transposase-like protein, authentic frameshift		51	2	Tissue	50	1157.5	95	87	28.5	102	20	0	1634	166	39	102.5	46	406	299	100	1/3	1/3	1/3	2/3	2/3	7/15	46.6667	282.167
T05TC594	Complete		lp17	14847	BBD23	0.0707497	transposase-like protein, authentic frameshift		51	4	Tissue	19	41	36	23.5	128.5	63	51	7.5	42	98.5	45	138.5	69	132.5	21	100	0/3	1/3	0/3	1/3	1/3	3/15	20	61.0667	33.3333	171.617
T10TC120	cp32-6, lp5		lp21	3051	BBU05	0.233503	conserved hypothetical protein, paralogous family 32	PF32	44	2	Tissue	37	26	63.5	42	22	42	3501	42.5	42	4604.5	61.5	800.5	1110.5	109	11.5	100	0/3	0/3	1/3	2/3	2/3	5/15	33.3333	701.033
T10TC120	cp32-6, lp5		lp21	3051	BBU05	0.233503	conserved hypothetical protein, paralogous family 32	PF32	44	4	Tissue	92.5	25.5	26	4	40	1245.5	45	32	34.5	204	31	26	31.5	7	16	100	0/3	1/3	0/3	1/3	0/3	2/15	13.3333	124.033	23.3333	412.533
T05TC165	cp9		lp21	5674	GBBBbrnpB4	0.631169	sRNA		42	2	Tissue	1573.5	2989	2727	3603	180	418	2916	1958	2755.5	4114	1514.5	3119.5	1001	195	896	100	3/3	3/3	3/3	3/3	3/3	15/15	100	1997.33
T05TC165	cp9		lp21	5674	GBBBbrnpB4	0.631169	sRNA		42	4	Tissue	56.5	129.5	1570	540.5	1138	321	54	119	148.5	435	388	2031	231.5	294.5	161	100	2/3	3/3	2/3	3/3	3/3	13/15	86.6667	507.867	93.3333	1252.6
T03TC009	lp5		lp21	7007	IRGBBBbrnpB4-GBBBbrnpB5	0.164708	Repeated sequences rich region		7	2	Culture	5487	2584.5	891.5	39	34.5	24	4330.5	7758	8375	5697.5	1789	8120				100	3/3	0/3	3/3	3/3		9/12	75	3760.88
T03TC009	lp5		lp21	7007	IRGBBBbrnpB4-GBBBbrnpB5	0.164708	Repeated sequences rich region		7	2	Tissue	1506	2221	96	37	48	23	880.5	3010	2027	1889.5	3823.5	3659				100	2/3	0/3	3/3	3/3		8/12	66.6667	1601.71
T03TC009	lp5		lp21	7007	IRGBBBbrnpB4-GBBBbrnpB5	0.164708	Repeated sequences rich region		7	4	Culture	65.5	9952	9202	11	9639.5	86	19.5	29	232.5	9554	2308	9191				100	2/3	1/3	1/3	3/3		7/12	58.3333	4190.83
T03TC009	lp5		lp21	7007	IRGBBBbrnpB4-GBBBbrnpB5	0.164708	Repeated sequences rich region		7	4	Tissue	451.5	3217	10	30.5	73	972	73	1599	119.5	775	59.5	3625				100	2/3	1/3	2/3	2/3		7/12	58.3333	917.083	64.5833	2617.62
T10TC176	lp5		lp21	13166	GBBBbrnpB5	0.308094	sRNA	0	47	2	Tissue	3780	3117.5	3847.5	40.5	5368	4546	2479	3356	4670	2811	1480	5267	4288	4658	5062	100	3/3	2/3	3/3	3/3	3/3	14/15	93.3333	3651.37
T10TC176	lp5		lp21	13166	GBBBbrnpB5	0.308094	sRNA	0	47	4	Tissue	842	280	200	68.5	2764	1913.5	685.5	21.5	265	5186	445.5	53	1707	441.5	889	100	3/3	2/3	2/3	2/3	3/3	12/15	80	1050.8	86.6667	2351.08
T11TC074	cp9, lp5		lp21	14155	GBBBbrnpB6	0.272727	sRNA	0	43	2	Tissue	3249.5	2004	609	76.5	39	51.5	1354	6440	745	5681.5	1006	3004	113	4099	2081	100	3/3	0/3	3/3	3/3	3/3	12/15	80	2036.87
T11TC074	cp9, lp5		lp21	14155	GBBBbrnpB6	0.272727	sRNA	0	43	4	Tissue	55	36	37	681	60	1999	50	63	53	6161.5	3742	6730	71	177.5	54.5	100	0/3	2/3	0/3	3/3	1/3	6/15	40	1331.37	60	1684.12
T03TC063	Complete		lp25	4746	BBE04	0.192857	conserved hypothetical protein		20	2	Culture	522	1518	1667	16.5	29	25	1253.5	155	10	245	2007.5	310	393	793.5	571	100	3/3	0/3	2/3	3/3	3/3	11/15	73.3333	634.4
T03TC063	Complete		lp25	4746	BBE04	0.192857	conserved hypothetical protein		20	2	Tissue	43	69.5	532.5	25.5	195.5	24	1781	31	34.5	1324	23	392	33	1584	1212	100	1/3	1/3	1/3	2/3	2/3	7/15	46.6667	486.967
T03TC063	Complete		lp25	4746	BBE04	0.192857	conserved hypothetical protein		20	4	Culture	27	256	1885	16	32	25	2570	2072	38	152	65	89	33	46	390.5	100	2/3	0/3	2/3	1/3	1/3	6/15	40	513.1
T03TC063	Complete		lp25	4746	BBE04	0.192857	conserved hypothetical protein		20	4	Tissue	130	187	1397	78.5	1467	29	55	83	19.5	26	657	41	17.5	43	484	100	3/3	1/3	0/3	1/3	1/3	6/15	40	314.3	50	487.192
T04TC095	Complete		lp25	5726	BBE04.1	0.969444	protein p23, pseudogene		28	2	Culture	18.5	23	27	3	11	15	32	18.5	48	27.5	12.5	18	12	18	23	100	0/3	0/3	0/3	0/3	0/3	0/15	0	20.4667
T04TC095	Complete		lp25	5726	BBE04.1	0.969444	protein p23, pseudogene		28	2	Tissue	23	5.5	31.5	18	26	31.5	16.5	14	14.5	29.5	10.5	23.5	31.5	14.5	30.5	100	0/3	0/3	0/3	0/3	0/3	0/15	0	21.3667
T04TC095	Complete		lp25	5726	BBE04.1	0.969444	protein p23, pseudogene		28	4	Culture	23	11.5	20	14	17	11	26	28	23.5	32	25	20.5	11	19	15.5	100	0/3	0/3	0/3	0/3	0/3	0/15	0	19.8
T04TC095	Complete		lp25	5726	BBE04.1	0.969444	protein p23, pseudogene		28	4	Tissue	27	15.5	14	16	26	28	15	41	25	27	17	8	22	12.5	10.5	100	0/3	0/3	0/3	0/3	0/3	0/15	0	20.3	0	20.4833
T08TC687	lp5		lp25	6278	BBE07	0.557078	pfs protein, pseudogene		29	2	Culture	188	1204	252	194.5	8	88	75.5	28	577	226	851	165	78.5	1619.5	111	100	3/3	1/3	1/3	3/3	2/3	10/15	66.6667	377.733
T08TC687	lp5		lp25	6278	BBE07	0.557078	pfs protein, pseudogene		29	2	Tissue	97	468	43	39	31.5	61	25.5	19	28	100	53	52	155	326	40	100	1/3	0/3	0/3	0/3	2/3	3/15	20	102.533
T08TC687	lp5		lp25	6278	BBE07	0.557078	pfs protein, pseudogene		29	4	Culture	4	79	19	14	23	45.5	6	24	42	12	44.5	21	422	18	22	100	0/3	0/3	0/3	0/3	1/3	1/15	6.66667	53.0667
T08TC687	lp5		lp25	6278	BBE07	0.557078	pfs protein, pseudogene		29	4	Tissue	37	29	150	35	24	26	28	28	36	204	224	656	15	38	23	100	1/3	0/3	0/3	3/3	0/3	4/15	26.6667	103.533	30	159.217
T03TC117	Complete		lp25	7187	BBE09	0.336037	protein p23		21	2	Culture	24	39	34	37	18	21.5	19.5	28	18.5	149	38	38	14	32	29.5	100	0/3	0/3	0/3	1/3	0/3	1/15	6.66667	36
T03TC117	Complete		lp25	7187	BBE09	0.336037	protein p23		21	2	Tissue	22	28	14	24	27	19	13	34	30	26.5	17.5	30.5	100.5	14	182.5	100	0/3	0/3	0/3	0/3	2/3	2/15	13.3333	38.8333
T03TC117	Complete		lp25	7187	BBE09	0.336037	protein p23		21	4	Culture	22	30.5	23.5	26	1196	23	26.5	28	50	25	24	30.5	16	114	39	100	0/3	1/3	0/3	0/3	1/3	2/15	13.3333	111.6
T03TC117	Complete		lp25	7187	BBE09	0.336037	protein p23		21	4	Tissue	17	15	12	35	968	37	24	22	21	57	26.5	30	29	47	23.5	100	0/3	1/3	0/3	0/3	0/3	1/15	6.66667	90.9333	10	69.3417
T11TC370	Complete		lp25	7904	BBE10	0.683673	conserved hypothetical protein		29	2	Culture	1012	564	475	285	397.5	3439	2868	200	2548	930.5	2793	1111.5	2445	23.5	22	100	3/3	3/3	3/3	3/3	1/3	13/15	86.6667	1274.27
T11TC370	Complete		lp25	7904	BBE10	0.683673	conserved hypothetical protein		29	2	Tissue	499.5	624	21	1770	36	76	2209.5	29	337.5	338	43	206	1398.5	1428	216	100	2/3	1/3	2/3	2/3	3/3	10/15	66.6667	615.467
T11TC370	Complete		lp25	7904	BBE10	0.683673	conserved hypothetical protein		29	4	Culture	27.5	21	27	25	928	1350.5	5040	3224	3652	36	968	984.5	1057	576	13	100	0/3	2/3	3/3	2/3	2/3	9/15	60	1195.3
T11TC370	Complete		lp25	7904	BBE10	0.683673	conserved hypothetical protein		29	4	Tissue	12.5	58.5	2	2.5	1634	588.5	609	751	1	22	602	135	59	118	254	100	0/3	2/3	2/3	2/3	2/3	8/15	53.3333	323.267	66.6667	852.075
T09TC151	lp5		lp25	8553	BBE12	0.744	conserved hypothetical protein		28	2	Culture	194.5	1000	795.5	8	957	269	1034.5	578	1266	309.5	357	61.5	358	424.5	274	100	3/3	2/3	3/3	2/3	3/3	13/15	86.6667	525.8
T09TC151	lp5		lp25	8553	BBE12	0.744	conserved hypothetical protein		28	2	Tissue	21	28	31	73.5	25	44	332.5	249	961	279.5	1142	1303	760	39	598	100	0/3	0/3	3/3	3/3	2/3	8/15	53.3333	392.433
T09TC151	lp5		lp25	8553	BBE12	0.744	conserved hypothetical protein		28	4	Culture	810.5	27	253.5	18.5	17	21.5	808.5	241	24.5	850	37	229	14	7	362.5	100	2/3	0/3	2/3	2/3	1/3	7/15	46.6667	248.1
T09TC151	lp5		lp25	8553	BBE12	0.744	conserved hypothetical protein		28	4	Tissue	19	9	36.5	73	832	1863	51	9	10.5	11.5	160	26.5	9	21	11	100	0/3	2/3	0/3	1/3	0/3	3/15	20	209.467	51.6667	343.95
T11TC152	lp5		lp25	9306	BBE14	0.665116	hypothetical protein		28	2	Culture	354	2587	3555	1293.5	822	27	3748	3449	3205	1448	1788	996	2713	2434	3302	100	3/3	2/3	3/3	3/3	3/3	14/15	93.3333	2114.77
T11TC152	lp5		lp25	9306	BBE14	0.665116	hypothetical protein		28	2	Tissue	104.5	355	155	1164	1695	179	1430	2032	931	2562	1331	1786	1735.5	436	2604	100	3/3	3/3	3/3	3/3	3/3	15/15	100	1233.33
T11TC152	lp5		lp25	9306	BBE14	0.665116	hypothetical protein		28	4	Culture	39	1232.5	2661	3831	2829	1658.5	27	2303	2843	1627	2309	3019	2685	111	2111.5	100	2/3	3/3	2/3	3/3	3/3	13/15	86.6667	1952.43
T11TC152	lp5		lp25	9306	BBE14	0.665116	hypothetical protein		28	4	Tissue	66	23	776	633.5	3155	21	92.5	22	58	127	205.5	5642.5	28	360	1530	100	1/3	2/3	0/3	3/3	2/3	8/15	53.3333	849.333	83.3333	1537.47
T06TC025	Complete		lp25	9770	BBE16	0.670968	BptA protein		29	2	Culture	34	24	102	37.5	29	59	137	27	57	108	45.5	48	136	1584.5	735	100	1/3	0/3	1/3	1/3	3/3	6/15	40	210.9
T06TC025	Complete		lp25	9770	BBE16	0.670968	BptA protein		29	2	Tissue	20	20	39	37	786	26	38	49	44	56	53	40	32	71	53.5	100	0/3	1/3	0/3	0/3	0/3	1/15	6.66667	90.9667
T06TC025	Complete		lp25	9770	BBE16	0.670968	BptA protein		29	4	Culture	18	28	17	96	26.5	34.5	366	36	27	21	36	42.5	392.5	27	21	100	0/3	0/3	1/3	0/3	1/3	2/15	13.3333	79.2667
T06TC025	Complete		lp25	9770	BBE16	0.670968	BptA protein		29	4	Tissue	35.5	28	13	238	49	40	28	30.5	24	62.5	27	31	49.5	75	193.5	100	0/3	1/3	0/3	0/3	1/3	2/15	13.3333	61.6333	18.3333	110.692
T10TC164	lp5		lp25	10312	BBE17	0.779961	conserved hypothetical protein		46	2	Tissue	367.5	5868.5	832	38	27.5	63	2034.5	2787	1364	2447	924	1419	2380.5	4767.5	3253.5	100	3/3	0/3	3/3	3/3	3/3	12/15	80	1904.9
T10TC164	lp5		lp25	10312	BBE17	0.779961	conserved hypothetical protein		46	4	Tissue	23.5	1472	2064	40	3724.5	3134.5	28	365	16	83.5	484	5950	2738.5	1667	3744	100	2/3	2/3	1/3	2/3	3/3	10/15	66.6667	1702.3	73.3333	1803.6
T04TC328	cp9, lp5		lp25	11521	BBE18	0.958692	conserved hypothetical protein, paralogous family 49	PF49	29	2	Culture	129	36	28	21	52	73	25	58	38	826	152	79	241	26	17	100	1/3	0/3	0/3	2/3	1/3	4/15	26.6667	120.067
T04TC328	cp9, lp5		lp25	11521	BBE18	0.958692	conserved hypothetical protein, paralogous family 49	PF49	29	2	Tissue	27.5	11	26	42.5	47	36	26	20	35	27	43.5	36.5	22	28	12	100	0/3	0/3	0/3	0/3	0/3	0/15	0	29.3333
T04TC328	cp9, lp5		lp25	11521	BBE18	0.958692	conserved hypothetical protein, paralogous family 49	PF49	29	4	Culture	23	30	19	59	16	492	14	28.5	17	19	6.5	17	4	14	28	100	0/3	1/3	0/3	0/3	0/3	1/15	6.66667	52.4667
T04TC328	cp9, lp5		lp25	11521	BBE18	0.958692	conserved hypothetical protein, paralogous family 49	PF49	29	4	Tissue	19	15	11	18	28	28	27	7.5	37	13	37	38.5	19	4	13.5	100	0/3	0/3	0/3	0/3	0/3	0/15	0	21.0333	8.33333	55.725
T10TC276	lp5, lp21		lp25	12571	BBE19	0.372032	conserved hypothetical protein, paralogous family 32	PF32	28	2	Culture	24	20	24.5	12	10	26.5	25	15.5	11	16	27	19	15	17	16	100	0/3	0/3	0/3	0/3	0/3	0/15	0	18.5667
T10TC276	lp5, lp21		lp25	12571	BBE19	0.372032	conserved hypothetical protein, paralogous family 32	PF32	28	2	Tissue	7	16	50	18	14	17	27	22	20.5	15.5	10	15.5	14	20	25	100	0/3	0/3	0/3	0/3	0/3	0/15	0	19.4333
T10TC276	lp5, lp21		lp25	12571	BBE19	0.372032	conserved hypothetical protein, paralogous family 32	PF32	28	4	Culture	15	6	19	25.5	16.5	17	26	19	12	23	17.5	22	25	18	14	100	0/3	0/3	0/3	0/3	0/3	0/15	0	18.3667
T10TC276	lp5, lp21		lp25	12571	BBE19	0.372032	conserved hypothetical protein, paralogous family 32	PF32	28	4	Tissue	27	19	20	24	15.5	16	17	21	5	30	30	14.5	17	27	34	100	0/3	0/3	0/3	0/3	0/3	0/15	0	21.1333	0	19.375
T08P01A11	cp9, lp5		lp25	14853	IRBBE21-BBE22	NA	Intergenic Region		2	2	Culture	5015	4711.5	4457.5	5883	1562.5	2527	5743	3971	2724	4681.5	3600.5	4947.5				100	3/3	3/3	3/3	3/3		12/12	100	4152
T08P01A11	cp9, lp5		lp25	14853	IRBBE21-BBE22	NA	Intergenic Region		2	2	Tissue	6790	4334	5987.5	40	44.5	61.5	3014	24	56.5	5311.5	1845	3275				100	3/3	0/3	1/3	3/3		7/12	58.3333	2565.29	79.1667	3358.65
T09TC165	cp32-9,lp5		lp25	14853	BBE21.1	0.666667	transposase-related protein, pseudogene		29	2	Culture	315	64	804.5	795.5	1462	918	1382.5	866.5	344	1145	1318.5	903	803	1030.5	1239	100	2/3	3/3	3/3	3/3	3/3	14/15	93.3333	892.733
T09TC165	cp32-9,lp5		lp25	14853	BBE21.1	0.666667	transposase-related protein, pseudogene		29	2	Tissue	220	379.5	18.5	185.5	1544.5	19.5	1312.5	325.5	76.5	295	555	453	582	1324	482	100	2/3	2/3	2/3	3/3	3/3	12/15	80	518.2
T09TC165	cp32-9,lp5		lp25	14853	BBE21.1	0.666667	transposase-related protein, pseudogene		29	4	Culture	1583	894.5	864	1213.5	1047	812	389.5	1023.5	866.5	774	694.5	1411	415	814	198.5	100	3/3	3/3	3/3	3/3	3/3	15/15	100	866.7
T09TC165	cp32-9,lp5		lp25	14853	BBE21.1	0.666667	transposase-related protein, pseudogene		29	4	Tissue	43	14	966	565.5	193	28	5.5	26	3.5	270	443	18	80	1230	676	100	1/3	2/3	0/3	2/3	2/3	7/15	46.6667	304.1	80	645.433
T01P01A11	lp5		lp25	15343	BBE22	0.438433	pyrazinamidase/nicotinamidase (pncA)	pncA	1	2	Culture	27	148	49	40.5	3120.5	21.5	15	328	24	36	162.5	281				100	1/3	1/3	1/3	2/3		5/12	41.6667	354.417
T01P01A11	lp5		lp25	15343	BBE22	0.438433	pyrazinamidase/nicotinamidase (pncA)	pncA	1	2	Tissue	17	1367	43	39	18.5	37	23	15.5	19	244.5	1202	926				100	1/3	0/3	0/3	3/3		4/12	33.3333	329.292	37.5	341.854
T01P01A11	lp5		lp25	15343	BBE22	0.438433	pyrazinamidase/nicotinamidase (pncA)	pncA	4	2	Culture	37.5	68	29	44	38.5	64	67	41	27.5	61	74	47				100	0/3	0/3	0/3	0/3		0/12	0	49.875
T01P01A11	lp5		lp25	15343	BBE22	0.438433	pyrazinamidase/nicotinamidase (pncA)	pncA	4	2	Tissue	29	19.5	31	21	6	25	19	19	21	42	29.5	32				100	0/3	0/3	0/3	0/3		0/12	0	24.5
T01P01A11	lp5		lp25	15343	BBE22	0.438433	pyrazinamidase/nicotinamidase (pncA)	pncA	4	4	Culture	34.5	28.5	23.5	32.5	22	44	38	31.5	40.5	22	38	43				100	0/3	0/3	0/3	0/3		0/12	0	33.1667
T01P01A11	lp5		lp25	15343	BBE22	0.438433	pyrazinamidase/nicotinamidase (pncA)	pncA	4	4	Tissue	38	32	24	26	7	19	17	18.5	20	28	29	10				100	0/3	0/3	0/3	0/3		0/12	0	22.375	0	27.7708
T01P01A11	lp5		lp25	15343	BBE22	0.438433	pyrazinamidase/nicotinamidase (pncA)	pncA	5	2	Culture	26	26.5	27.5	17.5		28	8.5	17	13.5	27	41	24				100	0/3	0/2	0/3	0/3		0/11	0	23.3182
T01P01A11	lp5		lp25	15343	BBE22	0.438433	pyrazinamidase/nicotinamidase (pncA)	pncA	5	2	Tissue	18	30	4	36	29	35	26	23	27.5	27.5	27	33				100	0/3	0/3	0/3	0/3		0/12	0	26.3333
T01P01A11	lp5		lp25	15343	BBE22	0.438433	pyrazinamidase/nicotinamidase (pncA)	pncA	5	4	Culture	27	33	44.5	20	9	20.5	31	31.5	19	44	23	31				100	0/3	0/3	0/3	0/3		0/12	0	27.7917
T01P01A11	lp5		lp25	15343	BBE22	0.438433	pyrazinamidase/nicotinamidase (pncA)	pncA	5	4	Tissue	20	24	24.5	30.5	22	17	24	25	10	19	31	20				100	0/3	0/3	0/3	0/3		0/12	0	22.25	0	25.0208
T01P01A11	lp5		lp25	15343	BBE22	0.438433	pyrazinamidase/nicotinamidase (pncA)	pncA	6	2	Culture	31	29	38	23	31.5	25	26	37	29	32	16	29				100	0/3	0/3	0/3	0/3		0/12	0	28.875
T01P01A11	lp5		lp25	15343	BBE22	0.438433	pyrazinamidase/nicotinamidase (pncA)	pncA	6	2	Tissue	41.5	41	36	18	23	37	32	32.5	23	20	38.5	25				100	0/3	0/3	0/3	0/3		0/12	0	30.625
T01P01A11	lp5		lp25	15343	BBE22	0.438433	pyrazinamidase/nicotinamidase (pncA)	pncA	6	4	Culture	40	13	14	18	15.5	30	30	22	20	16	16	27				100	0/3	0/3	0/3	0/3		0/12	0	21.7917
T01P01A11	lp5		lp25	15343	BBE22	0.438433	pyrazinamidase/nicotinamidase (pncA)	pncA	6	4	Tissue	17.5	30.5	29	32	25	33	27.5	28	17	29	30	17.5				100	0/3	0/3	0/3	0/3		0/12	0	26.3333	0	24.0625
T01P01A11	lp5		lp25	15343	BBE22	0.438433	pyrazinamidase/nicotinamidase (pncA)	pncA	7	2	Culture	20	14.5	22	18	22	40.5	27	44	11	23.5	13	24.5				100	0/3	0/3	0/3	0/3		0/12	0	23.3333
T01P01A11	lp5		lp25	15343	BBE22	0.438433	pyrazinamidase/nicotinamidase (pncA)	pncA	7	2	Tissue	20	37	23	23	19	30	29	15.5	23	29	26	12				100	0/3	0/3	0/3	0/3		0/12	0	23.875
T01P01A11	lp5		lp25	15343	BBE22	0.438433	pyrazinamidase/nicotinamidase (pncA)	pncA	7	4	Culture	43	17	20	29	35	33	38	75.5	31	27	37	35				100	0/3	0/3	0/3	0/3		0/12	0	35.0417
T01P01A11	lp5		lp25	15343	BBE22	0.438433	pyrazinamidase/nicotinamidase (pncA)	pncA	7	4	Tissue	20	29	16	11	35.5	18.5	32	25	16.5	24	30	33				100	0/3	0/3	0/3	0/3		0/12	0	24.2083	0	29.625
T01P01A11	lp5		lp25	15343	BBE22	0.438433	pyrazinamidase/nicotinamidase (pncA)	pncA	8	2	Culture	24	26	28		31		78.5	22	82.5	51.5	65	46				100	0/3	0/1	0/3	0/3		0/10	0	45.45
T01P01A11	lp5		lp25	15343	BBE22	0.438433	pyrazinamidase/nicotinamidase (pncA)	pncA	8	2	Tissue	30	32	16	32	33.5	39	38	21	24	42.5	25	24				100	0/3	0/3	0/3	0/3		0/12	0	29.75
T01P01A11	lp5		lp25	15343	BBE22	0.438433	pyrazinamidase/nicotinamidase (pncA)	pncA	8	4	Culture	21	30.5	67	74.5	37.5	24	31	37.5	33.5	81	26	47				100	0/3	0/3	0/3	0/3		0/12	0	42.5417
T01P01A11	lp5		lp25	15343	BBE22	0.438433	pyrazinamidase/nicotinamidase (pncA)	pncA	8	4	Tissue	29	25	19	14.5	23	18	21	24	16	9	28	24				100	0/3	0/3	0/3	0/3		0/12	0	20.875	0	31.7083
T01P01A11	lp5		lp25	15343	BBE22	0.438433	pyrazinamidase/nicotinamidase (pncA)	pncA	9	2	Culture	55.5	74	11	58.5	17	84	72	30	47	49	15	77				100	0/3	0/3	0/3	0/3		0/12	0	49.1667
T01P01A11	lp5		lp25	15343	BBE22	0.438433	pyrazinamidase/nicotinamidase (pncA)	pncA	9	2	Tissue	82	80	87.5	49	63.5	78.5	54	57	101.5	71	52	51.5				100	0/3	0/3	1/3	0/3		1/12	8.33333	68.9583
T01P01A11	lp5		lp25	15343	BBE22	0.438433	pyrazinamidase/nicotinamidase (pncA)	pncA	9	4	Culture	34	34	39.5	30.5	24	32	54.5	13.5	0	36	36	31				100	0/3	0/3	0/3	0/3		0/12	0	30.4167
T01P01A11	lp5		lp25	15343	BBE22	0.438433	pyrazinamidase/nicotinamidase (pncA)	pncA	9	4	Tissue	12	21.5	24.5	19	25	25	25	19	26	24	10	27				100	0/3	0/3	0/3	0/3		0/12	0	21.5	0	25.9583
T01P01A11	lp5		lp25	15343	BBE22	0.438433	pyrazinamidase/nicotinamidase (pncA)	pncA	10	2	Culture	56	85.5	12.5	61.5	78	33.5	48.5	74.5	55	0.5	50	62				100	0/3	0/3	0/3	0/3		0/12	0	51.4583
T01P01A11	lp5		lp25	15343	BBE22	0.438433	pyrazinamidase/nicotinamidase (pncA)	pncA	10	2	Tissue	60	24	36	71	39	38	67	18	26	35	23	68				100	0/3	0/3	0/3	0/3		0/12	0	42.0833
T01P01A11	lp5		lp25	15343	BBE22	0.438433	pyrazinamidase/nicotinamidase (pncA)	pncA	10	4	Culture	59.5	39	25.5	13.5	35	14	30.5	66	21	19	25.5	31				100	0/3	0/3	0/3	0/3		0/12	0	31.625
T01P01A11	lp5		lp25	15343	BBE22	0.438433	pyrazinamidase/nicotinamidase (pncA)	pncA	10	4	Tissue	17	17	25	13.5	28.5	17.5	23	18	17.5	21.5	20	38				100	0/3	0/3	0/3	0/3		0/12	0	21.375	0	26.5
T01P01A11	lp5		lp25	15343	BBE22	0.438433	pyrazinamidase/nicotinamidase (pncA)	pncA	11	2	Culture	51	63	20	49	84	39	38	43	53	66	51	66.5				100	0/3	0/3	0/3	0/3		0/12	0	51.9583
T01P01A11	lp5		lp25	15343	BBE22	0.438433	pyrazinamidase/nicotinamidase (pncA)	pncA	11	2	Tissue	43	43	64	49	123.5	79.5	59	62	89	49	73	73.5				100	0/3	1/3	0/3	0/3		1/12	8.33333	67.2917
T01P01A11	lp5		lp25	15343	BBE22	0.438433	pyrazinamidase/nicotinamidase (pncA)	pncA	11	4	Culture	35	24.5	51	16	60	19.5	31	41.5	15.5	32	39	36				100	0/3	0/3	0/3	0/3		0/12	0	33.4167
T01P01A11	lp5		lp25	15343	BBE22	0.438433	pyrazinamidase/nicotinamidase (pncA)	pncA	11	4	Tissue	26	18	19	25	27.5	4	27	30	28.5	18	22	18.5				100	0/3	0/3	0/3	0/3		0/12	0	21.9583	0	27.6875
T01P01A11	lp5		lp25	15343	BBE22	0.438433	pyrazinamidase/nicotinamidase (pncA)	pncA	12	2	Culture	36	53	30	36	31	28	31	24	25	28	11	19	29	21.5	23	100	0/3	0/3	0/3	0/3	0/3	0/15	0	28.3667
T01P01A11	lp5		lp25	15343	BBE22	0.438433	pyrazinamidase/nicotinamidase (pncA)	pncA	12	2	Tissue	30.5	29	40	26	15	26	48.5	14	22.5	36	37	31	18	51	31	100	0/3	0/3	0/3	0/3	0/3	0/15	0	30.3667
T01P01A11	lp5		lp25	15343	BBE22	0.438433	pyrazinamidase/nicotinamidase (pncA)	pncA	12	4	Culture	19	22	24	25.5	18	20	11.5	20	25	18	20	23.5	15	21	9.5	100	0/3	0/3	0/3	0/3	0/3	0/15	0	19.4667
T01P01A11	lp5		lp25	15343	BBE22	0.438433	pyrazinamidase/nicotinamidase (pncA)	pncA	12	4	Tissue	17	16	11	39.5	17	31	35	30	13.5	25.5	26	26.5	35	22	29.5	100	0/3	0/3	0/3	0/3	0/3	0/15	0	24.9667	0	22.2167
T01P01A11	lp5		lp25	15343	BBE22	0.438433	pyrazinamidase/nicotinamidase (pncA)	pncA	13	2	Culture	5	24	19	39.5	35.5	26.5	25	19	26	27.5	22	29.5	27	24	25	100	0/3	0/3	0/3	0/3	0/3	0/15	0	24.9667
T01P01A11	lp5		lp25	15343	BBE22	0.438433	pyrazinamidase/nicotinamidase (pncA)	pncA	13	2	Tissue	50	16.5	19	27	24	39	31	18	34	29	30	27.5	11	27	21.5	100	0/3	0/3	0/3	0/3	0/3	0/15	0	26.9667
T01P01A11	lp5		lp25	15343	BBE22	0.438433	pyrazinamidase/nicotinamidase (pncA)	pncA	13	4	Culture	25	24	27.5	21	28.5	24.5	32	28	15	14	35	19	22	29	30	100	0/3	0/3	0/3	0/3	0/3	0/15	0	24.9667
T01P01A11	lp5		lp25	15343	BBE22	0.438433	pyrazinamidase/nicotinamidase (pncA)	pncA	13	4	Tissue	18.5	44	24	6	20	34	23	23	34	12.5	15	33	30.5	40.5	12	100	0/3	0/3	0/3	0/3	0/3	0/15	0	24.6667	0	24.8167
T01P01A11	lp5		lp25	15343	BBE22	0.438433	pyrazinamidase/nicotinamidase (pncA)	pncA	14	2	Culture	33	19.5	26	33	16	20.5	36	9	27	31	36.5	27.5	36	20.5	28	51.0349	0/3	0/3	0/3	0/3	0/3	0/15	0	26.6333
T01P01A11	lp5		lp25	15343	BBE22	0.438433	pyrazinamidase/nicotinamidase (pncA)	pncA	14	2	Tissue	5	20.5	19	34	36.5	23.5	26.5	25	18.5	8.5	12	39	28	34	19	100	0/3	0/3	0/3	0/3	0/3	0/15	0	23.2667
T01P01A11	lp5		lp25	15343	BBE22	0.438433	pyrazinamidase/nicotinamidase (pncA)	pncA	14	4	Culture	30	21	22	24.5	17	29.5	30	29	14	19	27	21.5	21	22	30	100	0/3	0/3	0/3	0/3	0/3	0/15	0	23.8333
T01P01A11	lp5		lp25	15343	BBE22	0.438433	pyrazinamidase/nicotinamidase (pncA)	pncA	14	4	Tissue	22	14.5	7	30	25	17	1	34	31	19	24	20	14	34	8	100	0/3	0/3	0/3	0/3	0/3	0/15	0	20.0333	0	21.9333
T01P01A11	lp5		lp25	15343	BBE22	0.438433	pyrazinamidase/nicotinamidase (pncA)	pncA	15	2	Culture	17	23	5	23.5	30	37	27.5	18.5	22	20	31	38.5	28	29	27	50.0884	0/3	0/3	0/3	0/3	0/3	0/15	0	25.1333
T01P01A11	lp5		lp25	15343	BBE22	0.438433	pyrazinamidase/nicotinamidase (pncA)	pncA	15	2	Tissue	32.5	35.5	27	20	26	24	21.5	5	18.5	31	25	44	21	26	36	100	0/3	0/3	0/3	0/3	0/3	0/15	0	26.2
T01P01A11	lp5		lp25	15343	BBE22	0.438433	pyrazinamidase/nicotinamidase (pncA)	pncA	15	4	Culture	37	31	29	23.5	23	31.5	10	14	18	23	27	33	23	13	20	100	0/3	0/3	0/3	0/3	0/3	0/15	0	23.7333
T01P01A11	lp5		lp25	15343	BBE22	0.438433	pyrazinamidase/nicotinamidase (pncA)	pncA	15	4	Tissue	27	27	31	30	29	9.5	35	39	25	29.5	44	18	39.5	44	30	100	0/3	0/3	0/3	0/3	0/3	0/15	0	30.5	0	27.1167
T01P01A11	lp5		lp25	15343	BBE22	0.438433	pyrazinamidase/nicotinamidase (pncA)	pncA	16	2	Culture	13	45	36.5	39	26	18.5	35	29.5	22	32.5	30	19	30	25	36.5	55.2565	0/3	0/3	0/3	0/3	0/3	0/15	0	29.1667
T01P01A11	lp5		lp25	15343	BBE22	0.438433	pyrazinamidase/nicotinamidase (pncA)	pncA	16	2	Tissue	21	18	23.5	19	23	4.5	23	8	12	25	12	10.5	17	21	14	100	0/3	0/3	0/3	0/3	0/3	0/15	0	16.7667
T01P01A11	lp5		lp25	15343	BBE22	0.438433	pyrazinamidase/nicotinamidase (pncA)	pncA	16	4	Culture	38	32	27	19	22	22.5	41	12	36	16.5	27	12	27.5	18	24	100	0/3	0/3	0/3	0/3	0/3	0/15	0	24.9667
T01P01A11	lp5		lp25	15343	BBE22	0.438433	pyrazinamidase/nicotinamidase (pncA)	pncA	16	4	Tissue	15	20	12.5	30.5	29	17	13	22.5	21	28	21.5	20.5	11.5	13	18	100	0/3	0/3	0/3	0/3	0/3	0/15	0	19.5333	0	22.25
T01P01A11	lp5		lp25	15343	BBE22	0.438433	pyrazinamidase/nicotinamidase (pncA)	pncA	17	2	Culture	33	24.5	27	27.5	34.5	17	20	24.5	26.5	47.5	37.5	15.5	19	31	19	100	0/3	0/3	0/3	0/3	0/3	0/15	0	26.9333
T01P01A11	lp5		lp25	15343	BBE22	0.438433	pyrazinamidase/nicotinamidase (pncA)	pncA	17	2	Tissue	23	24.5	16	110.5	29	23	25	25	22	11	37	35	14	10	25	100	0/3	1/3	0/3	0/3	0/3	1/15	6.66667	28.6667
T01P01A11	lp5		lp25	15343	BBE22	0.438433	pyrazinamidase/nicotinamidase (pncA)	pncA	17	4	Culture	16	19	31	34	27.5	40	22	37.5	31	6	16	39.5	13	31.5	32	100	0/3	0/3	0/3	0/3	0/3	0/15	0	26.4
T01P01A11	lp5		lp25	15343	BBE22	0.438433	pyrazinamidase/nicotinamidase (pncA)	pncA	17	4	Tissue	23	33	22	27	26.5	14	16.5	31	29	15	21.5	26.5	12	17.5	27	100	0/3	0/3	0/3	0/3	0/3	0/15	0	22.7667	0	24.5833
T01P01A11	lp5		lp25	15343	BBE22	0.438433	pyrazinamidase/nicotinamidase (pncA)	pncA	18	2	Culture	28.5	16	21.5	36	30.5	16	16	10	35	20.5	13	33	25	13	37	100	0/3	0/3	0/3	0/3	0/3	0/15	0	23.4
T01P01A11	lp5		lp25	15343	BBE22	0.438433	pyrazinamidase/nicotinamidase (pncA)	pncA	18	2	Tissue	19.5	11	14.5	17	18	21	26.5	25	17.5	21	25.5	19	8	31	33	100	0/3	0/3	0/3	0/3	0/3	0/15	0	20.5
T01P01A11	lp5		lp25	15343	BBE22	0.438433	pyrazinamidase/nicotinamidase (pncA)	pncA	18	4	Culture	12	20	16	26	29	32	15	38	23	23.5	41.5	34	40	12	21	100	0/3	0/3	0/3	0/3	0/3	0/15	0	25.5333
T01P01A11	lp5		lp25	15343	BBE22	0.438433	pyrazinamidase/nicotinamidase (pncA)	pncA	18	4	Tissue	15.5	28	23	21.5	23	35	23	21	13.5	39	27	22	22	29	33	100	0/3	0/3	0/3	0/3	0/3	0/15	0	25.0333	0	25.2833
T01P01A11	lp5		lp25	15343	BBE22	0.438433	pyrazinamidase/nicotinamidase (pncA)	pncA	19	2	Culture	56.5	25	18	39	16	40	9	12	28.5	20.5	30	20	16	38	35.5	65.842	0/3	0/3	0/3	0/3	0/3	0/15	0	26.9333
T01P01A11	lp5		lp25	15343	BBE22	0.438433	pyrazinamidase/nicotinamidase (pncA)	pncA	19	2	Tissue	23	7	24.5	36	20	27	25	11	6	24.5	29	21.5	13	10	36	100	0/3	0/3	0/3	0/3	0/3	0/15	0	20.9
T01P01A11	lp5		lp25	15343	BBE22	0.438433	pyrazinamidase/nicotinamidase (pncA)	pncA	19	4	Culture	16.5	26		9	26		34	25.5		35	16		41	19		100	0/2	0/2	0/2	0/2	0/2	0/10	0	24.8
T01P01A11	lp5		lp25	15343	BBE22	0.438433	pyrazinamidase/nicotinamidase (pncA)	pncA	19	4	Tissue	20	16.5		35	23		20	22		16	26		18	21.5		100	0/2	0/2	0/2	0/2	0/2	0/10	0	21.8	0	23.3
T01P01A11	lp5		lp25	15343	BBE22	0.438433	pyrazinamidase/nicotinamidase (pncA)	pncA	20	2	Culture	18.5	39.5	27	15	26	16	22	21	26	19	16	26	25	25	27	41.9231	0/3	0/3	0/3	0/3	0/3	0/15	0	23.2667
T01P01A11	lp5		lp25	15343	BBE22	0.438433	pyrazinamidase/nicotinamidase (pncA)	pncA	20	2	Tissue	26	31	32	36	9	14	21	18	34	22	11.5	10.5	14	26.5	28	100	0/3	0/3	0/3	0/3	0/3	0/15	0	22.2333
T01P01A11	lp5		lp25	15343	BBE22	0.438433	pyrazinamidase/nicotinamidase (pncA)	pncA	20	4	Culture	28	49	50	39.5	16.5	19.5	28	19	30.5	41.5	32	23	33	31.5	48	100	0/3	0/3	0/3	0/3	0/3	0/15	0	32.6
T01P01A11	lp5		lp25	15343	BBE22	0.438433	pyrazinamidase/nicotinamidase (pncA)	pncA	20	4	Tissue	23	15	25	24	38	19	10.5	20	20	26.5	27.5	25	22	32	26	100	0/3	0/3	0/3	0/3	0/3	0/15	0	23.5667	0	28.0833
T01P01A11	lp5		lp25	15343	BBE22	0.438433	pyrazinamidase/nicotinamidase (pncA)	pncA	21	2	Culture	26	41	27	20	12	6	11	15	27	27.5	23	9	30	18.5	25	100	0/3	0/3	0/3	0/3	0/3	0/15	0	21.2
T01P01A11	lp5		lp25	15343	BBE22	0.438433	pyrazinamidase/nicotinamidase (pncA)	pncA	21	2	Tissue	27.5	19.5	17	26	34	17	17	10	6	24.5	23	14	60	27	21	100	0/3	0/3	0/3	0/3	0/3	0/15	0	22.9
T01P01A11	lp5		lp25	15343	BBE22	0.438433	pyrazinamidase/nicotinamidase (pncA)	pncA	21	4	Culture	36.5	18.5	29	17	25	37	35	19	25	44	41	7	32	28.5	43	100	0/3	0/3	0/3	0/3	0/3	0/15	0	29.1667
T01P01A11	lp5		lp25	15343	BBE22	0.438433	pyrazinamidase/nicotinamidase (pncA)	pncA	21	4	Tissue	21	26	12	23.5	22	41	12.5	10	13.5	21	39.5	39	15	28	6	100	0/3	0/3	0/3	0/3	0/3	0/15	0	22	0	25.5833
T01P01A11	lp5		lp25	15343	BBE22	0.438433	pyrazinamidase/nicotinamidase (pncA)	pncA	22	2	Culture	32	27	23.5	13	30	14	19	16	25.5	27.5	20	29.5	37.5	22	28.5	100	0/3	0/3	0/3	0/3	0/3	0/15	0	24.3333
T01P01A11	lp5		lp25	15343	BBE22	0.438433	pyrazinamidase/nicotinamidase (pncA)	pncA	22	2	Tissue	28	23	19	13	34.5	16.5	35	31	27	21	34	32	21.5	28	11	100	0/3	0/3	0/3	0/3	0/3	0/15	0	24.9667
T01P01A11	lp5		lp25	15343	BBE22	0.438433	pyrazinamidase/nicotinamidase (pncA)	pncA	22	4	Culture	21.5	25.5	30.5	21	26	21	19	15.5	27	18	24.5	26	25.5	23	22	100	0/3	0/3	0/3	0/3	0/3	0/15	0	23.0667
T01P01A11	lp5		lp25	15343	BBE22	0.438433	pyrazinamidase/nicotinamidase (pncA)	pncA	22	4	Tissue	33	35.5	20.5	23	16.5	11	27	27.5	24	33	39	23	30	21	25.5	100	0/3	0/3	0/3	0/3	0/3	0/15	0	25.9667	0	24.5167
T01P01A11	lp5		lp25	15343	BBE22	0.438433	pyrazinamidase/nicotinamidase (pncA)	pncA	23	2	Culture	24	13.5	34	46	31	32	22.5	14.5	14	19.5	16	32	16	32	21	100	0/3	0/3	0/3	0/3	0/3	0/15	0	24.5333
T01P01A11	lp5		lp25	15343	BBE22	0.438433	pyrazinamidase/nicotinamidase (pncA)	pncA	23	2	Tissue	22.5	30	9.5	155	355.5	26	390	6	32	55	690	929	65	217	898	100	0/3	2/3	1/3	2/3	2/3	7/15	46.6667	258.7
T01P01A11	lp5		lp25	15343	BBE22	0.438433	pyrazinamidase/nicotinamidase (pncA)	pncA	23	4	Culture	16	28	21	25	13.5	20	16.5	17	10	30	26	17	19.5	36	17	100	0/3	0/3	0/3	0/3	0/3	0/15	0	20.8333
T01P01A11	lp5		lp25	15343	BBE22	0.438433	pyrazinamidase/nicotinamidase (pncA)	pncA	23	4	Tissue	26	19	22	22	27.5	34	22	11.5	23	35	15	33	18	25.5	28	100	0/3	0/3	0/3	0/3	0/3	0/15	0	24.1	0	22.4667
T01P01A11	lp5		lp25	15343	BBE22	0.438433	pyrazinamidase/nicotinamidase (pncA)	pncA	24	2	Culture	18	23	30.5	14	50	18	33	33	22	24	38	33.5	36	21	40	100	0/3	0/3	0/3	0/3	0/3	0/15	0	28.9333
T01P01A11	lp5		lp25	15343	BBE22	0.438433	pyrazinamidase/nicotinamidase (pncA)	pncA	24	2	Tissue	37	20	27	12	31	27	25	8	15	52.5	27	37	28	28	12.5	100	0/3	0/3	0/3	0/3	0/3	0/15	0	25.8
T01P01A11	lp5		lp25	15343	BBE22	0.438433	pyrazinamidase/nicotinamidase (pncA)	pncA	24	4	Culture	13	26	14	15	15	4	8	18.5	11	13	15	11	13	13	14	100	0/3	0/3	0/3	0/3	0/3	0/15	0	13.5667
T01P01A11	lp5		lp25	15343	BBE22	0.438433	pyrazinamidase/nicotinamidase (pncA)	pncA	24	4	Tissue	31.5	19.5	15	20	29	29	22	26	15	18	26.5	43	10.5	20	37	100	0/3	0/3	0/3	0/3	0/3	0/15	0	24.1333	0	18.85
T01P01A11	lp5		lp25	15343	BBE22	0.438433	pyrazinamidase/nicotinamidase (pncA)	pncA	25	2	Culture	38.5	22	22.5	40	30	28	18.5	24	28.5	25	25	29	26.5	18	26.5	100	0/3	0/3	0/3	0/3	0/3	0/15	0	26.8
T01P01A11	lp5		lp25	15343	BBE22	0.438433	pyrazinamidase/nicotinamidase (pncA)	pncA	25	2	Tissue	25.5	10	26	40.5	45	33	37	6	30	29	31	47	9	29.5	34	100	0/3	0/3	0/3	0/3	0/3	0/15	0	28.8333
T01P01A11	lp5		lp25	15343	BBE22	0.438433	pyrazinamidase/nicotinamidase (pncA)	pncA	25	4	Culture	15	23	15	10.5	11	16	9	13	11	10	15	17	8	12	10	100	0/3	0/3	0/3	0/3	0/3	0/15	0	13.0333
T01P01A11	lp5		lp25	15343	BBE22	0.438433	pyrazinamidase/nicotinamidase (pncA)	pncA	25	4	Tissue	20	21.5	37	28	37.5	52	23	49	14	22	22	29	14.5	38.5	22.5	100	0/3	0/3	0/3	0/3	0/3	0/15	0	28.7	0	20.8667
T01P01A11	lp5		lp25	15343	BBE22	0.438433	pyrazinamidase/nicotinamidase (pncA)	pncA	26	2	Culture	37.5	26	27.5	19	36	26	31.5	27	25	44	19	47	26	25	15	100	0/3	0/3	0/3	0/3	0/3	0/15	0	28.7667
T01P01A11	lp5		lp25	15343	BBE22	0.438433	pyrazinamidase/nicotinamidase (pncA)	pncA	26	2	Tissue	13	33	12	50	33.5	17	30	47	22	74	49	31	20	30	36.5	100	0/3	0/3	0/3	0/3	0/3	0/15	0	33.2
T01P01A11	lp5		lp25	15343	BBE22	0.438433	pyrazinamidase/nicotinamidase (pncA)	pncA	26	4	Culture	16	11	9.5	10	5	13	18	17	15.5	16	8	11	13.5	17.5	14	100	0/3	0/3	0/3	0/3	0/3	0/15	0	13
T01P01A11	lp5		lp25	15343	BBE22	0.438433	pyrazinamidase/nicotinamidase (pncA)	pncA	26	4	Tissue	42	31	40	45	31	10	26	35.5	30	30	50	50	23	41	11	100	0/3	0/3	0/3	0/3	0/3	0/15	0	33.0333	0	23.0167
T01P01A11	lp5		lp25	15343	BBE22	0.438433	pyrazinamidase/nicotinamidase (pncA)	pncA	27	2	Culture	28	25	0	14	14	26	39	26	33.5	37	12	22	29	40.5	8	100	0/3	0/3	0/3	0/3	0/3	0/15	0	23.6
T01P01A11	lp5		lp25	15343	BBE22	0.438433	pyrazinamidase/nicotinamidase (pncA)	pncA	27	2	Tissue	58	31.5	11	25	24	41	8	16	30	34.5	30	5	29	29	23	100	0/3	0/3	0/3	0/3	0/3	0/15	0	26.3333
T01P01A11	lp5		lp25	15343	BBE22	0.438433	pyrazinamidase/nicotinamidase (pncA)	pncA	27	4	Culture	7.5	17	14	11	12	14.5	10	8.5	13	10	8.5	10	6	6	5.5	100	0/3	0/3	0/3	0/3	0/3	0/15	0	10.2333
T01P01A11	lp5		lp25	15343	BBE22	0.438433	pyrazinamidase/nicotinamidase (pncA)	pncA	27	4	Tissue	50	24	40	32	33	30	26	24	4.5	20	34	4	20	30	23	100	0/3	0/3	0/3	0/3	0/3	0/15	0	26.3	0	18.2667
T01P01A11	lp5		lp25	15343	BBE22	0.438433	pyrazinamidase/nicotinamidase (pncA)	pncA	28	2	Culture	22.5	23	26	17	14	24	11	11	30	29	18	18.5	21	12	33	100	0/3	0/3	0/3	0/3	0/3	0/15	0	20.6667
T01P01A11	lp5		lp25	15343	BBE22	0.438433	pyrazinamidase/nicotinamidase (pncA)	pncA	28	2	Tissue	49.5	20.5	21.5	55.5	33.5	28.5	48	71.5	25	316.5	16	28	16	27	20.5	100	0/3	0/3	0/3	1/3	0/3	1/15	6.66667	51.8333
T01P01A11	lp5		lp25	15343	BBE22	0.438433	pyrazinamidase/nicotinamidase (pncA)	pncA	28	4	Culture	23	13	27.5	28	19	18.5	29.5	24	13	9.5	30	18	8	30	24	100	0/3	0/3	0/3	0/3	0/3	0/15	0	21
T01P01A11	lp5		lp25	15343	BBE22	0.438433	pyrazinamidase/nicotinamidase (pncA)	pncA	28	4	Tissue	33	16	20	17	20	17	6	18	6	34	12	31	13.5	28.5	22.5	100	0/3	0/3	0/3	0/3	0/3	0/15	0	19.6333	0	20.3167
T01P01A11	lp5		lp25	15343	BBE22	0.438433	pyrazinamidase/nicotinamidase (pncA)	pncA	29	2	Culture	29	19	25	13	18	16	27	23.5	21	32	29	24	9.5	22.5	32	100	0/3	0/3	0/3	0/3	0/3	0/15	0	22.7
T01P01A11	lp5		lp25	15343	BBE22	0.438433	pyrazinamidase/nicotinamidase (pncA)	pncA	29	2	Tissue	18.5	15	23.5	18	23	21	13	11.5	16	18	23	32.5	19	16	26	100	0/3	0/3	0/3	0/3	0/3	0/15	0	19.6
T01P01A11	lp5		lp25	15343	BBE22	0.438433	pyrazinamidase/nicotinamidase (pncA)	pncA	29	4	Culture	29.5	24	14	28	21	26	8	33	23	10	25	24	17	24	25	100	0/3	0/3	0/3	0/3	0/3	0/15	0	22.1
T01P01A11	lp5		lp25	15343	BBE22	0.438433	pyrazinamidase/nicotinamidase (pncA)	pncA	29	4	Tissue	31	16	16	10.5	16	12.5	8.5	12.5	2.5	15	19	21	14	5	0	100	0/3	0/3	0/3	0/3	0/3	0/15	0	13.3	0	17.7
T01P01A11	lp5		lp25	15343	BBE22	0.438433	pyrazinamidase/nicotinamidase (pncA)	pncA	30	2	Culture	29.5	13	16	10	33	16	4.5	14	10	15	6	13	30	24	16	100	0/3	0/3	0/3	0/3	0/3	0/15	0	16.6667
T01P01A11	lp5		lp25	15343	BBE22	0.438433	pyrazinamidase/nicotinamidase (pncA)	pncA	30	2	Tissue	27	5	23	18	46	40	27	17	22.5	21	29	30	28	22	29	100	0/3	0/3	0/3	0/3	0/3	0/15	0	25.6333
T01P01A11	lp5		lp25	15343	BBE22	0.438433	pyrazinamidase/nicotinamidase (pncA)	pncA	30	4	Culture	22	23.5	19	10	23	22	19	20	22	6.5	17.5	27.5	20	21	9.5	100	0/3	0/3	0/3	0/3	0/3	0/15	0	18.8333
T01P01A11	lp5		lp25	15343	BBE22	0.438433	pyrazinamidase/nicotinamidase (pncA)	pncA	30	4	Tissue	29	17	26.5	26.5	30	22	12	56.5	59	10.5	31	39	33	15	27	100	0/3	0/3	0/3	0/3	0/3	0/15	0	28.9333	0	23.8833
T01P01A11	lp5		lp25	15343	BBE22	0.438433	pyrazinamidase/nicotinamidase (pncA)	pncA	31	2	Culture	19.5	11.5	21	15	33.5	7	25.5	22	21	13	6	35.5	18	16	29	100	0/3	0/3	0/3	0/3	0/3	0/15	0	19.5667
T01P01A11	lp5		lp25	15343	BBE22	0.438433	pyrazinamidase/nicotinamidase (pncA)	pncA	31	2	Tissue	35	18	27	19	62	59	22	27.5	30	18	42	34	30	80	46	100	0/3	0/3	0/3	0/3	0/3	0/15	0	36.6333
T01P01A11	lp5		lp25	15343	BBE22	0.438433	pyrazinamidase/nicotinamidase (pncA)	pncA	31	4	Culture	32	9	18	13	31	14	9.5	10	23	14.5	27	20	20	23.5	22	100	0/3	0/3	0/3	0/3	0/3	0/15	0	19.1
T01P01A11	lp5		lp25	15343	BBE22	0.438433	pyrazinamidase/nicotinamidase (pncA)	pncA	31	4	Tissue	59	43	53.5	14.5	48	51	35.5	25.5	38	38.5	24.5	54	14	65	40.5	100	0/3	0/3	0/3	0/3	0/3	0/15	0	40.3	0	29.7
T01P01A11	lp5		lp25	15343	BBE22	0.438433	pyrazinamidase/nicotinamidase (pncA)	pncA	32	2	Culture	26.5	10	22	2.5	28	40	35	11	21	18	36.5	29	4.5	25	26	100	0/3	0/3	0/3	0/3	0/3	0/15	0	22.3333
T01P01A11	lp5		lp25	15343	BBE22	0.438433	pyrazinamidase/nicotinamidase (pncA)	pncA	32	2	Tissue	21	50	33	10	59	51	32.5	21	28	64.5	32	47	32	47	23.5	100	0/3	0/3	0/3	0/3	0/3	0/15	0	36.7667
T01P01A11	lp5		lp25	15343	BBE22	0.438433	pyrazinamidase/nicotinamidase (pncA)	pncA	32	4	Culture	15	24.5	18	8.5	30	16.5	26	10.5	28	12.5	24	25	18	23	15	100	0/3	0/3	0/3	0/3	0/3	0/15	0	19.6333
T01P01A11	lp5		lp25	15343	BBE22	0.438433	pyrazinamidase/nicotinamidase (pncA)	pncA	32	4	Tissue	39	41	43	44	64	18	37	29	37	24	81	49	59	41.5	25	100	0/3	0/3	0/3	0/3	0/3	0/15	0	42.1	0	30.8667
T01P01A11	lp5		lp25	15343	BBE22	0.438433	pyrazinamidase/nicotinamidase (pncA)	pncA	33	2	Culture	29.5	18	30	27	15	19	23	21.5	34	14	26	31	5	31	24	100	0/3	0/3	0/3	0/3	0/3	0/15	0	23.2
T01P01A11	lp5		lp25	15343	BBE22	0.438433	pyrazinamidase/nicotinamidase (pncA)	pncA	33	2	Tissue	18	30	31	13	20	59	20	16	51	40	41	21.5	29	30	28	100	0/3	0/3	0/3	0/3	0/3	0/15	0	29.8333
T01P01A11	lp5		lp25	15343	BBE22	0.438433	pyrazinamidase/nicotinamidase (pncA)	pncA	33	4	Culture	12	10	28	32	18	2	26.5	24	29	15	35	25	12	23	26	100	0/3	0/3	0/3	0/3	0/3	0/15	0	21.1667
T01P01A11	lp5		lp25	15343	BBE22	0.438433	pyrazinamidase/nicotinamidase (pncA)	pncA	33	4	Tissue	24	33	40	29	25	16.5	30.5	3	28.5	26.5	44	24.5	19	31.5	156	100	0/3	0/3	0/3	0/3	1/3	1/15	6.66667	35.4	3.33333	28.2833
T01P01A11	lp5		lp25	15343	BBE22	0.438433	pyrazinamidase/nicotinamidase (pncA)	pncA	34	2	Culture	36.5	33	38	25	12	8	14	16.5	31.5	19	23.5	33	25	23	30	100	0/3	0/3	0/3	0/3	0/3	0/15	0	24.5333
T01P01A11	lp5		lp25	15343	BBE22	0.438433	pyrazinamidase/nicotinamidase (pncA)	pncA	34	2	Tissue	48	15	50	21	38.5	70	37	23	24	60	38	38.5	30	41	44	100	0/3	0/3	0/3	0/3	0/3	0/15	0	38.5333
T01P01A11	lp5		lp25	15343	BBE22	0.438433	pyrazinamidase/nicotinamidase (pncA)	pncA	34	4	Culture	25	22	42	22.5	19	12	26	22	28	16	15	10.5	35	33	30	100	0/3	0/3	0/3	0/3	0/3	0/15	0	23.8667
T01P01A11	lp5		lp25	15343	BBE22	0.438433	pyrazinamidase/nicotinamidase (pncA)	pncA	34	4	Tissue	45	19.5	39	55	26.5	71	35	37	34	133	30	35	49	53	27	100	0/3	0/3	0/3	1/3	0/3	1/15	6.66667	45.9333	3.33333	34.9
T01P01A11	lp5		lp25	15343	BBE22	0.438433	pyrazinamidase/nicotinamidase (pncA)	pncA	35	2	Culture	13.5	31	42	28	29.5	29	22	24	16	34	32	43.5	37.5	19	27.5	100	0/3	0/3	0/3	0/3	0/3	0/15	0	28.5667
T01P01A11	lp5		lp25	15343	BBE22	0.438433	pyrazinamidase/nicotinamidase (pncA)	pncA	35	2	Tissue	30	21	41.5	51	36	0	49	26	42.5	28	22	15	42.5	100.5	44	100	0/3	0/3	0/3	0/3	1/3	1/15	6.66667	36.6
T01P01A11	lp5		lp25	15343	BBE22	0.438433	pyrazinamidase/nicotinamidase (pncA)	pncA	35	4	Culture	13.5	27	23	25	28	34	5	9	31	31.5	21	15.5	21	22	16.5	100	0/3	0/3	0/3	0/3	0/3	0/15	0	21.5333
T01P01A11	lp5		lp25	15343	BBE22	0.438433	pyrazinamidase/nicotinamidase (pncA)	pncA	35	4	Tissue	40	23.5	39.5	24.5	51	24	35	26	8	31	22	62	27	58	36	100	0/3	0/3	0/3	0/3	0/3	0/15	0	33.8333	0	27.6833
T01P01A11	lp5		lp25	15343	BBE22	0.438433	pyrazinamidase/nicotinamidase (pncA)	pncA	36	2	Culture	29	1.5	36	34	14	36	8.5	16.5	14	21.5	33	13.5	31	27.5	0	100	0/3	0/3	0/3	0/3	0/3	0/15	0	21.0667
T01P01A11	lp5		lp25	15343	BBE22	0.438433	pyrazinamidase/nicotinamidase (pncA)	pncA	36	2	Tissue	39	42	21.5	32	43	0	27	39	23	27	71.5	31	29.5	52	2	100	0/3	0/3	0/3	0/3	0/3	0/15	0	31.9667
T01P01A11	lp5		lp25	15343	BBE22	0.438433	pyrazinamidase/nicotinamidase (pncA)	pncA	36	4	Culture	6	9	29.5	26	37	17	15	25	17	29	36.5	22	11	18	20	100	0/3	0/3	0/3	0/3	0/3	0/15	0	21.2
T01P01A11	lp5		lp25	15343	BBE22	0.438433	pyrazinamidase/nicotinamidase (pncA)	pncA	36	4	Tissue	41	52.5	24	13	26	26	20	15	34.5	52	36	41.5	27	26.5	43.5	100	0/3	0/3	0/3	0/3	0/3	0/15	0	31.9	0	26.55
T01P01A11	lp5		lp25	15343	BBE22	0.438433	pyrazinamidase/nicotinamidase (pncA)	pncA	37	2	Culture	9	19.5	33	65.5	39	42.5	30	0	26	16.5	19	41	6	46.5	24	100	0/3	0/3	0/3	0/3	0/3	0/15	0	27.8333
T01P01A11	lp5		lp25	15343	BBE22	0.438433	pyrazinamidase/nicotinamidase (pncA)	pncA	37	2	Tissue	31	24	21	34	22	19.5	35.5	3	43.5	34	42	56	0	46	55	100	0/3	0/3	0/3	0/3	0/3	0/15	0	31.1
T01P01A11	lp5		lp25	15343	BBE22	0.438433	pyrazinamidase/nicotinamidase (pncA)	pncA	37	4	Culture	26	4	40	6.5	53	12	39.5	26	49.5	10	44.5	29	0	35	34	100	0/3	0/3	0/3	0/3	0/3	0/15	0	27.2667
T01P01A11	lp5		lp25	15343	BBE22	0.438433	pyrazinamidase/nicotinamidase (pncA)	pncA	37	4	Tissue	37	14.5	20.5	4	56.5	43	34	16	40	58	42	33.5	26	33	15.5	100	0/3	0/3	0/3	0/3	0/3	0/15	0	31.5667	0	29.4167
T01P01A11	lp5		lp25	15343	BBE22	0.438433	pyrazinamidase/nicotinamidase (pncA)	pncA	38	2	Culture	39	34	26.5	46	32.5	52.5	37.5	47	27.5	38	36	34	38	20	32.5	100	0/3	0/3	0/3	0/3	0/3	0/15	0	36.0667
T01P01A11	lp5		lp25	15343	BBE22	0.438433	pyrazinamidase/nicotinamidase (pncA)	pncA	38	2	Tissue	515	333	164	12	33	13	34	21	538	21	88	19.5	2	29	22	100	3/3	0/3	1/3	0/3	0/3	4/15	26.6667	122.967
T01P01A11	lp5		lp25	15343	BBE22	0.438433	pyrazinamidase/nicotinamidase (pncA)	pncA	38	4	Culture	45	35	20.5	34	11	54.5	29	27.5	38	0	43	37.5	22	12	16	100	0/3	0/3	0/3	0/3	0/3	0/15	0	28.3333
T01P01A11	lp5		lp25	15343	BBE22	0.438433	pyrazinamidase/nicotinamidase (pncA)	pncA	38	4	Tissue	13	33	10.5	64.5	37	0	18	32	21.5	0	28	0	0	29	54	100	0/3	0/3	0/3	0/3	0/3	0/15	0	22.7	0	25.5167
T01P01A11	lp5		lp25	15343	BBE22	0.438433	pyrazinamidase/nicotinamidase (pncA)	pncA	39	2	Culture	28	6	13	20.5	11	16	11	28	13.5	38.5	14	12	6	29	22	100	0/3	0/3	0/3	0/3	0/3	0/15	0	17.9
T01P01A11	lp5		lp25	15343	BBE22	0.438433	pyrazinamidase/nicotinamidase (pncA)	pncA	39	2	Tissue	21	10	17	19	3.5	37	19	14.5	1036.5	3.5	26	11.5	8.5	59	24	100	0/3	0/3	1/3	0/3	0/3	1/15	6.66667	87.3333
T01P01A11	lp5		lp25	15343	BBE22	0.438433	pyrazinamidase/nicotinamidase (pncA)	pncA	39	4	Culture	29	13	19.5	19.5	24	8	39.5	21.5	25	16	7	17	35	21	36	100	0/3	0/3	0/3	0/3	0/3	0/15	0	22.0667
T01P01A11	lp5		lp25	15343	BBE22	0.438433	pyrazinamidase/nicotinamidase (pncA)	pncA	39	4	Tissue	6	32	0	23.5	439	32	50	84	32	23	34.5	8	31	45	18	100	0/3	1/3	0/3	0/3	0/3	1/15	6.66667	57.2	3.33333	39.6333
T01P01A11	lp5		lp25	15343	BBE22	0.438433	pyrazinamidase/nicotinamidase (pncA)	pncA	40	2	Tissue	16	77	35	25	28	21.5	27	24	23	31	39.5	35	17	37.5	51	100	0/3	0/3	0/3	0/3	0/3	0/15	0	32.5
T01P01A11	lp5		lp25	15343	BBE22	0.438433	pyrazinamidase/nicotinamidase (pncA)	pncA	40	4	Tissue	50	18.5	40	30.5	13	47	36	29	42.5	53	31	47	28	29	35	100	0/3	0/3	0/3	0/3	0/3	0/15	0	35.3	0	33.9
T01P01A11	lp5		lp25	15343	BBE22	0.438433	pyrazinamidase/nicotinamidase (pncA)	pncA	41	2	Tissue	30.5	15	4	13.5	23	29.5	31.5	0	23.5	35	26	24	23.5	23.5	14	100	0/3	0/3	0/3	0/3	0/3	0/15	0	21.1
T01P01A11	lp5		lp25	15343	BBE22	0.438433	pyrazinamidase/nicotinamidase (pncA)	pncA	41	4	Tissue	30.5	15	4	13.5	23	29.5	31.5	0	23.5	35	26	24	23.5	23.5	14	100	0/3	0/3	0/3	0/3	0/3	0/15	0	21.1	0	21.1
T01P01A11	lp5		lp25	15343	BBE22	0.438433	pyrazinamidase/nicotinamidase (pncA)	pncA	42	2	Tissue	32	16	20	2	25	29	34.5	22.5	16	16	28	28.5	46	27	30.5	100	0/3	0/3	0/3	0/3	0/3	0/15	0	24.8667
T01P01A11	lp5		lp25	15343	BBE22	0.438433	pyrazinamidase/nicotinamidase (pncA)	pncA	42	4	Tissue	36	23	0	1	36	23	18	5	19	8	22.5	12	7	26	22	100	0/3	0/3	0/3	0/3	0/3	0/15	0	17.2333	0	21.05
T01P01A11	lp5		lp25	15343	BBE22	0.438433	pyrazinamidase/nicotinamidase (pncA)	pncA	43	2	Tissue	38	15	39	33.5	21	26	770.5	33	38	730.5	44	16	87.5	42	17.5	100	0/3	0/3	1/3	1/3	0/3	2/15	13.3333	130.1
T01P01A11	lp5		lp25	15343	BBE22	0.438433	pyrazinamidase/nicotinamidase (pncA)	pncA	43	4	Tissue	40	37	26	42	39	11	32	35.5	37	35	45	49	36.5	57	80	100	0/3	0/3	0/3	0/3	0/3	0/15	0	40.1333	6.66667	85.1167
T01P01A11	lp5		lp25	15343	BBE22	0.438433	pyrazinamidase/nicotinamidase (pncA)	pncA	44	2	Tissue	26	10	35	5	64	31.5	26	14	27	38	20.5	186	0	37	7.5	100	0/3	0/3	0/3	1/3	0/3	1/15	6.66667	35.1667
T01P01A11	lp5		lp25	15343	BBE22	0.438433	pyrazinamidase/nicotinamidase (pncA)	pncA	44	4	Tissue	31.5	55	16.5	23	19	10	41	58	26	10	38	27	36	20	33	100	0/3	0/3	0/3	0/3	0/3	0/15	0	29.6	3.33333	32.3833
T01P01A11	lp5		lp25	15343	BBE22	0.438433	pyrazinamidase/nicotinamidase (pncA)	pncA	45	2	Tissue	25	52	42.5	29	14.5	27	38	22	49	28.5	44.5	39	9	34	20	100	0/3	0/3	0/3	0/3	0/3	0/15	0	31.6
T01P01A11	lp5		lp25	15343	BBE22	0.438433	pyrazinamidase/nicotinamidase (pncA)	pncA	45	4	Tissue	41.5	37.5	35	31	21	28	20	43	36	55	20	27.5	53	29	17	100	0/3	0/3	0/3	0/3	0/3	0/15	0	32.9667	0	32.2833
T01P01A11	lp5		lp25	15343	BBE22	0.438433	pyrazinamidase/nicotinamidase (pncA)	pncA	46	2	Tissue	29.5	37.5	51	20	38	19	24.5	35	23	34	45	29	18	56	61	100	0/3	0/3	0/3	0/3	0/3	0/15	0	34.7
T01P01A11	lp5		lp25	15343	BBE22	0.438433	pyrazinamidase/nicotinamidase (pncA)	pncA	46	4	Tissue	55.5	36	32	57.5	60	41	21	27	35	35.5	29	31	40	29	25	100	0/3	0/3	0/3	0/3	0/3	0/15	0	36.9667	0	35.8333
T01P01A11	lp5		lp25	15343	BBE22	0.438433	pyrazinamidase/nicotinamidase (pncA)	pncA	47	2	Tissue	18.5	40	46	38	36	45	5	22	41	16.5	15	31	17	22	43	100	0/3	0/3	0/3	0/3	0/3	0/15	0	29.0667
T01P01A11	lp5		lp25	15343	BBE22	0.438433	pyrazinamidase/nicotinamidase (pncA)	pncA	47	4	Tissue	21	20	26	30	54	45	28	18	40	32.5	38	25.5	24	35	32	100	0/3	0/3	0/3	0/3	0/3	0/15	0	31.2667	0	30.1667
T01P01A11	lp5		lp25	15343	BBE22	0.438433	pyrazinamidase/nicotinamidase (pncA)	pncA	48	2	Tissue	51	33	33	16	31.5	9	26.5	38.5	24	20	53	15	36	21.5	28	100	0/3	0/3	0/3	0/3	0/3	0/15	0	29.0667
T01P01A11	lp5		lp25	15343	BBE22	0.438433	pyrazinamidase/nicotinamidase (pncA)	pncA	48	4	Tissue	37	34	34	46	33	31	43	39.5	4.5	36	29	21	24	34	9.5	100	0/3	0/3	0/3	0/3	0/3	0/15	0	30.3667	0	29.7167
T01P01A11	lp5		lp25	15343	BBE22	0.438433	pyrazinamidase/nicotinamidase (pncA)	pncA	50	2	Tissue	37	31	37	11	51	48	46	27	39	40	22.5	45.5	19	41.5	37.5	100	0/3	0/3	0/3	0/3	0/3	0/15	0	35.5333
T01P01A11	lp5		lp25	15343	BBE22	0.438433	pyrazinamidase/nicotinamidase (pncA)	pncA	50	4	Tissue	14	35	16	44	39	49	32	12	23	61	29	31	42	37.5	25	100	0/3	0/3	0/3	0/3	0/3	0/15	0	32.6333	0	34.0833
T01P01A11	lp5		lp25	15343	BBE22	0.438433	pyrazinamidase/nicotinamidase (pncA)	pncA	51	2	Tissue	10	7.5	8	19.5	13	22	20	1	12	13	9	17	22	12.5	23.5	100	0/3	0/3	0/3	0/3	0/3	0/15	0	14
T01P01A11	lp5		lp25	15343	BBE22	0.438433	pyrazinamidase/nicotinamidase (pncA)	pncA	51	4	Tissue	13	8.5	37.5	5	16	27	10	15.5	17	18	41	35	10.5	36	38.5	100	0/3	0/3	0/3	0/3	0/3	0/15	0	21.9	0	17.95
T01P01A11	lp5		lp25	15343	BBE22	0.438433	pyrazinamidase/nicotinamidase (pncA)	pncA	52	2	Tissue	23.5	8.5	37.5	26	40	17	40	35	27.5	25	39	100	6	32.5	32	100	0/3	0/3	0/3	0/3	0/3	0/15	0	32.6333
T01P01A11	lp5		lp25	15343	BBE22	0.438433	pyrazinamidase/nicotinamidase (pncA)	pncA	52	4	Tissue	11.5	39	36	16	30	30	52	28.5	13	30	25.5	14	33	31	24	100	0/3	0/3	0/3	0/3	0/3	0/15	0	27.5667	0	30.1
T01P01A11	lp5		lp25	15343	BBE22	0.438433	pyrazinamidase/nicotinamidase (pncA)	pncA	53	2	Tissue	34	30	33	46	50	23	29	44	23.5	29	15	25	40	39.5	34	100	0/3	0/3	0/3	0/3	0/3	0/15	0	33
T01P01A11	lp5		lp25	15343	BBE22	0.438433	pyrazinamidase/nicotinamidase (pncA)	pncA	53	4	Tissue	34.5	25.5	21	26	43	50	23	63	13	48.5	17	31	24	27	30	100	0/3	0/3	0/3	0/3	0/3	0/15	0	31.7667	0	32.3833
T01P01A11	lp5		lp25	15343	BBE22	0.438433	pyrazinamidase/nicotinamidase (pncA)	pncA	54	2	Tissue	40	26	44	24	45	43	29.5	41	41.5	32	30	15	16	33	33	100	0/3	0/3	0/3	0/3	0/3	0/15	0	32.8667
T01P01A11	lp5		lp25	15343	BBE22	0.438433	pyrazinamidase/nicotinamidase (pncA)	pncA	54	4	Tissue	9	22	35	17	27.5	11.5	26	24	48	38	29	52.5	23	30	30	100	0/3	0/3	0/3	0/3	0/3	0/15	0	28.1667	0	30.5167
T01P01A11	lp5		lp25	15343	BBE22	0.438433	pyrazinamidase/nicotinamidase (pncA)	pncA	55	2	Tissue	29.5	22.5	12	31	33.5	23.5	26.5	31	31	28.5	32.5	45	29.5	31	35	100	0/3	0/3	0/3	0/3	0/3	0/15	0	29.4667
T01P01A11	lp5		lp25	15343	BBE22	0.438433	pyrazinamidase/nicotinamidase (pncA)	pncA	55	4	Tissue	24	0	18	29.5	29	29	24	25	26	27	39	33.5	20	46	32	100	0/3	0/3	0/3	0/3	0/3	0/15	0	26.8	0	28.1333
T01P01A11	lp5		lp25	15343	BBE22	0.438433	pyrazinamidase/nicotinamidase (pncA)	pncA	56	2	Tissue	17.5	28	37	20.5	34	34	28	34	34	24	33	24	22	16	14.5	100	0/3	0/3	0/3	0/3	0/3	0/15	0	26.7
T01P01A11	lp5		lp25	15343	BBE22	0.438433	pyrazinamidase/nicotinamidase (pncA)	pncA	56	4	Tissue	30	31	26.5	21	25	24	21	32	34	25.5	31	17.5	31.5	21	22	100	0/3	0/3	0/3	0/3	0/3	0/15	0	26.2	0	26.45
T01P01A11	lp5		lp25	15343	BBE22	0.438433	pyrazinamidase/nicotinamidase (pncA)	pncA	57	2	Tissue	21	23	16	11.5	35	46	2	28	13.5	17.5	32.5	29.5	16.5	32	23	100	0/3	0/3	0/3	0/3	0/3	0/15	0	23.1333
T01P01A11	lp5		lp25	15343	BBE22	0.438433	pyrazinamidase/nicotinamidase (pncA)	pncA	57	4	Tissue	26	22	40	30	22	12.5	21.5	13.5	31	27	13	31	37.5	27	30	100	0/3	0/3	0/3	0/3	0/3	0/15	0	25.6	0	24.3667
T03TC313	cp9, cp32-7, lp5		lp25	17121	BBE24	0.805447	conserved hypothetical protein, authentic frameshift		29	2	Culture	49	18.5	48	146	30	29	58	23	26	174.5	168	41	24.5	20	18	100	0/3	1/3	0/3	2/3	0/3	3/15	20	58.2333
T03TC313	cp9, cp32-7, lp5		lp25	17121	BBE24	0.805447	conserved hypothetical protein, authentic frameshift		29	2	Tissue	30.5	14	22.5	35	33.5	55	19.5	24.5	23	110	49	32.5	21	20	15	100	0/3	0/3	0/3	1/3	0/3	1/15	6.66667	33.6667
T03TC313	cp9, cp32-7, lp5		lp25	17121	BBE24	0.805447	conserved hypothetical protein, authentic frameshift		29	4	Culture	15.5	83	11.5	25	28	22.5	27.5	22.5	15	10	62	30	14	21.5	20	100	0/3	0/3	0/3	0/3	0/3	0/15	0	27.2
T03TC313	cp9, cp32-7, lp5		lp25	17121	BBE24	0.805447	conserved hypothetical protein, authentic frameshift		29	4	Tissue	13	18	24	10.5	12	36	7	9	12.5	62	348	37	24	2	46	100	0/3	0/3	0/3	1/3	0/3	1/15	6.66667	44.0667	8.33333	40.7917
T05TC273	lp5		lp25	18134	BBE24.1	0.574257	conserved hypothetical protein, pseudogene		29	2	Culture	1007	298	538.5	18	511	116	265	1725	1188	83	2026	679	1592	1661	243.5	100	3/3	2/3	3/3	2/3	3/3	13/15	86.6667	796.733
T05TC273	lp5		lp25	18134	BBE24.1	0.574257	conserved hypothetical protein, pseudogene		29	2	Tissue	48	168.5	28	45	1095	77	16	91	27	90	133	126	1221	1550	1492	100	1/3	1/3	0/3	2/3	3/3	7/15	46.6667	413.833
T05TC273	lp5		lp25	18134	BBE24.1	0.574257	conserved hypothetical protein, pseudogene		29	4	Culture	1540	2487	24	202	19.5	1835.5	12	21.5	1060	1267	2164.5	24.5	766.5	4	19	100	2/3	2/3	1/3	2/3	1/3	8/15	53.3333	763.133
T05TC273	lp5		lp25	18134	BBE24.1	0.574257	conserved hypothetical protein, pseudogene		29	4	Tissue	50	49	574	26	109	56	14.5	23	24	1600	1112	105.5	116.5	95.5	86	100	1/3	1/3	0/3	3/3	1/3	6/15	40	269.4	56.6667	560.775
T05TC234	Complete		lp25	18567	BBE25	0.375	hypothetical protein		28	2	Culture	2526	2769.5	1875.5	2515.5	1307	160	2441	2443	3843	1402	83	767	427	669	764.5	100	3/3	3/3	3/3	2/3	3/3	14/15	93.3333	1599.53
T05TC234	Complete		lp25	18567	BBE25	0.375	hypothetical protein		28	2	Tissue	30	77	61	64	1231	54	464.5	1847.5	969	768	915	973.5	2487	603	790	100	0/3	1/3	3/3	3/3	3/3	10/15	66.6667	755.633
T05TC234	Complete		lp25	18567	BBE25	0.375	hypothetical protein		28	4	Culture	15	20	2289	26	24.5	2048	15	842	585	13	2276	341.5	18	14	22.5	100	1/3	1/3	2/3	2/3	0/3	6/15	40	569.967
T05TC234	Complete		lp25	18567	BBE25	0.375	hypothetical protein		28	4	Tissue	18	47	341	1805	104	2251	22	24	237	141	823	875	18.5	92	211	100	1/3	3/3	1/3	3/3	1/3	9/15	60	467.3	65	848.108
T08TC652		lp5	lp25	19134	BBE27	0.552448	conserved hypothetical protein		28	2	Culture	994.5	1504	1576	629	1293	1411.5	23	70	77	1986	1442	2239	210.5	1957.5	1382	100	3/3	3/3	0/3	3/3	3/3	12/15	80	1119.67
T08TC652		lp5	lp25	19134	BBE27	0.552448	conserved hypothetical protein		28	2	Tissue	75	222	80.5	99	310	39.5	22	29.5	51	588.5	825	664	111	55	284	100	1/3	1/3	0/3	3/3	2/3	7/15	46.6667	230.4
T08TC652		lp5	lp25	19134	BBE27	0.552448	conserved hypothetical protein		28	4	Culture	15	29	16	41	118	15.5	11	19	16	5	40	49.5	9	27.5	117	100	0/3	1/3	0/3	0/3	1/3	2/15	13.3333	35.2333
T08TC652		lp5	lp25	19134	BBE27	0.552448	conserved hypothetical protein		28	4	Tissue	27	21	36	43.5	30	16	26	35.5	2	424.5	54	1435	23	36	26	100	0/3	0/3	0/3	2/3	0/3	2/15	13.3333	149.033	38.3333	383.583
T10TC297	lp21		lp25	19833	BBE29	0.114382	adenine specific DNA methyltransferase, authentic frameshift		29	2	Culture	785	752	724	1000.5	623	167.5	49	391	322.5	708	1451.5	391	837	1140.5	23.5	100	3/3	3/3	2/3	3/3	2/3	13/15	86.6667	624.4
T10TC297	lp21		lp25	19833	BBE29	0.114382	adenine specific DNA methyltransferase, authentic frameshift		29	2	Tissue	1456	304	73	190	1566	2116.5	61	165.5	33	476	439.5	518	621	145	64	100	2/3	3/3	1/3	3/3	2/3	11/15	73.3333	548.567
T10TC297	lp21		lp25	19833	BBE29	0.114382	adenine specific DNA methyltransferase, authentic frameshift		29	4	Culture	22	13	19	774	712	3	232	16	76.5	8	1351	1641	27	26	1241.5	100	0/3	2/3	1/3	2/3	1/3	6/15	40	410.8
T10TC297	lp21		lp25	19833	BBE29	0.114382	adenine specific DNA methyltransferase, authentic frameshift		29	4	Tissue	13.5	22	18	105	12	150	30	34	23	114.5	430	19	48	25.5	431	100	0/3	2/3	0/3	2/3	1/3	5/15	33.3333	98.3667	58.3333	420.533
T03TC277	lp5		lp25	21220	BBE29.1	0.298103	conserved hypothetical protein, pseudogene		28	2	Culture	267	59	68	7.5	203	158.5	36	55	53.5	36.5	66	20.5	21	103	50.5	100	1/3	2/3	0/3	0/3	1/3	4/15	26.6667	80.3333
T03TC277	lp5		lp25	21220	BBE29.1	0.298103	conserved hypothetical protein, pseudogene		28	2	Tissue	32.5	23	39	14.5	198	27	28	9.5	44	36	38	32	20.5	26.5	49	100	0/3	1/3	0/3	0/3	0/3	1/15	6.66667	41.1667
T03TC277	lp5		lp25	21220	BBE29.1	0.298103	conserved hypothetical protein, pseudogene		28	4	Culture	21	16	33	71	119	9	18.5	21	21	14	67.5	74.5	14	24	101	100	0/3	1/3	0/3	0/3	1/3	2/15	13.3333	41.6333
T03TC277	lp5		lp25	21220	BBE29.1	0.298103	conserved hypothetical protein, pseudogene		28	4	Tissue	22	26.5	16	20	28	11	11	23	3	27	14	19	9	18	41	100	0/3	0/3	0/3	0/3	0/3	0/15	0	19.2333	11.6667	45.5917
T05TC088		lp5	lp28-1	134	BBF001	0.806061	conserved hypothetical protein, pseudogene		54	2	Tissue	2229	2937	4002.5	346	431	260	49	4986.5	383	3872	5137.5	5627	3144	3789	5673	100	3/3	3/3	2/3	3/3	3/3	14/15	93.3333	2857.77
T05TC088		lp5	lp28-1	134	BBF001	0.806061	conserved hypothetical protein, pseudogene		54	4	Tissue	966	63	811.5	3386.5	858	3027	1518.5	471	3086	444	842	312.5	1878	1783.5	3327	100	2/3	3/3	3/3	3/3	3/3	14/15	93.3333	1518.3	93.3333	2188.03
T05TC183	cp9		lp28-1	413	IRBBF001.1-BBF01	0.388235	Intergenic Region		57	2	Tissue	36	141	2706	53	113	151	1228	27	41.5	68	141	69	1332	215.5	42	100	2/3	2/3	1/3	1/3	2/3	8/15	53.3333	424.267
T05TC183	cp9		lp28-1	413	IRBBF001.1-BBF01	0.388235	Intergenic Region		57	4	Tissue	52	43	63.5	72.5	92	52	40	40	36	24.5	88	412.5	44	34	38.5	100	0/3	0/3	0/3	1/3	0/3	1/15	6.66667	75.5	30	249.883
T11TC421	Complete		lp28-1	705	BBF01	0.238477	arthritis-related protein	arp	25	2	Culture	11.5	6098	66	17	2320	71	610	1852	426.5	6673.5	6978	1497	275	2432	1483	100	1/3	1/3	3/3	3/3	3/3	11/15	73.3333	2054.03
T11TC421	Complete		lp28-1	705	BBF01	0.238477	arthritis-related protein	arp	25	2	Tissue	252	886.5	280	143	376	151	9	1753	389	600	862	2093	1371	3475	4722.5	100	3/3	3/3	2/3	3/3	3/3	14/15	93.3333	1157.53
T11TC421	Complete		lp28-1	705	BBF01	0.238477	arthritis-related protein	arp	25	4	Culture	15.5	29	21	23	20	16.5	19	2524	3503	24	22	18	2950	25.5	93	100	0/3	0/3	2/3	0/3	1/3	3/15	20	620.233
T11TC421	Complete		lp28-1	705	BBF01	0.238477	arthritis-related protein	arp	25	4	Tissue	224.5	76	45.5	127.5	159	909	41	136	47	4064	174.5	129	1105.5	161.5	983	100	1/3	3/3	1/3	3/3	3/3	11/15	73.3333	558.867	65	1097.67
T08TC102	lp5		lp28-1	1879	BBF02	0.449438	conserved hypothetical protein		53	2	Tissue	4280	3347	4156	123	465	41	86	5509.5	3716	3478	117	2422	5649.5	5567.5	5963	100	3/3	2/3	2/3	3/3	3/3	13/15	86.6667	2994.7
T08TC102	lp5		lp28-1	1879	BBF02	0.449438	conserved hypothetical protein		53	4	Tissue	891.5	2486	495	1136	5058.5	6179.5	722	510	996.5	2189	4989	3863.5	2098	4093.5	2412	100	3/3	3/3	3/3	3/3	3/3	15/15	100	2541.33	93.3333	2768.02
T09P01F07		lp5	lp28-1	2376	BBF03	0.464491	RepU	repU	57	2	Tissue	25	46.5	0	15	23	36	12	30.5	27.5	3.5	17	38	6	25	44	100	0/3	0/3	0/3	0/3	0/3	0/15	0	23.2667
T09P01F07		lp5	lp28-1	2376	BBF03	0.464491	RepU	repU	57	4	Tissue	8.5	30	24.5	3.5	37	60.5	16	2	38	3.5	15	27.5	6	23.5	10	100	0/3	0/3	0/3	0/3	0/3	0/15	0	20.3667	0	21.8167
T09TC501	Complete		lp28-1	2657	BBF04	0	conserved hypothetical protein		52	2	Tissue	1243	48	61	89	12.5	29	278	41	24	973	155	2809	182	303	1039	100	1/3	0/3	1/3	3/3	3/3	8/15	53.3333	485.767
T09TC501	Complete		lp28-1	2657	BBF04	0	conserved hypothetical protein		52	4	Tissue	32	22	23	45	38	41.5	37.5	25	25	55	1898.5	3	36	38	18	100	0/3	0/3	0/3	1/3	0/3	1/15	6.66667	155.833	30	320.8
T10TC286	lp5, lp21		lp28-1	2908	BBF05	0.441472	conserved hypothetical protein		57	2	Tissue	35.5	52.5	23.5	7	34.5	33	1	22.5	13	35	15	18	18	26	26	100	0/3	0/3	0/3	0/3	0/3	0/15	0	24.0333
T10TC286	lp5, lp21		lp28-1	2908	BBF05	0.441472	conserved hypothetical protein		57	4	Tissue	30.5	39	25	0	19.5	0	16	9	26	40	17	24	41	29	17.5	100	0/3	0/3	0/3	0/3	0/3	0/15	0	22.2333	0	23.1333
T07TC103	lp5, lp21		lp28-1	3423	BBF07	0.882353	conserved hypothetical protein		53	2	Tissue	1286.5	1314	3956	405.5	2061.5	951	384.5	519	90	762	70	6086	699	230	1319	100	3/3	3/3	2/3	2/3	3/3	13/15	86.6667	1342.27
T07TC103	lp5, lp21		lp28-1	3423	BBF07	0.882353	conserved hypothetical protein		53	4	Tissue	34	12	52.5	32	10	59	31	8.5	43	43	58	33	42	34	36	100	0/3	0/3	0/3	0/3	0/3	0/15	0	35.2	43.3333	688.733
T11TC045	Complete		lp28-1	3730	BBF08	0.706587	conserved hypothetical protein		52	2	Tissue	5944	17.5	1997	56	82	53	527	54	23	680	186	1858	7460.5	2086.5	6121	100	2/3	0/3	1/3	3/3	3/3	9/15	60	1809.7
T11TC045	Complete		lp28-1	3730	BBF08	0.706587	conserved hypothetical protein		52	4	Tissue	73	92	269.5	87.5	362.5	282.5	28	41	44	41	49	44	49	62	55	100	1/3	2/3	0/3	0/3	0/3	3/15	20	105.333	40	957.517
T08TC697	lp5		lp28-1	4110	BBF09	0.677273	hypothetical protein, paralogous family 71, authentic frameshift		57	2	Tissue	52.5	928	1386	0	15	27.5	0	25.5	35.5	85	1032.5	1470	1060.5	1350	103.5	100	2/3	0/3	0/3	2/3	3/3	7/15	46.6667	504.767
T08TC697	lp5		lp28-1	4110	BBF09	0.677273	hypothetical protein, paralogous family 71, authentic frameshift		57	4	Tissue	395	14.5	3047	427	20.5	2001	721.5	3	262	2400.5	24.5	5208	1765	16	56.5	100	2/3	2/3	2/3	2/3	1/3	9/15	60	1090.8	53.3333	797.783
T09TC271	Complete		lp28-1	4316	IRBBF09-BBF10	0.440789	Intergenic Region		56	2	Tissue	1358	1055	613	514	497.5	39	24.5	36	105	980	80	186.5	2500.5	503.5	1953	100	3/3	2/3	1/3	2/3	3/3	11/15	73.3333	696.367
T09TC271	Complete		lp28-1	4316	IRBBF09-BBF10	0.440789	Intergenic Region		56	4	Tissue	61	79	708.5	9	14.5	33	140	1813	385	41	19	516	1318.5	269.5	588	100	1/3	0/3	3/3	1/3	3/3	8/15	53.3333	399.667	63.3333	548.017
T10TC236	Complete		lp28-1	4925	BBF10	0.879276	conserved hypothetical protein		55	2	Tissue	39	22	33	12	9	25	209	25.5	21	17	31	37	15	11	43	100	0/3	0/3	1/3	0/3	0/3	1/15	6.66667	36.6333
T10TC236	Complete		lp28-1	4925	BBF10	0.879276	conserved hypothetical protein		55	4	Tissue	23	19	28.5	21	20.5	9.5	25	12.5	25	25	17	34	22	34	16.5	100	0/3	0/3	0/3	0/3	0/3	0/15	0	22.1667	3.33333	29.4
T10TC198	lp5, lp21		lp28-1	5308	IRBBF10-BBF11.1	0.720982	Intergenic Region		53	2	Tissue	2850	5893.5	4353.5	1472	2514.5	52	5844.5	2056	2092	2996	110	5119	2339	3186	2675	100	3/3	2/3	3/3	3/3	3/3	14/15	93.3333	2903.53
T10TC198	lp5, lp21		lp28-1	5308	IRBBF10-BBF11.1	0.720982	Intergenic Region		53	4	Tissue	4940	4439	3255	4168	2546	4508	9	9	393	452	2651	2683.5	2308.5	1982.5	1636	100	3/3	3/3	1/3	3/3	3/3	13/15	86.6667	2398.7	90	2651.12
T08TC091		lp5	lp28-1	5446	BBF11	0.11215	hypothetical protein		52	2	Tissue	2601	96	1988	426	47.5	36	3451.5	63	730	5742.5	372	279.5	5177	4603	5472	100	2/3	1/3	2/3	3/3	3/3	11/15	73.3333	2072.33
T08TC091		lp5	lp28-1	5446	BBF11	0.11215	hypothetical protein		52	4	Tissue	137	622	44.5	15	5460	7213	35	445.5	815	6575	786	71	199.5	4353.5	964	100	2/3	2/3	2/3	2/3	3/3	11/15	73.3333	1849.07	73.3333	1960.7
T08TC665	lp5		lp28-1	6332	BBF12	0.352641	conserved hypothetical protein, authentic point mutation		56	2	Tissue	19.5	34.5	3709	33	29	31.5	16.5	9	15.5	15	135	28.5	439	524	376	100	1/3	0/3	0/3	1/3	3/3	5/15	33.3333	361
T08TC665	lp5		lp28-1	6332	BBF12	0.352641	conserved hypothetical protein, authentic point mutation		56	4	Tissue	23	35	59.5	42	22	34	22	10.5	29	32	22	35.5	25	20	169	100	0/3	0/3	0/3	0/3	1/3	1/15	6.66667	38.7	20	199.85
T07TC127	lp5, lp21		lp28-1	6607	IRBBF12-BBF13	0.733333	Intergenic Region		52	2	Tissue	2808	2614	8226	1087.5	8535	1393.5	2498	7689	893	6558	8022.5	4621	7285	5828	6454	100	3/3	3/3	3/3	3/3	3/3	15/15	100	4967.5
T07TC127	lp5, lp21		lp28-1	6607	IRBBF12-BBF13	0.733333	Intergenic Region		52	4	Tissue	4888	377	2326	492	6643	26	24	33	34	9779	3261	2324.5	2238	3135	2430.5	100	3/3	2/3	0/3	3/3	3/3	11/15	73.3333	2534.07	86.6667	3750.78
T08P01G01	cp32-7,lp38,cp9	lp28-3	lp28-1	7194	BBF13	0.249666	conserved hypothetical protein, paralogous family 32	PF32	11	2	Culture	1866.5	120	3427	3047	5235.5	1302	729.5	226	5890	1350	4499	5594				100	3/3	3/3	3/3	3/3		12/12	100	2773.88
T08P01G01	cp32-7,lp38,cp9	lp28-3	lp28-1	7194	BBF13	0.249666	conserved hypothetical protein, paralogous family 32	PF32	11	2	Tissue	54	953	226.5	70.5	1079	658	575.5	728	563	214	1323	500				100	2/3	2/3	3/3	3/3		10/12	83.3333	578.708
T08P01G01	cp32-7,lp38,cp9	lp28-3	lp28-1	7194	BBF13	0.249666	conserved hypothetical protein, paralogous family 32	PF32	11	4	Culture	8308	8300	4752	6629	6407	7276.5	2251	3028	7852.5	5652	6993	5233				100	3/3	3/3	3/3	3/3		12/12	100	6056.83
T08P01G01	cp32-7,lp38,cp9	lp28-3	lp28-1	7194	BBF13	0.249666	conserved hypothetical protein, paralogous family 32	PF32	11	4	Tissue	360	803.5	490	2194	1319	4865.5	38	148	82	4279.5	6278.5	3189				100	3/3	3/3	1/3	3/3		10/12	83.3333	2003.92	91.6667	2853.33
T06TC036	Complete		lp28-1	8000	IRBBF14-BBF14.1	0.31338	Intergenic Region		52	2	Tissue	687.5	480.5	2482.5	42	632.5	250	106.5	39	415	1480.5	963	1696	2740	1265	2806.5	100	3/3	2/3	2/3	3/3	3/3	13/15	86.6667	1072.43
T06TC036	Complete		lp28-1	8000	IRBBF14-BBF14.1	0.31338	Intergenic Region		52	4	Tissue	37	49.5	177	69	68	105	391.5	52	43	116	169	48	123	780.5	190.5	100	1/3	1/3	1/3	2/3	3/3	8/15	53.3333	161.267	70	616.85
T10TC238	cp32-7, lp38		lp28-1	8426	BBF16	0.167421	hypothetical protein, paralogous family 64, authentic point mutation		56	2	Tissue	3829	3398	5026.5	3854	801.5	6	3232	209.5	425	565	1708	479	3676	4749	4277	100	3/3	2/3	3/3	3/3	3/3	14/15	93.3333	2415.7
T10TC238	cp32-7, lp38		lp28-1	8426	BBF16	0.167421	hypothetical protein, paralogous family 64, authentic point mutation		56	4	Tissue	4060.5	3095	3393	37	1278	18	3739.5	3030	2510	14	24.5	5452.5	5080	3255	1461.5	100	3/3	1/3	3/3	1/3	3/3	11/15	73.3333	2429.9	83.3333	2422.8
T08TC121	Complete		lp28-1	8739	IRBBF16-BBF17	0.8	Intergenic Region		54	2	Tissue	1461	482	1210	24.5	34	32	9	2885	27.5	1612.5	532	3026	2621	2575.5	2895	100	3/3	0/3	1/3	3/3	3/3	10/15	66.6667	1295.13
T08TC121	Complete		lp28-1	8739	IRBBF16-BBF17	0.8	Intergenic Region		54	4	Tissue	24	155	91.5	2508	36	35	354	216	64.5	328.5	1345	510	1173.5	1367	597	100	1/3	1/3	2/3	3/3	3/3	10/15	66.6667	587	66.6667	941.067
T11TC531	Complete		lp28-1	8819	BBF17	0.18677	hypothetical protein		57	2	Tissue	1468	2139.5	2479	52	30	54.5	70	47	56.5	119	800	5771	718	3741	35	100	3/3	0/3	0/3	3/3	2/3	8/15	53.3333	1172.03
T11TC531	Complete		lp28-1	8819	BBF17	0.18677	hypothetical protein		57	4	Tissue	2108.5	814.5	414	1919.5	51	43	6933	21	27	65	73	6523	5617	2110	43	100	3/3	1/3	1/3	1/3	2/3	8/15	53.3333	1784.17	53.3333	1478.1
T10TC214	Complete		lp28-1	9489	IRBBF17-BBF18	0.866038	Intergenic Region		54	2	Tissue	4921.5	2680.5	2596	1963	37	126.5	4979	3896.5	5794	4795	5707.5	5942	5658	5248.5	5499.5	100	3/3	2/3	3/3	3/3	3/3	14/15	93.3333	3989.63
T10TC214	Complete		lp28-1	9489	IRBBF17-BBF18	0.866038	Intergenic Region		54	4	Tissue	4421	3281	2272.5	5186	4095	282	3765	875	1865	3277.5	5435.5	4819	1642.5	2297	5058	100	3/3	3/3	3/3	3/3	3/3	15/15	100	3238.13	96.6667	3613.88
T06TC533	lp5		lp28-1	9921	BBF18	0.733198	transposase-like protein, authentic frameshift		51	2	Tissue	42	46	300	36	43	45.5	51	41	1084	49	51.5	64	51	31	80	100	1/3	0/3	1/3	0/3	0/3	2/15	13.3333	134.333
T06TC533	lp5		lp28-1	9921	BBF18	0.733198	transposase-like protein, authentic frameshift		51	4	Tissue	47	120.5	47.5	51	51	52.5	61	58	62	49	53	72	55	63	55.5	100	1/3	0/3	0/3	0/3	0/3	1/15	6.66667	59.8667	10	97.1
T04TC120		cp9	lp28-1	10405	BBF19	0.290875	transposase-like protein, authentic frameshift		42	2	Tissue	47.5	187.5	67	15	46	50	33	514	172.5	960	594	314	55	40.5	78	100	1/3	0/3	2/3	3/3	0/3	6/15	40	211.6
T04TC120		cp9	lp28-1	10405	BBF19	0.290875	transposase-like protein, authentic frameshift		42	4	Tissue	187	36	56	49	12	69	16	62	444.5	24	398	50.5	19	7	83	100	1/3	0/3	1/3	1/3	0/3	3/15	20	100.867	30	156.233
T05TC098	Complete		LP28-1	10805	BBF20	0.634812	conserved hypothetical protein		21	2	Culture	4650	2316	3663	472	3988.5	4082	2433	4118.5	3830.5	4822	3069	672	855	1152.5	2588	100	3/3	3/3	3/3	3/3	3/3	15/15	100	2847.47
T05TC098	Complete		LP28-1	10805	BBF20	0.634812	conserved hypothetical protein		21	2	Tissue	18	1361	2351.5	175.5	15.5	2712	16	8	4263.5	13	18	5224	2941	14	3423	100	2/3	2/3	1/3	1/3	2/3	8/15	53.3333	1503.6
T05TC098	Complete		LP28-1	10805	BBF20	0.634812	conserved hypothetical protein		21	4	Culture	812	4288.5	4347.5	116	2193.5	28.5	1412	755.5	788.5	6124	3382	4906	23	100	86	100	3/3	2/3	3/3	3/3	0/3	11/15	73.3333	1957.53
T05TC098	Complete		LP28-1	10805	BBF20	0.634812	conserved hypothetical protein		21	4	Tissue	569	3448	2149	153	1212	3353	1201	3080	312.5	4371	555.5	2526	1838	584	2330	100	3/3	3/3	3/3	3/3	3/3	15/15	100	1845.47	81.6667	2038.52
T11TC308	cp32-6, lp5	cp9	lp28-1	11721	IRBBF21-BBF22	0.711297	Intergenic Region		54	2	Tissue	3159	2905	58	139	89.5	729	43	53	48	2374.5	3190.5	4570	1128.5	4459.5	5204.5	100	2/3	2/3	0/3	3/3	3/3	10/15	66.6667	1876.73
T11TC308	cp32-6, lp5	cp9	lp28-1	11721	IRBBF21-BBF22	0.711297	Intergenic Region		54	4	Tissue	1204	51	1610.5	70.5	74	48	2007.5	41	35	72	2000	420.5	47	448	203	100	2/3	0/3	1/3	2/3	2/3	7/15	46.6667	555.467	56.6667	1216.1
T03TC182	lp5		lp28-1	11978	BBF22	0.171806	protein p23, putative		44	2	Tissue	390	65	166	35.5	46	67.5	34	490	134	296.5	647.5	514	59	442	359.5	100	2/3	0/3	2/3	3/3	2/3	9/15	60	249.767
T03TC182	lp5		lp28-1	11978	BBF22	0.171806	protein p23, putative		44	4	Tissue	29	40	766.5	53	48	130	53	336	981	283.5	36	568.5	248	177	135	100	1/3	1/3	2/3	2/3	3/3	9/15	60	258.967	60	254.367
T04TC094	Complete		lp28-1	13841	BBF25	0.871429	conserved hypothetical protein		54	2	Tissue	12.5	42	25.5	21.5	37	43.5	18	32	31	28.5	33.5	30	17	19.5	3.5	100	0/3	0/3	0/3	0/3	0/3	0/15	0	26.3333
T04TC094	Complete		lp28-1	13841	BBF25	0.871429	conserved hypothetical protein		54	4	Tissue	9	47	47.5	30	28.5	16	11	36	31.5	32	12	46	41	37	39	100	0/3	0/3	0/3	0/3	0/3	0/15	0	30.9	0	28.6167
T04TC234	Complete		lp28-1	14344	IRBBF25-BBF26	0.75	Intergenic Region		56	2	Tissue	22	37.5	24	42	36	14.5	8.5	25	39	21	21	28.5	32	42	23	100	0/3	0/3	0/3	0/3	0/3	0/15	0	27.7333
T04TC234	Complete		lp28-1	14344	IRBBF25-BBF26	0.75	Intergenic Region		56	4	Tissue	40	34.5	27.5	28	24	26	34.5	21	26.5	22	23	35	29	27.5	25	100	0/3	0/3	0/3	0/3	0/3	0/15	0	28.2333	0	27.9833
T07TC293	lp5		lp28-1	15717	BBF26.1	0.899267	conserved hypothetical protein, pseudogene		57	2	Tissue	521.5	438	108	20	32.5	53	12	45	41.5	22	793	664	1348	2113	7242	100	3/3	0/3	0/3	2/3	3/3	8/15	53.3333	896.9
T07TC293	lp5		lp28-1	15717	BBF26.1	0.899267	conserved hypothetical protein, pseudogene		57	4	Tissue	2612.5	295.5	585.5	29	6626	43.5	95	5141	33	36.5	5575	8330	869	1612	23.5	100	3/3	1/3	1/3	2/3	2/3	9/15	60	2127.13	56.6667	1512.02
T10TC112	Complete		lp28-1	15769	BBF27	0.917647	hypothetical protein		52	2	Tissue	2129	49	551	3872	130.5	374	27	24	235	1247.5	1574	575.5	1744	948	3356.5	100	2/3	3/3	1/3	3/3	3/3	12/15	80	1122.47
T10TC112	Complete		lp28-1	15769	BBF27	0.917647	hypothetical protein		52	4	Tissue	39	260	7.5	628	24.5	576	14	27	23	77	25	4633	42	861	28	100	1/3	2/3	0/3	1/3	1/3	5/15	33.3333	484.333	56.6667	803.4
T09P02H01	lp5, lp21		lp28-1	16417	IRBBF28-BBF29	0.855967	Intergenic Region		53	2	Tissue	17.5	32.5	40	32	38	28	22	25	20.5	28	32.5	24.5	40	49.5	27	100	0/3	0/3	0/3	0/3	0/3	0/15	0	30.4667
T09P02H01	lp5, lp21		lp28-1	16417	IRBBF28-BBF29	0.855967	Intergenic Region		53	4	Tissue	37	28.5	11	21	22	0	20	16	31	38	47.5	20	30	12	32	100	0/3	0/3	0/3	0/3	0/3	0/15	0	24.4	0	27.4333
T11TC167	cp32-3, lp5, lp21		lp28-1	16553	BBF29	0.730458	conserved hypothetical protein, authentic frameshift		53	2	Tissue	46	1406	1999	8084	114	1132	39	40	794	6702	264	6018	5761.5	4230	2775.5	100	2/3	3/3	1/3	3/3	3/3	12/15	80	2627
T11TC167	cp32-3, lp5, lp21		lp28-1	16553	BBF29	0.730458	conserved hypothetical protein, authentic frameshift		53	4	Tissue	25	357	36	4359	2234	49	32	42	23	63	4903.5	3835.5	430.5	41	62	100	1/3	2/3	0/3	2/3	1/3	6/15	40	1099.5	60	1863.25
T06TC080	Complete		lp28-1	19487	BBF32	0.871841	vls recombination cassettes Vls2-Vls16, authentic frameshift		20	2	Culture	683	582	82	55	39.5	38.5	3345	967	24	45.5	33.5	506	79	2886	504.5	100	2/3	0/3	2/3	1/3	2/3	7/15	46.6667	658.033
T06TC080	Complete		lp28-1	19487	BBF32	0.871841	vls recombination cassettes Vls2-Vls16, authentic frameshift		20	2	Tissue	624.5	387	105	52	2212	48	2346	250	41	1202	36	61	40.5	731	1163.5	100	3/3	1/3	2/3	1/3	2/3	9/15	60	619.967
T06TC080	Complete		lp28-1	19487	BBF32	0.871841	vls recombination cassettes Vls2-Vls16, authentic frameshift		20	4	Culture	18	1310.5	1224	49	5016	32.5	41.5	807	34.5	27	43	47	29.5	3762.5	37	100	2/3	1/3	1/3	0/3	1/3	5/15	33.3333	831.933
T06TC080	Complete		lp28-1	19487	BBF32	0.871841	vls recombination cassettes Vls2-Vls16, authentic frameshift		20	4	Tissue	493	122	612.5	39.5	1349	37	40	755	76	429	675	2276	170	79	50	100	3/3	1/3	1/3	3/3	1/3	9/15	60	480.2	50	647.533
T07TC459	Complete		lp28-2	597	BBG01	0.538634	putative lipoprotein		24	2	Culture	43	5865.5	8036	21.5	3154.5	27	29	6708	2874.5	376	2959	1052	2887.5	5517	6407.5	100	2/3	1/3	2/3	3/3	3/3	11/15	73.3333	3063.87
T07TC459	Complete		lp28-2	597	BBG01	0.538634	putative lipoprotein		24	2	Tissue	3510	1649.5	4230	6056	2275	59	53	908	323	1907	4239	2031	3794	3919.5	4963.5	100	3/3	2/3	2/3	3/3	3/3	13/15	86.6667	2661.17
T07TC459	Complete		lp28-2	597	BBG01	0.538634	putative lipoprotein		24	4	Culture	3826	5198	6159	26	3070.5	3990.5	1471	4467	6828	1875	6455	5271	4420	1698	6053	100	3/3	2/3	3/3	3/3	3/3	14/15	93.3333	4053.87
T07TC459	Complete		lp28-2	597	BBG01	0.538634	putative lipoprotein		24	4	Tissue	939	562.5	1411	250	59	2818	496	2577	668	74	112	48	56.5	355	1204	100	3/3	2/3	3/3	1/3	2/3	11/15	73.3333	775.333	81.6667	2638.56
T09TC134	lp5		lp28-2	1217	BBG02	0.194098	adenine specific DNA methyltransferase		22	2	Culture	32.5	25.5	33.5	11	22	24	35.5	22	24.5	26	43	25	35.5	27	27.5	100	0/3	0/3	0/3	0/3	0/3	0/15	0	27.6333
T09TC134	lp5		lp28-2	1217	BBG02	0.194098	adenine specific DNA methyltransferase		22	2	Tissue	68.5	23.5	402	636	79.5	29	70	41.5	24.5	32	48	83.5	211.5	99	27	100	1/3	1/3	0/3	0/3	1/3	3/15	20	125.033
T09TC134	lp5		lp28-2	1217	BBG02	0.194098	adenine specific DNA methyltransferase		22	4	Culture	28	30	38	24	32.5	20.5	21	20.5	34	26	25	1243	16	204.5	34	100	0/3	0/3	0/3	1/3	1/3	2/15	13.3333	119.8
T09TC134	lp5		lp28-2	1217	BBG02	0.194098	adenine specific DNA methyltransferase		22	4	Tissue	24	78.5	16	23.5	22	20.5	22	20	18	21.5	26	17	40.5	15	14	100	0/3	0/3	0/3	0/3	0/3	0/15	0	25.2333	8.33333	74.425
T10TC143	lp5		lp28-2	4024	BBG05	0.0274678	transposase-like protein, authentic frameshift		45	2	Tissue	2492	112.5	1846	15	459	1343	2341	4635	759.5	866	2992	2152.5	964	2095	4074.5	100	3/3	2/3	3/3	3/3	3/3	14/15	93.3333	1809.8
T10TC143	lp5		lp28-2	4024	BBG05	0.0274678	transposase-like protein, authentic frameshift		45	4	Tissue	2214	1136	13	372.5	20.5	56.5	435.5	225.5	31	779	2858	1244.5	1300	256	1759	100	2/3	1/3	2/3	3/3	3/3	11/15	73.3333	846.733	83.3333	1328.27
T09TC355	lp5, lp21		lp28-2	22499	BBG25	0.411917	borrelia orf-D family		26	2	Culture	1681	2632	22.5	15	23	13	46	821.5	1413.5	2446	1185.5	845	1348.5	132	1540.5	100	2/3	0/3	2/3	3/3	3/3	10/15	66.6667	944.333
T09TC355	lp5, lp21		lp28-2	22499	BBG25	0.411917	borrelia orf-D family		26	2	Tissue	167	286	397	759.5	77	36	77.5	151.5	188.5	152	1027.5	373.5	361	767.5	1993.5	100	3/3	1/3	2/3	3/3	3/3	12/15	80	454.333
T09TC355	lp5, lp21		lp28-2	22499	BBG25	0.411917	borrelia orf-D family		26	4	Culture	2387	870.5	1083	2468	13	16	11.5	23	5	2685.5	894	1487	2405	349	1238	100	3/3	1/3	0/3	3/3	3/3	10/15	66.6667	1062.37
T09TC355	lp5, lp21		lp28-2	22499	BBG25	0.411917	borrelia orf-D family		26	4	Tissue	45	65	45.5	48	51	104	14	32	16.5	2172	323	1942	2348	168.5	898.5	100	0/3	1/3	0/3	3/3	3/3	7/15	46.6667	551.533	65	753.142
T05TC437	lp5		lp28-2	27406	BBG32	0.354293	putative replicative helicase		48	2	Tissue	5521	4686.5	4074.5	797	776	773	3568	4129	1161	4783.5	6215	4482	6114	6587	5946.5	100	3/3	3/3	3/3	3/3	3/3	15/15	100	3974.27
T05TC437	lp5		lp28-2	27406	BBG32	0.354293	putative replicative helicase		48	4	Tissue	1387.5	1386	3898.5	2475	4587	1908	881	5106	3133	2648.5	6419	4556	5986	3906	4666	100	3/3	3/3	3/3	3/3	3/3	15/15	100	3529.57	100	3751.92
T09TC516		lp5	lp28-2	28953	BBG34	0.86911	conserved hypothetical protein		50	2	Tissue	122	732	264	0	34	260.5	50	4623	890	2336	2181	4273	2573.5	2175	4367	100	3/3	1/3	2/3	3/3	3/3	12/15	80	1658.73
T09TC516		lp5	lp28-2	28953	BBG34	0.86911	conserved hypothetical protein		50	4	Tissue	453	21	1729	36	4	494	715	13.5	863	4350	167	2179	125	115	154	100	2/3	1/3	2/3	3/3	3/3	11/15	73.3333	761.233	76.6667	1209.98
T04TC348	Complete		lp28-3	1211	BBH04	0.517028	cdsD protein		48	2	Tissue	1273	245	1013.5	54	33.5	29.5	1410	1031	750	1091	3468	2243	283	2740	2453	100	3/3	0/3	3/3	3/3	3/3	12/15	80	1207.83
T04TC348	Complete		lp28-3	1211	BBH04	0.517028	cdsD protein		48	4	Tissue	31	236	728.5	168.5	27	37	281	460.5	603	1439.5	25	159.5	1646	439	389.5	100	2/3	1/3	3/3	2/3	3/3	11/15	73.3333	444.733	76.6667	826.283
T11TC287	lp5		lp28-3	2754	BBH06	0.304225	complement regulator-acquiring surface protein 2 (CRASP-2)		22	2	Culture	38	34	26	37	32	37	24.5	36	6369.5	21	736	2612	34.5	2094	25.5	100	0/3	0/3	1/3	2/3	1/3	4/15	26.6667	810.467
T11TC287	lp5		lp28-3	2754	BBH06	0.304225	complement regulator-acquiring surface protein 2 (CRASP-2)		22	2	Tissue	29	76	1214	440	211.5	2504	226.5	168	2806	104	703	808	450	1856	39	100	1/3	3/3	3/3	3/3	2/3	12/15	80	775.667
T11TC287	lp5		lp28-3	2754	BBH06	0.304225	complement regulator-acquiring surface protein 2 (CRASP-2)		22	4	Culture	24	5839	35	25	29	30.5	7247	298	32	546	743	31	6503	940	46	100	1/3	0/3	2/3	2/3	2/3	7/15	46.6667	1491.23
T11TC287	lp5		lp28-3	2754	BBH06	0.304225	complement regulator-acquiring surface protein 2 (CRASP-2)		22	4	Tissue	150.5	3327	102	595	38	27.5	214	21	32	33.5	1597	322	362	292.5	936	100	3/3	1/3	1/3	2/3	3/3	10/15	66.6667	536.667	55	903.508
T03TC343	cp32-6		lp28-3	2846	BBH06	0.174648	complement regulator-acquiring surface protein 2 (CRASP-2)		50	2	Tissue	38	39.5	35.5	47	42	40	23	51	33	47.5	40.5	51	99	115	60	100	0/3	0/3	0/3	0/3	1/3	1/15	6.66667	50.8
T03TC343	cp32-6		lp28-3	2846	BBH06	0.174648	complement regulator-acquiring surface protein 2 (CRASP-2)		50	4	Tissue	48.5	37.5	21	29	31	59	24	14	18	21	33	42	47	81	169	100	0/3	0/3	0/3	0/3	1/3	1/15	6.66667	45	6.66667	47.9
T07P01E08	cp9		lp28-3	12461	BBH18	0.319283	lipoprotein, putative		6	2	Culture	16	21	34	18	29	16	16	38	13	34	28	17				100	0/3	0/3	0/3	0/3		0/12	0	23.3333	0	23.3333
T09P01G05	cp9	lp28-1	lp28-3	14454	BBH20	0.185771	outer membrane porin, authentic frameshift	oms28	9	2	Culture	18	33	61	28.5	59	54	83	48	71	45	46.5	41				100	0/3	0/3	0/3	0/3		0/12	0	49
T09P01G05	cp9	lp28-1	lp28-3	14454	BBH20	0.185771	outer membrane porin, authentic frameshift	oms28	9	2	Tissue	86.5	347	69.5	381	443	127.5	68.5	48	120	175.5	93	114.5				100	1/3	3/3	1/3	2/3		7/12	58.3333	172.833
T09P01G05	cp9	lp28-1	lp28-3	14454	BBH20	0.185771	outer membrane porin, authentic frameshift	oms28	9	4	Culture	5	29	32.5	29.5	33	19.5	39	34.5	28	32	13	26				100	0/3	0/3	0/3	0/3		0/12	0	26.75
T09P01G05	cp9	lp28-1	lp28-3	14454	BBH20	0.185771	outer membrane porin, authentic frameshift	oms28	9	4	Tissue	15	15.5	21	297	111	14.5	38	15	203	1400.5	49	51				100	0/3	2/3	1/3	1/3		4/12	33.3333	185.875	22.9167	108.615
T06TC273	lp5, lp21		lp28-3	21915	BBH32	0.594126	antigen, P35, putative		22	2	Culture	213	220	37	37	39.5	43.5	37	34	39	3910	3773	212	701.5	728.5	40	100	2/3	0/3	0/3	3/3	2/3	7/15	46.6667	671
T06TC273	lp5, lp21		lp28-3	21915	BBH32	0.594126	antigen, P35, putative		22	2	Tissue	739	1778	476	94.5	132	45	153	70.5	87	346	2571.5	3624	176	2756	47.5	100	3/3	1/3	1/3	3/3	2/3	10/15	66.6667	873.067
T06TC273	lp5, lp21		lp28-3	21915	BBH32	0.594126	antigen, P35, putative		22	4	Culture	2353	2197.5	1512.5	116	42.5	3145	54	36.5	40	835	3442	3240	31	381.5	55.5	100	3/3	2/3	0/3	3/3	1/3	9/15	60	1165.47
T06TC273	lp5, lp21		lp28-3	21915	BBH32	0.594126	antigen, P35, putative		22	4	Tissue	124	144	23	78.5	55	50	31	47	29	3691	1276	143	833	36.5	204	100	2/3	0/3	0/3	3/3	2/3	7/15	46.6667	451	55	790.133
T09P01A05	Complete		lp28-3	22833	BBH33	0.567273	adenine deaminase; paralog of BBK17	adeC	1	2	Culture	5807	6603	6315	40.5	7094	30	7576.5	6969.5	7085	7426	6713.5	2597				100	3/3	1/3	3/3	3/3		10/12	83.3333	5354.75
T09P01A05	Complete		lp28-3	22833	BBH33	0.567273	adenine deaminase; paralog of BBK17	adeC	1	2	Tissue	4483	4782	2783	19	17	28	4234	43	785	865	906.5	3524				100	3/3	0/3	2/3	3/3		8/12	66.6667	1872.46
T09P01A08	cp9, lp5		lp28-3	22833	BBH33	0.567273	adenine deaminase; paralog of BBK17	adeC	3	2	Culture	2575	5788.5		15	22.5		7544	7202.5		7385	7513					100	2/2	0/2	2/2	2/2		6/8	75	4755.69
T09P01A08	cp9, lp5		lp28-3	22833	BBH33	0.567273	adenine deaminase; paralog of BBK17	adeC	3	2	Tissue	1885	7887.5		35	20.5		488	1090		4914	4591					100	2/2	0/2	2/2	2/2		6/8	75	2613.88	75	3649.19
T07TC361	Complete		lp28-3	26222	BBH37	0.132821	putative lipoprotein		23	2	Culture	2140	40	1969	4387	6356	218	3900	6542	32.5	3900	3314	832	4617	8287	4467.5	100	2/3	3/3	2/3	3/3	3/3	13/15	86.6667	3400.13
T07TC361	Complete		lp28-3	26222	BBH37	0.132821	putative lipoprotein		23	2	Tissue	951	1757.5	5452	6290.5	1732	888	5084	7011.5	1112.5	3491	4594.5	4800	5848	4229.5	5417	100	3/3	3/3	3/3	3/3	3/3	15/15	100	3910.6
T07TC361	Complete		lp28-3	26222	BBH37	0.132821	putative lipoprotein		23	4	Culture	7922.5	97	6811.5	7251	7770	130	8041	7899	8408.5	342	1117	2338	7962	8524	6381	100	2/3	3/3	3/3	3/3	3/3	14/15	93.3333	5399.63
T07TC361	Complete		lp28-3	26222	BBH37	0.132821	putative lipoprotein		23	4	Tissue	21	30.5	176	2026.5	6373.5	2550	1976	5186	6241	2065	5879	1514	4494	988	3490	100	1/3	3/3	3/3	3/3	3/3	13/15	86.6667	2867.37	91.6667	3894.43
T07TC182	Complete		lp28-3	27280	BBH40	0.351178	transposase-like protein, putative		46	2	Tissue	3400	25	9155.5	51	337	179	6383	4443.5	1992.5	4561	1739	4310	4564	7848	9777	100	2/3	2/3	3/3	3/3	3/3	13/15	86.6667	3917.7
T07TC182	Complete		lp28-3	27280	BBH40	0.351178	transposase-like protein, putative		46	4	Tissue	38	41	36	28	1829	1461.5	7864	6347	1052	266	5527.5	7625.5	4906	1028.5	3365	100	0/3	2/3	3/3	3/3	3/3	11/15	73.3333	2761	80	3339.35
T07TC513	cp9		lp36	778	BBK01	0.660694	lipoprotein, putative		14	2	Culture	4984.5	5131	6543	32.5	8780.5	9291	38	9629	9137	6801.5	6969	8960	6199	8742	7189	100	3/3	2/3	2/3	3/3	3/3	13/15	86.6667	6561.8
T07TC513	cp9		lp36	778	BBK01	0.660694	lipoprotein, putative		14	2	Tissue	29.5	1497	459	43.5	70	65.5	24	7477	5344	5198	4814	3496	70	960	5210	100	2/3	0/3	2/3	3/3	2/3	9/15	60	2317.17
T07TC513	cp9		lp36	778	BBK01	0.660694	lipoprotein, putative		14	4	Culture	42	2709	4075	28.5	810	25	2159.5	2078	2635.5	7851	1130	1354	29.5	1671.5	34.5	100	2/3	1/3	3/3	3/3	1/3	10/15	66.6667	1775.53
T07TC513	cp9		lp36	778	BBK01	0.660694	lipoprotein, putative		14	4	Tissue	369	3281	1648	13	546	120.5	19.5	231.5	88	1427.5	6785	51	71	114	823	100	3/3	2/3	1/3	2/3	2/3	10/15	66.6667	1039.2	70	2923.43
T07TC276	lp5		lp36	2364	BBK02.1	0.548828	conserved hypothetical protein, pseudogene		15	2	Culture	673	24	30	32.5	28	35	28.5	696	33	43	708	1052	38	25	26	100	1/3	0/3	1/3	2/3	0/3	4/15	26.6667	231.467
T07TC276	lp5		lp36	2364	BBK02.1	0.548828	conserved hypothetical protein, pseudogene		15	2	Tissue	19	25	35	33	57	29	27	17	436	27.5	44	24	118	708	171	100	0/3	0/3	1/3	0/3	3/3	4/15	26.6667	118.033
T07TC276	lp5		lp36	2364	BBK02.1	0.548828	conserved hypothetical protein, pseudogene		15	4	Culture	45	16	21	33	22.5	36	14	13.5	25	11	28.5	27	20.5	31	22	100	0/3	0/3	0/3	0/3	0/3	0/15	0	24.4
T07TC276	lp5		lp36	2364	BBK02.1	0.548828	conserved hypothetical protein, pseudogene		15	4	Tissue	203	35	13	45	22	9	26	27	16	34	34.5	427	33.5	33	45	100	1/3	0/3	0/3	1/3	0/3	2/15	13.3333	66.8667	16.6667	110.192
T09TC474	Complete		lp36	3054	BBK03	0.413366	conserved hypothetical protein		15	2	Culture	164	33	29	30	3	40	28	119	39.5	613	1275.5	36	76	1358.5	24	100	1/3	0/3	1/3	2/3	1/3	5/15	33.3333	257.9
T09TC474	Complete		lp36	3054	BBK03	0.413366	conserved hypothetical protein		15	2	Tissue	194	83.5	43	21	51	20	21	67	31	10	1378	22	37.5	1686	468	100	1/3	0/3	0/3	1/3	2/3	4/15	26.6667	275.533
T09TC474	Complete		lp36	3054	BBK03	0.413366	conserved hypothetical protein		15	4	Culture	15	64	15.5	16.5	26	21	21	21	16.5	13	21	35	13	73	22	100	0/3	0/3	0/3	0/3	0/3	0/15	0	26.2333
T09TC474	Complete		lp36	3054	BBK03	0.413366	conserved hypothetical protein		15	4	Tissue	17	60	11	26.5	21	35	36	30	24	50.5	38	28	14.5	603	30	100	0/3	0/3	0/3	0/3	1/3	1/15	6.66667	68.3	16.6667	156.992
T09TC404	Complete		lp36	3536	BBK04	0.324022	conserved hypothetical protein		14	2	Culture	35	15	28.5	5450.5	2721	22	30	2794	16	31	70.5	194	72	1645.5	678.5	100	0/3	2/3	1/3	1/3	2/3	6/15	40	920.233
T09TC404	Complete		lp36	3536	BBK04	0.324022	conserved hypothetical protein		14	2	Tissue	36.5	29	14	16	38	23	13.5	263	5	515	25	786	43	24.5	130	100	0/3	0/3	1/3	2/3	1/3	4/15	26.6667	130.767
T09TC404	Complete		lp36	3536	BBK04	0.324022	conserved hypothetical protein		14	4	Culture	5	16	25	17	17.5	21	14.5	8	8.5	9	20.5	20.5	9	24	22.5	100	0/3	0/3	0/3	0/3	0/3	0/15	0	15.8667
T09TC404	Complete		lp36	3536	BBK04	0.324022	conserved hypothetical protein		14	4	Tissue	87	49.5	21.5	29	20	51	11.5	24	9	27	24	11	33.5	43	30	100	0/3	0/3	0/3	0/3	0/3	0/15	0	31.4	16.6667	274.567
T03TC299	Complete		lp36	4953	BBK05	0.731959	hypothetical protein		15	2	Culture	38	21	54	15.5	40	46	49	227	51.5	26.5	239	35	31	138.5	85	100	0/3	0/3	1/3	1/3	1/3	3/15	20	73.1333
T03TC299	Complete		lp36	4953	BBK05	0.731959	hypothetical protein		15	2	Tissue	48	42	23	50	64	33	88	44	64.5	47	40	62	49	127	75	100	0/3	0/3	0/3	0/3	1/3	1/15	6.66667	57.1
T03TC299	Complete		lp36	4953	BBK05	0.731959	hypothetical protein		15	4	Culture	13.5	172	25.5	23.5	41.5	24	36	43	19	33.5	38	41.5	10.5	20	21	100	1/3	0/3	0/3	0/3	0/3	1/15	6.66667	37.5
T03TC299	Complete		lp36	4953	BBK05	0.731959	hypothetical protein		15	4	Tissue	14	59.5	18.5	37	58	26	40	126	26	67	241	72	32	63	91.5	100	0/3	0/3	1/3	1/3	0/3	2/15	13.3333	64.7667	11.6667	58.125
T03TC263	lp5		lp36	5896	BBK07	0.19016	lipoprotein, putative		14	2	Culture	156	31.5	197.5	44.5	42	38	177	12.5	24	28.5	59	70	109	26	76.5	100	2/3	0/3	1/3	0/3	1/3	4/15	26.6667	72.8
T03TC263	lp5		lp36	5896	BBK07	0.19016	lipoprotein, putative		14	2	Tissue	878	48.5	30	66	68	64	34	43.5	13	41	29	40	50	44.5	110	100	1/3	0/3	0/3	0/3	1/3	2/15	13.3333	103.967
T03TC263	lp5		lp36	5896	BBK07	0.19016	lipoprotein, putative		14	4	Culture	23	15.5	27	18	263.5	124	16	26.5	19	31	26	29.5	27	25.5	92	100	0/3	2/3	0/3	0/3	0/3	2/15	13.3333	50.9
T03TC263	lp5		lp36	5896	BBK07	0.19016	lipoprotein, putative		14	4	Tissue	44.5	28	22	39	39.5	50	39	45	3	46.5	61	39	56.5	55	699.5	100	0/3	0/3	0/3	0/3	1/3	1/15	6.66667	84.5	15	78.0417
T11TC289		lp5	lp36	6425	BBK09	0.207746	conserved hypothetical protein		14	2	Culture	25	3045	83	49	33	53	48.5	46.5	261	37	1279.5	1353	452.5	3203	8668	100	1/3	0/3	1/3	2/3	3/3	7/15	46.6667	1242.47
T11TC289		lp5	lp36	6425	BBK09	0.207746	conserved hypothetical protein		14	2	Tissue	90	232	417	125.5	201	163	157	320	41	1390	1399.5	1168	166	60.5	1338	100	2/3	3/3	2/3	3/3	2/3	12/15	80	484.567
T11TC289		lp5	lp36	6425	BBK09	0.207746	conserved hypothetical protein		14	4	Culture	37.5	6	22	31	33	4707	29	26	16	23.5	29	5539	5203	3265	4907	100	0/3	1/3	0/3	1/3	3/3	5/15	33.3333	1591.6
T11TC289		lp5	lp36	6425	BBK09	0.207746	conserved hypothetical protein		14	4	Tissue	2713.5	1018.5	1474	82.5	293.5	1142	3234.5	532.5	112.5	1552	438.5	179.5	168.5	229	922	100	3/3	2/3	3/3	3/3	3/3	14/15	93.3333	939.533	63.3333	1064.54
T08TC537	Complete		lp36	7621	BBK12	0.411175	lipoprotein, putative		15	2	Culture	9371	3215.5	7524	1506	8003	7063	7347.5	7602.5	7093	7065	6954	7170.5	7259.5	1988	6722	100	3/3	3/3	3/3	3/3	3/3	15/15	100	6392.3
T08TC537	Complete		lp36	7621	BBK12	0.411175	lipoprotein, putative		15	2	Tissue	5801.5	6862	3699	16	35	25	6063	2825	7127.5	7966	2638.5	4714	370	6751.5	6389	100	3/3	0/3	3/3	3/3	3/3	12/15	80	4085.53
T08TC537	Complete		lp36	7621	BBK12	0.411175	lipoprotein, putative		15	4	Culture	865.5	1664	2432	125	1304	1743.5	1157	2079	1455.5	1319.5	1061	1238	1275.5	1080	1384	100	3/3	3/3	3/3	3/3	3/3	15/15	100	1345.57
T08TC537	Complete		lp36	7621	BBK12	0.411175	lipoprotein, putative		15	4	Tissue	436.5	3347.5	2275.5	18	2179.5	3665.5	2844	1229.5	492	2979	1517.5	6405.5	54.5	6051	5210.5	100	3/3	2/3	3/3	3/3	2/3	13/15	86.6667	2580.4	91.6667	3600.95
T05TC225	Complete		lp36	8796	BBK13	0.117318	conserved hypothetical protein		15	2	Culture	27.5	22	25.5	21	17.5	22	15	10.5	35	6	34.5	11	25.5	17	29	100	0/3	0/3	0/3	0/3	0/3	0/15	0	21.2667
T05TC225	Complete		lp36	8796	BBK13	0.117318	conserved hypothetical protein		15	2	Tissue	78	707	201	176	261	141.5	105.5	60	436	42	1055.5	260	227	260	608.5	100	2/3	3/3	2/3	2/3	3/3	12/15	80	307.933
T05TC225	Complete		lp36	8796	BBK13	0.117318	conserved hypothetical protein		15	4	Culture	31.5	23	10	15	9.5	23.5	6	13	9	14	15	12	18	14.5	13.5	100	0/3	0/3	0/3	0/3	0/3	0/15	0	15.1667
T05TC225	Complete		lp36	8796	BBK13	0.117318	conserved hypothetical protein		15	4	Tissue	34.5	170.5	405	268	343	295	305	12.5	11	300	891.5	219	143	1733	237	100	2/3	3/3	1/3	3/3	3/3	12/15	80	357.867	40	175.558
T10TC518	Complete		lp36	8935	BBK14	0.147368	conserved hypothetical protein		15	2	Culture	33	29	19	28	34	935.5	1138	2019.5	2073	5086.5	357.5	790.5	240	128	47	100	0/3	1/3	3/3	3/3	2/3	9/15	60	863.9
T10TC518	Complete		lp36	8935	BBK14	0.147368	conserved hypothetical protein		15	2	Tissue	1523	179.5	39.5	11	31	28	972	695	2095.5	390.5	1001.5	45	27.5	592	733	100	2/3	0/3	3/3	2/3	2/3	9/15	60	557.6
T10TC518	Complete		lp36	8935	BBK14	0.147368	conserved hypothetical protein		15	4	Culture	3327.5	1294	34	15	2996	642	26	19	23	1780	3728	139	18	18	27	100	2/3	2/3	0/3	3/3	0/3	7/15	46.6667	939.1
T10TC518	Complete		lp36	8935	BBK14	0.147368	conserved hypothetical protein		15	4	Tissue	74	2595	22	18	37	5354	4	25	20	159.5	2764	2196.5	36	203	751	100	1/3	1/3	0/3	3/3	2/3	7/15	46.6667	950.6	53.3333	827.8
T05TC389	Complete		lp36	9237	GBBBbtmRNA4	0.35814	sRNA		47	2	Tissue	3750.5	5128	3589	256	371	4165	4907	2757.5	5206	1866	1636.5	3503.5	4059	4547.5	4045	100	3/3	3/3	3/3	3/3	3/3	15/15	100	3319.17
T05TC389	Complete		lp36	9237	GBBBbtmRNA4	0.35814	sRNA		47	4	Tissue	461	1763.5	663	603	3193	814	2504	1525	3481	990	1357	1024	2271	1226	3499.5	100	3/3	3/3	3/3	3/3	3/3	15/15	100	1691.67	100	2505.42
T03TC234	Complete		lp36	9728	BBK15	0.57	antigen, P35, putative		17	2	Culture	185	468	21	11	39	37.5	567	27	280.5	89	119	153	22	20.5	15	100	2/3	0/3	2/3	2/3	0/3	6/15	40	136.967
T03TC234	Complete		lp36	9728	BBK15	0.57	antigen, P35, putative		17	2	Tissue	30.5	76.5	72.5	91	25	14.5	63	18	27	20	16	47	109	25.5	74	100	0/3	0/3	0/3	0/3	1/3	1/15	6.66667	47.3
T03TC234		cp9	lp36	9728	BBK15	0.57	antigen, P35, putative		17	4	Culture	38	18	26.5	129.5	30	15.5	33	36	38	1184.5	348	29.5	659	53	17	100	0/3	1/3	0/3	2/3	1/3	4/15	26.6667	177.033
T03TC234		cp9	lp36	9728	BBK15	0.57	antigen, P35, putative		17	4	Tissue	17	24	19	26	49.5	28	15.5	20	26.5	26.5	29	19.5	12.5	11	25.5	100	0/3	0/3	0/3	0/3	0/3	0/15	0	23.3	18.3333	96.15
T06TC009	Complete		lp36	10197	BBK16	0.208	conserved hypothetical protein		12	2	Culture	2029	261.5	985	43	53	3419	359.5	1455.5	5315.5	3808	3056	3669	1421.5	234	3646.5	100	3/3	1/3	3/3	3/3	3/3	13/15	86.6667	1983.73
T06TC009	Complete		lp36	10197	BBK16	0.208	conserved hypothetical protein		12	2	Tissue	3733	4182	4146.5	41	31	49	4156.5	1467.5	2182	433.5	1540.5	2690	272	2177	47	100	3/3	0/3	3/3	3/3	2/3	11/15	73.3333	1809.9
T06TC009	Complete		lp36	10197	BBK16	0.208	conserved hypothetical protein		12	4	Culture	826.5	36.5	2821	32	32	514	1981.5	1271	3215	2367	2869	1842	1503	1200	1731	100	2/3	1/3	3/3	3/3	3/3	12/15	80	1482.77
T06TC009	Complete		lp36	10197	BBK16	0.208	conserved hypothetical protein		12	4	Tissue	55	597.5	645	142	48	2456	937	3141.5	4244	1722	3767.5	575.5	1700.5	58	3094	100	2/3	2/3	3/3	3/3	2/3	12/15	80	1545.57	80	1705.49
T11TC069	lp5	cp9	lp36	10594	BBK17	0.178007	adenine deaminase; paralog of BBH33	adeC	12	2	Culture	28	46	10.5	24	20.5	36.5	42	13	28	29	40	5308	35	62	22	100	0/3	0/3	1/3	1/3	3/3	5/15	33.3333	382.967
T11TC069	lp5	cp9	lp36	10594	BBK17	0.178007	adenine deaminase; paralog of BBH33	adeC	12	2	Tissue	427	32	84	75	208.5	106	5834	93	102.5	42.5	86.5	192	74	323	105	100	1/3	2/3	2/3	1/3	2/3	8/15	53.3333	519
T11TC069	lp5	cp9	lp36	10594	BBK17	0.178007	adenine deaminase; paralog of BBH33	adeC	12	4	Culture	16	41	24.5	21	23	27.5	29.5	19	25	29	18	14.5	20.5	21	21	100	0/3	0/3	0/3	0/3	0/3	0/15	0	23.3667
T11TC069	lp5	cp9	lp36	10594	BBK17	0.178007	adenine deaminase; paralog of BBH33	adeC	12	4	Tissue	68	27	254	123	29	2219	154	1240	92.5	33.5	482	33.5	960	28	1680	100	1/3	2/3	2/3	1/3	2/3	8/15	53.3333	494.9	35	355.058
T05TC202	Complete		lp36	12616	BBK19	0.023622	putative lipoprotein		13	2	Culture	28	5453	23	8	14	21	968.5	2342	4635	18	27.5	27	17.5	18	18	100	1/3	0/3	3/3	0/3	0/3	4/15	26.6667	907.9
T05TC202	Complete		lp36	12616	BBK19	0.023622	putative lipoprotein		13	2	Tissue	983	3245	142	281	258	242.5	778	1733	37	151	130.5	219	238	52	188.5	100	3/3	3/3	2/3	3/3	2/3	13/15	86.6667	578.567
T05TC202	Complete		lp36	12616	BBK19	0.023622	putative lipoprotein		13	4	Culture	20.5	19	23	12.5	22	12	4.5	29	19	24	488	7.5	14	35	33	100	0/3	0/3	0/3	1/3	0/3	1/15	6.66667	50.8667
T05TC202	Complete		lp36	12616	BBK19	0.023622	putative lipoprotein		13	4	Tissue	860	229	240	235	199	296	10	107	23	50.5	34.5	851	289.5	429.5	85	100	3/3	3/3	1/3	1/3	2/3	10/15	66.6667	262.6	46.6667	449.983
T08TC115	cp9	lp5	lp36	17187	BBK25	0.629382	transposase-like protein, authentic frameshift		12	2	Culture	151	36	242	19	18	2227.5	42	40	4571	25.5	2306	5814.5	135.5	64.5	1925	100	2/3	1/3	1/3	2/3	2/3	8/15	53.3333	1174.5
T08TC115	cp9	lp5	lp36	17187	BBK25	0.629382	transposase-like protein, authentic frameshift		12	2	Tissue	211	42	343	25.5	19.5	14.5	25.5	18	895	938	330	1019	85.5	47	9	100	2/3	0/3	1/3	3/3	0/3	6/15	40	268.167
T08TC115	cp9	lp5	lp36	17187	BBK25	0.629382	transposase-like protein, authentic frameshift		12	4	Culture	40	1185.5	25	24	33	16	41.5	47	24.5	22.5	27	25	865	1034	29	100	1/3	0/3	0/3	0/3	2/3	3/15	20	229.267
T08TC115	cp9	lp5	lp36	17187	BBK25	0.629382	transposase-like protein, authentic frameshift		12	4	Tissue	21	579.5	29	55	6	57	20.5	397.5	28	21	739	6261	14.5	8	188	100	1/3	0/3	1/3	2/3	1/3	5/15	33.3333	561.667	36.6667	558.4
T06TC093	Complete		lp36	18313	BBK25.1	0.200835	conserved hypothetical protein, pseudogene		13	2	Culture	2930.5	557	69	31.5	28	72	5075	3391	48.5	725	2534.5	2594	1740.5	1065.5	186	100	2/3	0/3	2/3	3/3	3/3	10/15	66.6667	1403.2
T06TC093	Complete		lp36	18313	BBK25.1	0.200835	conserved hypothetical protein, pseudogene		13	2	Tissue	4499	4814	5381	33	43	42	3914	2597	774.5	885	3639	1250	57.5	2269.5	48	100	3/3	0/3	3/3	3/3	1/3	10/15	66.6667	2016.43
T06TC093	Complete		lp36	18313	BBK25.1	0.200835	conserved hypothetical protein, pseudogene		13	4	Culture	36	34	585	612.5	852.5	31.5	33	28	935.5	27	1877	40	33	1710	27	100	1/3	2/3	1/3	1/3	1/3	6/15	40	457.467
T06TC093	Complete		lp36	18313	BBK25.1	0.200835	conserved hypothetical protein, pseudogene		13	4	Tissue	1785	3679	4407.5	29	1051	43	2337	3501	892.5	244	963	3598	575	4800.5	628	100	3/3	1/3	3/3	3/3	3/3	13/15	86.6667	1902.23	65	1444.83
T07TC272	Complete		lp36	18381	BBK26	0.302521	hypothetical protein		12	2	Culture	247.5	6634.5	1276	7818.5	28.5	6011	8753	15	1702.5	8448	5594	1525	762	192	6781	100	3/3	2/3	2/3	3/3	3/3	13/15	86.6667	3719.23
T07TC272	Complete		lp36	18381	BBK26	0.302521	hypothetical protein		12	2	Tissue	947.5	1909	2568	24	56	39.5	7830	33	57	2971	202	2103	662	1420	35	100	3/3	0/3	1/3	3/3	2/3	9/15	60	1390.47
T07TC272	Complete		lp36	18381	BBK26	0.302521	hypothetical protein		12	4	Culture	5399	12	6528	23	1278	255.5	5401	15	1812	1817	22	4962	3107	5064	5325	100	2/3	2/3	2/3	2/3	3/3	11/15	73.3333	2734.7
T07TC272	Complete		lp36	18381	BBK26	0.302521	hypothetical protein		12	4	Tissue	14	141	11	17	8.5	55	849.5	648.5	1288	22	3096.5	14.5	1590	41	3623	100	1/3	0/3	3/3	1/3	2/3	7/15	46.6667	761.3	66.6667	2151.42
T09TC144	Complete		lp36	18992	BBK27	0.348276	conserved hypothetical protein		12	2	Culture	24	4858	42	41.5	28	2791.5	56	32.5	42.5	1568.5	1812.5	2925	273	157.5	2730	100	1/3	1/3	0/3	3/3	3/3	8/15	53.3333	1158.83
T09TC144	Complete		lp36	18992	BBK27	0.348276	conserved hypothetical protein		12	2	Tissue	32.5	1498	1221	27	19	23	12	25	7.5	56.5	1124	43	123	441	46	100	2/3	0/3	0/3	1/3	2/3	5/15	33.3333	313.233
T09TC144	Complete		lp36	18992	BBK27	0.348276	conserved hypothetical protein		12	4	Culture	2631	84.5	21	15.5	1755	624	1556	2855	1951	2029.5	1885	12	1781.5	2110.5	118	100	1/3	2/3	3/3	2/3	3/3	11/15	73.3333	1295.3
T09TC144	Complete		lp36	18992	BBK27	0.348276	conserved hypothetical protein		12	4	Tissue	12	28	41	73	23	404.5	14	2296.5	1081.5	453	202.5	103.5	357	25.5	531	100	0/3	1/3	2/3	3/3	2/3	8/15	53.3333	376.4	53.3333	785.942
T03TC177			lp36	19560	IRBBK27-BBK28	2.7563	Intergenic Region		53	2	Tissue	37	49	52	537	103	110.5	570	74.5	63	65	77	66.5	226	234.5	146	100	0/3	3/3	1/3	0/3	3/3	7/15	46.6667	160.733
T03TC177			lp36	19560	IRBBK27-BBK28	2.7563	Intergenic Region		53	4	Tissue	32	40.5	32	46	84.5	112.5	156	20	18	63.5	122	72	59.5	63.5	43	100	0/3	1/3	1/3	1/3	0/3	3/15	20	64.3333	33.3333	112.533
T04TC156	lp5		lp36	19830	BBK29	0.25	conserved hypothetical protein		55	2	Tissue	102	51	505	32	36	19	31.5	87	36	1577.5	29.5	1242.5	2028	26.5	578.5	100	2/3	0/3	0/3	2/3	2/3	6/15	40	425.467
T04TC156	lp5		lp36	19830	BBK29	0.25	conserved hypothetical protein		55	4	Tissue	44	223	147	34	54	38.5	33	1.5	30	3085	40	29	25	451	301	100	2/3	0/3	0/3	1/3	2/3	5/15	33.3333	302.4	36.6667	363.933
T03TC066	Complete		lp36	20044	BBK31	0.132867	hypothetical protein		12	2	Culture	4.5	19.5	1229.5	10	38	743.5	619	4452	1002	384.5	29.5	547	39	34	776	100	1/3	1/3	3/3	2/3	1/3	8/15	53.3333	661.867
T03TC066	Complete		lp36	20044	BBK31	0.132867	hypothetical protein		12	2	Tissue	25	16.5	2664.5	23.5	18.5	47.5	26.5	1755	25	44.5	33	507	26	189	50	100	1/3	0/3	1/3	1/3	1/3	4/15	26.6667	363.433
T03TC066	Complete		lp36	20044	BBK31	0.132867	hypothetical protein		12	4	Culture	32.5	24.5	23	20	36	62.5	25	19	663	18	17	15.5	766.5	797	29.5	100	0/3	0/3	1/3	0/3	2/3	3/15	20	169.933
T03TC066	Complete		lp36	20044	BBK31	0.132867	hypothetical protein		12	4	Tissue	36.5	15.5	12	49	9	28	25	37.5	329	38	8.5	44	16	15.5	186	100	0/3	0/3	1/3	0/3	1/3	2/15	13.3333	56.6333	28.3333	312.967
T06TC102	lp5		lp36	20764	BBK32	0.352444	fibronectin-binding protein BBK32	bbk32	14	2	Culture	287	4235	469	1194.5	40	322	4967	1156	4734	4769	3534.5	1873.5	4366.5	3902	2926	100	3/3	2/3	3/3	3/3	3/3	14/15	93.3333	2585.07
T06TC102	lp5		lp36	20764	BBK32	0.352444	fibronectin-binding protein BBK32	bbk32	14	2	Tissue	4592	4411	2108.5	59	43	53	3155	3877	2081	3789.5	3659	3410	39	358	4644.5	100	3/3	0/3	3/3	3/3	2/3	11/15	73.3333	2418.63
T06TC102	lp5		lp36	20764	BBK32	0.352444	fibronectin-binding protein BBK32	bbk32	14	4	Culture	3672	2829.5	2874.5	3853	3843	2382.5	3281	3122	2348	3709.5	2410	2475	2152.5	3732	2922	100	3/3	3/3	3/3	3/3	3/3	15/15	100	3040.43
T06TC102	lp5		lp36	20764	BBK32	0.352444	fibronectin-binding protein BBK32	bbk32	14	4	Tissue	5078	4277.5	4381.5	684	1609	810	4828.5	4517	1432	5363	6163.5	5400	215	1902	5931.5	100	3/3	3/3	3/3	3/3	3/3	15/15	100	3506.17	91.6667	2887.57
T03TC104	cp32-3		lp36	21819	BBK33	0.572254	conserved hypothetical protein		13	2	Culture	264.5	2257	40.5	33	416	22.5	19	2960	251	32	1658.5	223.5	376	583	29	100	2/3	1/3	2/3	2/3	2/3	9/15	60	611.033
T03TC104	cp32-3		lp36	21819	BBK33	0.572254	conserved hypothetical protein		13	2	Tissue	53	1050.5	18	40	58	37	39	2283	22	41	45.5	29	26.5	236	49	100	1/3	0/3	1/3	0/3	1/3	3/15	20	268.5
T03TC104	cp32-3		lp36	21819	BBK33	0.572254	conserved hypothetical protein		13	4	Culture	17.5	30	30	18.5	305	6.5	8.5	1798.5	24	17	590	5.5	13	24.5	26.5	100	0/3	1/3	1/3	1/3	0/3	3/15	20	194.333
T03TC104	cp32-3		lp36	21819	BBK33	0.572254	conserved hypothetical protein		13	4	Tissue	30	10	24.5	42	39	53.5	44	47	96	36.5	18.5	46	69.5	99.5	223	100	0/3	0/3	0/3	0/3	1/3	1/15	6.66667	58.6	26.6667	283.117
T04TC241	lp5		lp36	21957	BBK34	0.208145	conserved hypothetical protein		13	2	Culture	3041	4596	1566	3942.5	3420	320	3887.5	3865	4555	4019	3280.5	4453	4440	3755	156	100	3/3	3/3	3/3	3/3	3/3	15/15	100	3286.43
T04TC241	lp5		lp36	21957	BBK34	0.208145	conserved hypothetical protein		13	2	Tissue	1217	4078	172	22	14	52.5	2191	2250.5	63	969	2511	706	112	2792.5	43	100	3/3	0/3	2/3	3/3	2/3	10/15	66.6667	1146.23
T04TC241	lp5		lp36	21957	BBK34	0.208145	conserved hypothetical protein		13	4	Culture	2431	348	2095.5	1554	1879	1685.5	1435	593.5	2453	303.5	2097.5	995	1922	2258	1378.5	100	3/3	3/3	3/3	3/3	3/3	15/15	100	1561.93
T04TC241	lp5		lp36	21957	BBK34	0.208145	conserved hypothetical protein		13	4	Tissue	543	3727	1544	30	76	34	225	31.5	264	3850	589	1154	940	367	1398	100	3/3	0/3	2/3	3/3	3/3	11/15	73.3333	984.833	85	1744.86
T10TC181		lp5	lp36	22326	BBK35	0.190751	conserved hypothetical protein		13	2	Culture	944	1103	25	26	258	2055	4543	3483	210	1304.5	1794	238.5	2575	527	21	100	2/3	2/3	3/3	3/3	2/3	12/15	80	1273.8
T10TC181		lp5	lp36	22326	BBK35	0.190751	conserved hypothetical protein		13	2	Tissue	145	74	29	14.5	19	25	2771	4013	27.5	33	2171	104	20.5	744	4	100	1/3	0/3	2/3	2/3	1/3	6/15	40	679.633
T10TC181		lp5	lp36	22326	BBK35	0.190751	conserved hypothetical protein		13	4	Culture	20	16	30.5	12	18	10	28	19	19	18	23	11	17	43	19	100	0/3	0/3	0/3	0/3	0/3	0/15	0	20.2333
T10TC181		lp5	lp36	22326	BBK35	0.190751	conserved hypothetical protein		13	4	Tissue	31	25	9	30.5	26.5	26	25.5	59	10	19.5	6	38	37	34	16	100	0/3	0/3	0/3	0/3	0/3	0/15	0	26.2	30	499.967
T11TC468	lp5, lp28-1		lp36	22599	BBK36	0.528846	hypothetical protein		56	2	Tissue	47	96	285	105	47.5	80.5	25	20	32	37.5	397	129	75	203	1984	100	1/3	1/3	0/3	2/3	2/3	6/15	40	237.567
T11TC468	lp5, lp28-1		lp36	22599	BBK36	0.528846	hypothetical protein		56	4	Tissue	62.5	28	39	79	73	59	53	45	42.5	88	59.5	92	50	1869	52	100	0/3	0/3	0/3	0/3	1/3	1/15	6.66667	179.433	23.3333	208.5
T08TC052		lp5	lp36	23345	BBK37	0.534247	immunogenic protein P37, authentic frameshift		13	2	Culture	37	977	22.5	24.5	31	2.5	23.5	20.5	22	1589	2401	27	492	864.5	17	100	1/3	0/3	0/3	2/3	2/3	5/15	33.3333	436.733
T08TC052		lp5	lp36	23345	BBK37	0.534247	immunogenic protein P37, authentic frameshift		13	2	Tissue	155	12.5	10	1	36	20	19.5	53	1	20	40	42	41	162	37	100	1/3	0/3	0/3	0/3	1/3	2/15	13.3333	43.3333
T08TC052		lp5	lp36	23345	BBK37	0.534247	immunogenic protein P37, authentic frameshift		13	4	Culture	45.5	20	26.5	26.5	57	17.5	13.5	76.5	25	61.5	32.5	33.5	28	38	31	100	0/3	0/3	0/3	0/3	0/3	0/15	0	35.5
T08TC052		lp5	lp36	23345	BBK37	0.534247	immunogenic protein P37, authentic frameshift		13	4	Tissue	29	333	16	20.5	167.5	20.5	27	76	22.5	16	27	21	15	17.5	32	100	1/3	1/3	0/3	0/3	0/3	2/15	13.3333	56.0333	15	142.9
T05TC274	lp5, cp9		lp36	24375	BBK39	0.220159	conserved hypothetical protein		14	2	Culture	28	1380	598	14	38	4074.5	38	28	4153	213	4109	28.5	37	142	2343	100	2/3	1/3	1/3	2/3	2/3	8/15	53.3333	1148.27
T05TC274	cp9, lp5		lp36	24375	BBK39	0.220159	conserved hypothetical protein		14	2	Tissue	237.5	286	31	271	301	327	10	105	810	1136	183.5	677	244	161	1396.5	100	2/3	3/3	2/3	3/3	3/3	13/15	86.6667	411.767
T05TC274	cp9, lp5		lp36	24375	BBK39	0.220159	conserved hypothetical protein		14	4	Culture	4766	18	21	21	17	22.5	21.5	27	31	22.5	4284.5	270.5	29	25	9.5	100	1/3	0/3	0/3	2/3	0/3	3/15	20	639.067
T05TC274	lp5, cp9		lp36	24375	BBK39	0.220159	conserved hypothetical protein		14	4	Tissue	2693	445	195	148.5	707.5	138	425	288	22	926	444.5	56	291	292	2483	100	3/3	3/3	2/3	2/3	3/3	13/15	86.6667	636.967	61.6667	709.017
T08TC604	lp5		lp36	25254	BBK40	0.272563	conserved hypothetical protein		14	2	Culture	554	4913	6798.5	2950	58	4186.5	5811.5	2985	5340	4416	6553	6269.5	3091	2524	3970.5	100	3/3	2/3	3/3	3/3	3/3	14/15	93.3333	4028.03
T08TC604	lp5		lp36	25254	BBK40	0.272563	conserved hypothetical protein		14	2	Tissue	785.5	5800.5	4099.5	91	10	39	1407	903	2184	1653.5	1615.5	1438.5	30	231	2356	100	3/3	0/3	3/3	3/3	2/3	11/15	73.3333	1509.6
T08TC604	lp5		lp36	25254	BBK40	0.272563	conserved hypothetical protein		14	4	Culture	40	467.5	42	52	1111	47	13	31.5	24	27.5	134	216.5	30	62.5	46.5	100	1/3	1/3	0/3	2/3	0/3	4/15	26.6667	156.333
T08TC604	lp5		lp36	25254	BBK40	0.272563	conserved hypothetical protein		14	4	Tissue	53	1039.5	30	28	466	56.5	45	28.5	45	130	7227	24	40.5	116	3885.5	100	1/3	1/3	0/3	2/3	2/3	6/15	40	880.967	58.3333	1643.73
T06TC225	Complete		lp36	26147	BBK41	0.409894	conserved hypothetical protein		15	2	Culture	62	52	93	59.5	37	52.5	47.5	46	40.5	1078.5	104	133	436	55.5	61	100	0/3	0/3	0/3	3/3	1/3	4/15	26.6667	157.2
T06TC225	Complete		lp36	26147	BBK41	0.409894	conserved hypothetical protein		15	2	Tissue	4471	4907	4044.5	135	45	66	3944	3377	3562	4109.5	4162	3778	4286	4209.5	4473	100	3/3	1/3	3/3	3/3	3/3	13/15	86.6667	3304.63
T06TC225	Complete		lp36	26147	BBK41	0.409894	conserved hypothetical protein		15	4	Culture	1578	48	63.5	17.5	41	3079	34	48	585	41	27	61	37.5	23	44	100	1/3	1/3	1/3	0/3	0/3	3/15	20	381.833
T06TC225	Complete		lp36	26147	BBK41	0.409894	conserved hypothetical protein		15	4	Tissue	564	2206	3379	30	5379	2796	2577	1744	329	3868	2665	1970	56	6174	2773	100	3/3	2/3	3/3	3/3	2/3	13/15	86.6667	2434	55	1569.42
T06P01F03		lp28-1	lp36	26530	Intergenic BBK41 BBK42	NA	BB_K41 hypothetical protein BB_K42 hypothetical protein		3	2	Culture	76	1018.5		61	59		62	70		56.5	2680					100	1/2	0/2	0/2	1/2		2/8	25	510.375
T06P01F03		lp28-1	lp36	26530	Intergenic BBK41 BBK42	NA	BB_K41 hypothetical protein BB_K42 hypothetical protein		3	2	Tissue	60	982		59	64.5		67.5	97		49	785					100	1/2	0/2	0/2	1/2		2/8	25	270.5	25	390.438
T04TC031	lp5		lp36	26586	BBK42	0.990826	conserved hypothetical protein		52	2	Tissue	626	36	169	656	11	34.5	985	41	19	1945	189	276.5	2995	1777.5	844.5	100	2/3	1/3	1/3	3/3	3/3	10/15	66.6667	707
T04TC031	lp5		lp36	26586	BBK42	0.990826	conserved hypothetical protein		52	4	Tissue	485	141	41	622.5	29	31	61	30	13	582.5	744	3938.5	141	482	153	100	2/3	1/3	0/3	3/3	3/3	9/15	60	499.633	63.3333	603.317
T10TC040	lp5		lp36	27077	BBK42.1	0.98	conserved hypothetical protein		12	2	Culture	24	2187	726	19	37	2627	26	4235	169.5	3789.5	2035	1962	387	70	2774.5	100	2/3	1/3	2/3	3/3	2/3	10/15	66.6667	1404.57
T10TC040	lp5		lp36	27077	BBK42.1	0.98	conserved hypothetical protein		12	2	Tissue	144	226	2155	16	23	14	29	1558.5	378	71	31	574.5	303	726	41	100	3/3	0/3	2/3	1/3	2/3	8/15	53.3333	419.333
T10TC040	lp5		lp36	27077	BBK42.1	0.98	conserved hypothetical protein		12	4	Culture	170.5	2602	565.5	7	21	19	941	142	35	991	37	2822.5	797	966.5	2539.5	100	3/3	0/3	2/3	2/3	3/3	10/15	66.6667	843.767
T10TC040	lp5		lp36	27077	BBK42.1	0.98	conserved hypothetical protein		12	4	Tissue	24	719	28	33	10	17	20	62	11.5	9	2768	27	380	10	232	100	1/3	0/3	0/3	1/3	2/3	4/15	26.6667	290.033	53.3333	739.425
T09TC177	lp5, lp38		lp36	27293	BBK44	0.504202	hypothetical protein		13	2	Culture	2327	466.5	83	21	1993	44.5	2998	2277	1118	2453	541	2729	3306.5	1696	32	100	2/3	1/3	3/3	3/3	2/3	11/15	73.3333	1472.37
T09TC177	lp5, lp38		lp36	27293	BBK44	0.504202	hypothetical protein		13	2	Tissue	2056.5	23	39	15.5	29.5	29.5	2543	2072	34	1774	600	261	138	2507	35.5	100	1/3	0/3	2/3	3/3	2/3	8/15	53.3333	810.5
T09TC177	lp5, lp38		lp36	27293	BBK44	0.504202	hypothetical protein		13	4	Culture	2999	113.5	1906	1779.5	1416	1433	1634	2515	2441	86	1581.5	40	2903.5	324.5	2319	100	3/3	3/3	3/3	1/3	3/3	13/15	86.6667	1566.1
T09TC177	lp5, lp38		lp36	27293	BBK44	0.504202	hypothetical protein		13	4	Tissue	2833	1122	27.5	49.5	79	25	974	1026.5	847	3987	10.5	174	2759.5	548	3188	100	2/3	0/3	3/3	2/3	3/3	10/15	66.6667	1176.7	70	1256.42
T05TC016		lp28-1	lp36	28220	BBK45	0.100858	immunogenic protein P37, putative		12	2	Culture	54.5	21	34	33	27.5	10	15	29	36	29	4	41	40	26	15	100	0/3	0/3	0/3	0/3	0/3	0/15	0	27.6667
T05TC016		lp28-1	lp36	28220	BBK45	0.100858	immunogenic protein P37, putative		12	2	Tissue	31	53	134	137	320	267	1774	41	14	84.5	137.5	306	17	1707	309	100	1/3	3/3	1/3	2/3	2/3	9/15	60	355.467
T05TC016		lp28-1	lp36	28220	BBK45	0.100858	immunogenic protein P37, putative		12	4	Culture	27	18	17	5.5	20	21	31	10	19	28	17	3	24	9	27	100	0/3	0/3	0/3	0/3	0/3	0/15	0	18.4333
T05TC016		lp28-1	lp36	28220	BBK45	0.100858	immunogenic protein P37, putative		12	4	Tissue	43	221	64.5	167	36	74.5	100	536	138	209.5	56.5	110	174.5	25	291.5	100	1/3	1/3	2/3	2/3	2/3	8/15	53.3333	149.8	28.3333	137.842
T10TC379	Complete		lp36	29069	BBK46	0.17296	immunogenic protein P37, authentic frameshift		14	2	Culture	29	34	20	34.5	36	27	35.5	44.5	25	23	31	13	411.5	236.5	256	100	0/3	0/3	0/3	0/3	3/3	3/15	20	83.7667
T10TC379	Complete		lp36	29069	BBK46	0.17296	immunogenic protein P37, authentic frameshift		14	2	Tissue	19	21	25	24	30.5	11	31	11	16	298	251	130	21.5	32	138	100	0/3	0/3	0/3	3/3	1/3	4/15	26.6667	70.6
T10TC379	Complete		lp36	29069	BBK46	0.17296	immunogenic protein P37, authentic frameshift		14	4	Culture	15	17	13	23	23	15	17	1738.5	17	17.5	22	8.5	11.5	14	31	100	0/3	0/3	1/3	0/3	0/3	1/15	6.66667	132.2
T10TC379	Complete		lp36	29069	BBK46	0.17296	immunogenic protein P37, authentic frameshift		14	4	Tissue	27	23	8	21	18	19	13	20	3	31	220	17.5	29.5	36	19.5	100	0/3	0/3	0/3	1/3	0/3	1/15	6.66667	33.7	15	80.0667
T11TC191	lp5		lp36	30110	BBK47	0.356998	conserved hypothetical protein		13	2	Culture	42	34.5	39	23	38.5	28	25	26	19	33	28.5	651	144	21.5	29.5	100	0/3	0/3	0/3	1/3	1/3	2/15	13.3333	78.8333
T11TC191	lp5		lp36	30110	BBK47	0.356998	conserved hypothetical protein		13	2	Tissue	379.5	143	624	138.5	156	121	34.5	48.5	89	60.5	460	289	121	337	123	100	3/3	3/3	0/3	2/3	3/3	11/15	73.3333	208.3
T11TC191	lp5		lp36	30110	BBK47	0.356998	conserved hypothetical protein		13	4	Culture	38	37	17	22	17	18	37	27	31.5	29	11	29	715.5	26	26	100	0/3	0/3	0/3	0/3	1/3	1/15	6.66667	72.0667
T11TC191	lp5		lp36	30110	BBK47	0.356998	conserved hypothetical protein		13	4	Tissue	771.5	239	2167.5	137	102.5	105	131.5	590.5	1460	307	78.5	282	225	132	475.5	100	3/3	3/3	3/3	2/3	3/3	14/15	93.3333	480.3	46.6667	209.875
T07TC461		lp5	lp36	31315	BBK48	0.310624	immunogenic protein P37, putative		13	2	Culture	28.5	27	24	23.5	37.5	11.5	1715	26	28	31.5	19	41	68.5	121	33	100	0/3	0/3	1/3	0/3	1/3	2/15	13.3333	149
T07TC461		lp5	lp36	31315	BBK48	0.310624	immunogenic protein P37, putative		13	2	Tissue	18	24.5	18	29	49	22	944	76	22	29	662	62	48	2781	24	100	0/3	0/3	1/3	1/3	1/3	3/15	20	320.567
T07TC461		lp5	lp36	31315	BBK48	0.310624	immunogenic protein P37, putative		13	4	Culture	19.5	34	13.5	20.5	26	23.5	28	40	12	24	22.5	20	11.5	18	18	100	0/3	0/3	0/3	0/3	0/3	0/15	0	22.0667
T07TC461		lp5	lp36	31315	BBK48	0.310624	immunogenic protein P37, putative		13	4	Tissue	28	26.5	38	41	30.5	46	18	45	28	27	28.5	50	31	53	30	100	0/3	0/3	0/3	0/3	0/3	0/15	0	34.7	8.33333	131.583
T04TC144	cp9		lp36	32583	BBK49	0.240201	conserved hypothetical protein		12	2	Culture	23	42	32	48	48	832.5	28.5	28	30.5	26	961	11	38	100.5	955	100	0/3	1/3	0/3	1/3	2/3	4/15	26.6667	213.6
T04TC144	cp9		lp36	32583	BBK49	0.240201	conserved hypothetical protein		12	2	Tissue	40.5	46	74	17	37.5	18.5	30	30.5	18	26	38	476.5	23	33	28.5	100	0/3	0/3	0/3	1/3	0/3	1/15	6.66667	62.4667
T04TC144	cp9		lp36	32583	BBK49	0.240201	conserved hypothetical protein		12	4	Culture	25	28	32	23	33.5	34	16	31	16	27	26	33	14	24	34	100	0/3	0/3	0/3	0/3	0/3	0/15	0	26.4333
T04TC144	cp9		lp36	32583	BBK49	0.240201	conserved hypothetical protein		12	4	Tissue	16	35	37	42	28	51	18	52	276	29	29.5	18	21.5	24.5	74	100	0/3	0/3	1/3	0/3	0/3	1/15	6.66667	50.1	10	88.15
T04TC030	Complete		lp36	33785	BBK50	0.294589	immunogenic protein P37	p37	15	2	Culture	43	40	27	28	35.5	18	305	3505	26	35	189	228	38.5	23	33	100	0/3	0/3	2/3	2/3	0/3	4/15	26.6667	304.933
T04TC030	Complete		lp36	33785	BBK50	0.294589	immunogenic protein P37	p37	15	2	Tissue	32	32	30	28	37.5	26.5	42.5	2619	49	19.5	148	22	26.5	827	41.5	100	0/3	0/3	1/3	1/3	1/3	3/15	20	265.4
T04TC030	Complete		lp36	33785	BBK50	0.294589	immunogenic protein P37	p37	15	4	Culture	34	21	35	17.5	14	16	21	19	17.5	16	23.5	18	20.5	18	24.5	100	0/3	0/3	0/3	0/3	0/3	0/15	0	21.0333
T04TC030	Complete		lp36	33785	BBK50	0.294589	immunogenic protein P37	p37	15	4	Tissue	29.5	30	41	18	79	52	31	26	41	43	588	523	32	77	59	100	0/3	0/3	0/3	2/3	0/3	2/15	13.3333	111.3	15	175.667
T09TC266	Complete		lp38	3453	BBJ05	0.351834	transposase-like protein, pseudogene		45	2	Tissue	1777	41	1092	30.5	21	29	77.5	2229.5	444	227	1891	1647	296	1875	1501	100	2/3	0/3	2/3	3/3	3/3	10/15	66.6667	878.567
T09TC266	Complete		lp38	3453	BBJ05	0.351834	transposase-like protein, pseudogene		45	4	Tissue	27	609.5	46	28	51	92	132	35	17	886	46.5	2338	331	258	128	100	1/3	0/3	1/3	2/3	3/3	7/15	46.6667	335	56.6667	606.783
T06P01D07	lp36, cp9, lp5		lp38	3551	BBJ06	0.445205	hypothetical protein		2	2	Culture	62	64	46.5	63	68	70	69.5	61.5	65	61	64	59				100	0/3	0/3	0/3	0/3		0/12	0	62.7917
T06P01D07	lp36, cp9, lp5		lp38	3551	BBJ06	0.445205	hypothetical protein		2	2	Tissue	64.5	45	60.5	53	64.5	43	56	45	69.5	51	27	27.5				100	0/3	0/3	0/3	0/3		0/12	0	50.5417	0	56.6667
T06P01D07	lp36, cp9, lp5		lp38	3551	BBJ06	0.445205	hypothetical protein		4	2	Culture	48	50	72	82	66	56	28.5	43	76	59	44	41.5				100	0/3	0/3	0/3	0/3		0/12	0	55.5
T06P01D07	lp36, cp9, lp5		lp38	3551	BBJ06	0.445205	hypothetical protein		4	2	Tissue	68.5	60.5	55	60.5	52.5	63	55	48	59	93	79.5	61				100	0/3	0/3	0/3	0/3		0/12	0	62.9583
T06P01D07	lp36, cp9, lp5		lp38	3551	BBJ06	0.445205	hypothetical protein		4	4	Culture	58	74	64.5	59	56	54	59.5	60.5	72.5	54	66	57				100	0/3	0/3	0/3	0/3		0/12	0	61.25
T06P01D07	lp36, cp9, lp5		lp38	3551	BBJ06	0.445205	hypothetical protein		4	4	Tissue	46.5	50.5	51.5	52	68.5	66	58	54	54	61	60.5	41.5				100	0/3	0/3	0/3	0/3		0/12	0	55.3333	0	58.7604
T11TC269	Complete		lp38	5053	BBJ08	0.518478	putative surface protein		21	2	Culture	2181	1550	1730	2256	21.5	32.5	6257	31	578.5	4545.5	5906	4646	5433	5942	4822.5	100	3/3	1/3	2/3	3/3	3/3	12/15	80	3062.17
T11TC269	Complete		lp38	5053	BBJ08	0.518478	putative surface protein		21	2	Tissue	37.5	36	164	75	29	1278.5	33	29	1633	23	42	358	2732.5	35.5	3908	100	1/3	1/3	1/3	1/3	2/3	6/15	40	694.267
T11TC269	Complete		lp38	5053	BBJ08	0.518478	putative surface protein		21	4	Culture	8807.5	75	4599	8430	8436.5	474	8607	8967	8547	8348	8231	91	8548	8556	8702	100	2/3	3/3	3/3	2/3	3/3	13/15	86.6667	6627.93
T11TC269	Complete		lp38	5053	BBJ08	0.518478	putative surface protein		21	4	Tissue	711.5	41	1228	100	3794	4311.5	7106	6554	1584	3016.5	1576	654	5508.5	2130	3940	100	2/3	2/3	3/3	3/3	3/3	13/15	86.6667	2817	73.3333	3300.34
T05TC533	lp5		lp38	6108	BBJ09	0.0245796	outer surface protein D	ospD	25	2	Culture	4161	4369	3967.5	2833	4514	3430.5	4599	4030	1951.5	4495	5535	5038	4705.5	4543	3436	100	3/3	3/3	3/3	3/3	3/3	15/15	100	4107.2
T05TC533	lp5		lp38	6108	BBJ09	0.0245796	outer surface protein D	ospD	25	2	Tissue	800	2211	3909	1471	6445	3151	3909	4450	2328.5	4292	5820	4566.5	2063.5	4803	4538	100	3/3	3/3	3/3	3/3	3/3	15/15	100	3650.5
T05TC533	lp5		lp38	6108	BBJ09	0.0245796	outer surface protein D	ospD	25	4	Culture	5104.5	3587	5197.5	4683	2414	5104	4477	4884	4589	4584	5206.5	5504	4584	5011.5	3877	100	3/3	3/3	3/3	3/3	3/3	15/15	100	4587.13
T05TC533	lp5		lp38	6108	BBJ09	0.0245796	outer surface protein D	ospD	25	4	Tissue	3842	3943.5	3026.5	2465	2154.5	1896	1269.5	1107.5	449.5	3080	5602	341	4024	3921.5	3344	100	3/3	3/3	3/3	3/3	3/3	15/15	100	2697.77	100	3760.65
T01P01A09	lp5	lp28-1	lp38	16675	BBJ23	0.206311	tetratricopeptide repeat domain protein		3	2	Culture	21.5	17		31	26		12	27		30	24					100	0/2	0/2	0/2	0/2		0/8	0	23.5625
T01P01A09	lp5	lp28-1	lp38	16675	BBJ23	0.206311	tetratricopeptide repeat domain protein		3	2	Tissue	31	24		19	27		10	12		17.5	21					100	0/2	0/2	0/2	0/2		0/8	0	20.1875	0	21.875
T07TC043	Complete		lp38	19647	BBJ26	0.482014	ABC transporter, ATP-binding protein		38	2	Culture	1999	1261	6744	9575	7980	593.5	5845	6603.5	7808.5	5940.5	3791	4092.5	6081.5	4331.5	7055	100	3/3	3/3	3/3	3/3	3/3	15/15	100	5313.43
T07TC043	Complete		lp38	19647	BBJ26	0.482014	ABC transporter, ATP-binding protein		38	2	Tissue	2111.5	2246	3974	8204.5	20.5	169	6728	3589.5	6767.5	2029	926	1353	6734	2537	4762.5	100	3/3	2/3	3/3	3/3	3/3	14/15	93.3333	3476.8
T07TC043	Complete		lp38	19647	BBJ26	0.482014	ABC transporter, ATP-binding protein		38	4	Culture	32.5	28.5	34.5	6418.5	33	24	5333	1209	7135	598	6798.5	3104	95	35	309.5	100	0/3	1/3	3/3	3/3	1/3	8/15	53.3333	2079.2
T07TC043	Complete		lp38	19647	BBJ26	0.482014	ABC transporter, ATP-binding protein		38	4	Tissue	20	35	1885	5829	4	4752	246	44.5	5991	6394	3622.5	7428	2478	981.5	2022.5	100	1/3	2/3	2/3	3/3	3/3	11/15	73.3333	2782.2	80	3412.91
T06TC288	lp21		lp38	26188	BBJ34	0.204673	putative lipoprotein		23	2	Culture	36	46	60	66	38	50	35.5	43	53	60	48	27	74.5	31.5	55.5	100	0/3	0/3	0/3	0/3	0/3	0/15	0	48.2667
T06TC288	lp21		lp38	26188	BBJ34	0.204673	putative lipoprotein		23	2	Tissue	214	56	323	39	108.5	46.5	144	44.5	42	78	74.5	138	527	95.5	544.5	100	2/3	1/3	1/3	1/3	2/3	7/15	46.6667	165
T06TC288	lp21		lp38	26188	BBJ34	0.204673	putative lipoprotein		23	4	Culture	45.5	48	47.5	30.5	28.5	34	37	35	38	55	26	39	198.5	40.5	39.5	100	0/3	0/3	0/3	0/3	1/3	1/15	6.66667	49.5
T06TC288	lp21		lp38	26188	BBJ34	0.204673	putative lipoprotein		23	4	Tissue	37	38	37.5	28	35	54	47	35	50	57	48	64	183	63	99	100	0/3	0/3	0/3	0/3	1/3	1/15	6.66667	58.3667	15	80.2833
T05TC003	lp5		lp38	27788	BBJ36	0.250473	conserved hypothetical protein		23	2	Culture	713	2670	2721.5	1632	3145	29.5	2754.5	104	23.5	1937	3745	2912	1928.5	4339	4110	100	3/3	2/3	2/3	3/3	3/3	13/15	86.6667	2184.3
T05TC003	lp5		lp38	27788	BBJ36	0.250473	conserved hypothetical protein		23	2	Tissue	2265	1011.5	4139	1822	2279.5	395.5	4451.5	26.5	855.5	5654	3802	4140.5	4126	2873.5	4661.5	100	3/3	3/3	2/3	3/3	3/3	14/15	93.3333	2833.57
T05TC003	lp5		lp38	27788	BBJ36	0.250473	conserved hypothetical protein		23	4	Culture	6181	25	5801	2	6149.5	6023.5	139.5	12	2479	5711.5	5686	1065	4876	6370	18.5	100	2/3	2/3	2/3	3/3	2/3	11/15	73.3333	3369.3
T05TC003	lp5		lp38	27788	BBJ36	0.250473	conserved hypothetical protein		23	4	Tissue	71	254	65	639	309	2191	53	26	95.5	5054	2848	2185	2403	1485	4361.5	100	1/3	3/3	0/3	3/3	3/3	10/15	66.6667	1469.33	80	2464.13
T08TC603	lp5		lp38	30140	BBJ41	0.727483	putative antigen P35		27	2	Culture	321.5	24	45	34	36	14	23.5	24	38	2340	201	168	2905.5	919	301	100	1/3	0/3	0/3	3/3	3/3	7/15	46.6667	492.967
T08TC603	lp5		lp38	30140	BBJ41	0.727483	putative antigen P35		27	2	Tissue	274	257	178	31	36	12	42	15	26.5	296	87	873	734	14.5	836.5	100	3/3	0/3	0/3	2/3	2/3	7/15	46.6667	247.5
T08TC603	lp5		lp38	30140	BBJ41	0.727483	putative antigen P35		27	4	Culture	13	7	9	10	4154	5	9	4400	7.5	664.5	5	4	13	2071	8	100	0/3	1/3	1/3	1/3	1/3	4/15	26.6667	758.667
T08TC603	lp5		lp38	30140	BBJ41	0.727483	putative antigen P35		27	4	Tissue	0	22.5	30.5	21	454.5	29.5	59	38	20	1580	53	102	163	1072	4	100	0/3	1/3	0/3	2/3	2/3	5/15	33.3333	243.267	38.3333	435.6
T10TC094	Complete		lp38	35390	BBJ47	0.291545	conserved hypothetical protein		21	2	Culture	17	42.5	19	25	11.5	13	27	479	18	52.5	20	51	27.5	17	19.5	100	0/3	0/3	1/3	0/3	0/3	1/15	6.66667	55.9667
T10TC094	Complete		lp38	35390	BBJ47	0.291545	conserved hypothetical protein		21	2	Tissue	17	17	19	14	13	30	19	22	31	2	13	24	185	15	10.5	100	0/3	0/3	0/3	0/3	1/3	1/15	6.66667	28.7667
T10TC094	Complete		lp38	35390	BBJ47	0.291545	conserved hypothetical protein		21	4	Culture	15	16.5	13	22	19	24	27.5	12	36	16	32	9	26	9.5	20	100	0/3	0/3	0/3	0/3	0/3	0/15	0	19.8333
T10TC094	Complete		lp38	35390	BBJ47	0.291545	conserved hypothetical protein		21	4	Tissue	22.5	55.5	24	29	21	30.5	16	25	20	33	14	38	42	23	27	100	0/3	0/3	0/3	0/3	0/3	0/15	0	28.0333	3.33333	33.15
T03TC222	lp5		lp38	37384	BBJ51	0.995626	vlsE paralog, authentic frameshift		46	2	Tissue	34.5	39	54	40	15	33.5	26	71.5	33.5	31.5	32	43.5	60	19	4.5	100	0/3	0/3	0/3	0/3	0/3	0/15	0	35.8333
T03TC222	lp5		lp38	37384	BBJ51	0.995626	vlsE paralog, authentic frameshift		46	4	Tissue	26.5	23	7	51	42	8	17.5	28	29	38	25.5	38.5	21.5	5	20	100	0/3	0/3	0/3	0/3	0/3	0/15	0	25.3667	0	30.6
T08P01C01	lp5		lp54	721	BBA01	0.276289	outer membrane protein P13		18	2	Culture	2772.5	4428.5	3287	26.5	16	3680	38	21.5	40.5	1731.5	4259	4345	1034	3214.5	3836	100	3/3	1/3	0/3	3/3	3/3	10/15	66.6667	2182.03
T08P01C01	lp5		lp54	721	BBA01	0.276289	outer membrane protein P13		18	2	Tissue	55	829	580.5	23	18.5	22.5	21	19	22	16.5	869.5	3.5	1658	221	3806.5	100	2/3	0/3	0/3	1/3	3/3	6/15	40	544.367
T08P01C01	lp5		lp54	721	BBA01	0.276289	outer membrane protein P13		18	4	Culture	2.5	433	25.5	5961.5	4026	6488	6614.5	6020	6386.5	3228	290	6265	5376.5	4485	6535	100	1/3	3/3	3/3	3/3	3/3	13/15	86.6667	4142.47
T08P01C01	lp5		lp54	721	BBA01	0.276289	outer membrane protein P13		18	4	Tissue	20	106	60	2004	41	17	19	1881.5	2479	2213	149	784	4782.5	2938.5	3162	100	1/3	1/3	2/3	3/3	3/3	10/15	66.6667	1377.1	65	2061.49
T05TC160	lp5		lp54	1163	BBA02	0.630252	conserved hypothetical protein		31	2	Culture	2464	498	5104	1865	681.5	3510	3106.5	3217.5	3170	2493	2400.5	3400.5	40	1991	186	100	3/3	3/3	3/3	3/3	2/3	14/15	93.3333	2275.17
T05TC160	lp5		lp54	1163	BBA02	0.630252	conserved hypothetical protein		31	2	Tissue	695	2757	488	1219	1374.5	4535	4979.5	1265	4404	357	2612	4851	4659	3774	4936	100	3/3	3/3	3/3	3/3	3/3	15/15	100	2860.4
T05TC160	lp5		lp54	1163	BBA02	0.630252	conserved hypothetical protein		31	4	Culture	3774	3850	3044	2781	3873	4449.5	3858	426	4161	3509.5	460.5	4492	2954	4563	4411	100	3/3	3/3	3/3	3/3	3/3	15/15	100	3373.77
T05TC160	lp5		lp54	1163	BBA02	0.630252	conserved hypothetical protein		31	4	Tissue	627	1303	221	74.5	1426	865	23	54	615	5139	4930	4308.5	4060	2138.5	5937.5	100	3/3	2/3	1/3	3/3	3/3	12/15	80	2114.8	93.3333	2656.03
T09P01G06	cp9, lp5		lp54	1422	BBA03	0.0510806	outer membrane protein		10	2	Culture	34.5	36	42.5	51	61	60	44.5	24	54	8	42	43				100	0/3	0/3	0/3	0/3		0/12	0	41.7083
T09P01G06	lp5, cp9		lp54	1422	BBA03	0.0510806	outer membrane protein		10	2	Tissue	40	336.5	57	95	92	45	44	56.5	23.5	147.5	34.5	174.5				100	1/3	0/3	0/3	2/3		3/12	25	95.5
T09P01G06	cp9, lp5		lp54	1422	BBA03	0.0510806	outer membrane protein		10	4	Culture	35.5	44	25	13	35	17.5	20.5	29	23.5	27	34.5	30				100	0/3	0/3	0/3	0/3		0/12	0	27.875
T09P01G06	lp5, cp9		lp54	1422	BBA03	0.0510806	outer membrane protein		10	4	Tissue	39	15	34.5	35	31	10	15	14	14	53	13	26.5				100	0/3	0/3	0/3	0/3		0/12	0	25	6.25	47.5208
T09P01G06	cp9, lp5		lp54	1422	BBA03	0.0510806	outer membrane protein		18	2	Culture	29	20.5	20	9	26	28.5	19	38.5	33	7	22	16	20	28.5	14	100	0/3	0/3	0/3	0/3	0/3	0/15	0	22.0667
T09P01G06	lp5, cp9		lp54	1422	BBA03	0.0510806	outer membrane protein		18	2	Tissue	30.5	31.5	18	22.5	17.5	38.5	19.5	20	2.5	16	19.5	24.5	2	37	20	100	0/3	0/3	0/3	0/3	0/3	0/15	0	21.3
T09P01G06	cp9, lp5		lp54	1422	BBA03	0.0510806	outer membrane protein		18	4	Culture	31	30	25	30	28	21	15	14	24.5	9	12	12	3	3.5	33.5	100	0/3	0/3	0/3	0/3	0/3	0/15	0	19.4333
T09P01G06	lp5, cp9		lp54	1422	BBA03	0.0510806	outer membrane protein		18	4	Tissue	21.5	14	19.5	16.5	27.5	40	3	17.5	27	40.5	13	34.5	17	25	26	100	0/3	0/3	0/3	0/3	0/3	0/15	0	22.8333	0	21.4083
T08TC141	lp5		lp54	2386	BBA04	0.522406	antigen, S2		21	2	Culture	414	16.5	21.5	21	27.5	11.5	25.5	20	27	39.5	23.5	19	27	19	21	100	1/3	0/3	0/3	0/3	0/3	1/15	6.66667	48.9
T08TC141	lp5		lp54	2386	BBA04	0.522406	antigen, S2		21	2	Tissue	22.5	20	20	17	12	12.5	22.5	28	10	13	22.5	19	22	24	204	100	0/3	0/3	0/3	0/3	1/3	1/15	6.66667	31.2667
T08TC141	lp5		lp54	2386	BBA04	0.522406	antigen, S2		21	4	Culture	9.5	21	23	4.5	17.5	30.5	17	18	32	39.5	33.5	12.5	5	24.5	33.5	100	0/3	0/3	0/3	0/3	0/3	0/15	0	21.4333
T08TC141	lp5		lp54	2386	BBA04	0.522406	antigen, S2		21	4	Tissue	29.5	29	93	12	21	19.5	31	384.5	15	27	21	31	12	20.5	19.5	100	0/3	0/3	1/3	0/3	0/3	1/15	6.66667	51.0333	5	38.1583
T09TC181	lp5		lp54	2797	BBA04	0.0365566	antigen, S2		33	2	Culture	380.5	7.5	970.5	1135	2405	2449	1519	298	514.5	2081.5	590.5	2600	1452	567.5	2459	100	2/3	3/3	3/3	3/3	3/3	14/15	93.3333	1295.3
T09TC181	lp5		lp54	2797	BBA04	0.0365566	antigen, S2		33	2	Tissue	155.5	584	230.5	1031.5	204	193	393.5	124	484.5	914	30	300	5278	768	3438	100	3/3	3/3	3/3	2/3	3/3	14/15	93.3333	941.9
T09TC181	lp5		lp54	2797	BBA04	0.0365566	antigen, S2		33	4	Culture	1523	2527	3032	3926	2189	123	2483	801	1676	3503.5	3405	37	3454	3788	2983	100	3/3	3/3	3/3	2/3	3/3	14/15	93.3333	2363.37
T09TC181	lp5		lp54	2797	BBA04	0.0365566	antigen, S2		33	4	Tissue	239	951.5	717	167	59	222	19	23	847.5	37.5	177	17.5	206	596	2439	100	3/3	2/3	1/3	1/3	3/3	10/15	66.6667	447.867	86.6667	1262.11
T10TC188	lp5		lp54	4124	BBA05	0.0534717	antigen, S1		24	2	Culture	2872.5	3858.5	2283.5	363	12	3779.5	533	2675.5	2561	319	3221	3190	3844	2744	2365.5	100	3/3	2/3	3/3	3/3	3/3	14/15	93.3333	2308.13
T10TC188	lp5		lp54	4124	BBA05	0.0534717	antigen, S1		24	2	Tissue	2575	2840.5	140.5	30	4803	2349	433	439	2227	3308.5	4317	5084	3313.5	4857	4200.5	100	3/3	2/3	3/3	3/3	3/3	14/15	93.3333	2727.83
T10TC188	lp5		lp54	4124	BBA05	0.0534717	antigen, S1		24	4	Culture	22	26	351.5	10	1893	3179	1953	23.5	59.5	1840	622	3022	2414.5	707	3130	100	1/3	2/3	1/3	3/3	3/3	10/15	66.6667	1283.53
T10TC188	lp5		lp54	4124	BBA05	0.0534717	antigen, S1		24	4	Tissue	4	22	125.5	18.5	42	33.5	309	18	18	39.5	37	46	16.5	1120	1774	100	1/3	0/3	1/3	0/3	2/3	4/15	26.6667	241.567	70	1640.27
T10TC188	lp5		lp54	4124	BBA05	0.0534717	antigen, S1		32	2	Culture	32	26.5	857	18	22	19	198	19	22	539.5	456	2695	789.5	729.5	307	100	1/3	0/3	1/3	3/3	3/3	8/15	53.3333	448.667
T10TC188	lp5		lp54	4124	BBA05	0.0534717	antigen, S1		32	2	Tissue	96	396	171	44.5	50	46.5	107	17.5	22	108.5	53.5	473.5	1353	1239	159	100	2/3	0/3	1/3	2/3	3/3	8/15	53.3333	289.133
T10TC188	lp5		lp54	4124	BBA05	0.0534717	antigen, S1		32	4	Culture	39	20	2436	3568	28	833	25.5	28	1740	1644	66	3702	2010.5	1918	2205	100	1/3	2/3	1/3	2/3	3/3	9/15	60	1350.87
T10TC188	lp5		lp54	4124	BBA05	0.0534717	antigen, S1		32	4	Tissue	47	25	514	36.5	134	1	60.5	54.5	42	37	224	48	488	1164	376	100	1/3	1/3	0/3	1/3	3/3	6/15	40	216.767	51.6667	576.358
T04TC413	lp5, cp9		lp54	4250	BBA06	0.764706	hypothetical protein		35	2	Culture	45	188.5	57	36	41	146	114.5	47	39.5	276.5	171.5	198	150.5	29.5	23	100	1/3	1/3	1/3	3/3	1/3	7/15	46.6667	104.233
T04TC413	lp5, cp9		lp54	4250	BBA06	0.764706	hypothetical protein		35	2	Tissue	1461	91	45.5	83.5	2660	123	1786	285	1630	307.5	96	1869	123	348	1888	100	1/3	2/3	3/3	2/3	3/3	11/15	73.3333	853.1
T04TC413	lp5, cp9		lp54	4250	BBA06	0.764706	hypothetical protein		35	4	Culture	37	12.5	31.5	271	259	67.5	16	45	31	418.5	275	120	23	36	7	100	0/3	2/3	0/3	3/3	0/3	5/15	33.3333	110
T04TC413	lp5, cp9		lp54	4250	BBA06	0.764706	hypothetical protein		35	4	Tissue	14	46.5	24	584	1633	194	38	26.5	20	445.5	953	830.5	2076	483	88	100	0/3	3/3	0/3	3/3	2/3	8/15	53.3333	497.067	51.6667	391.1
T10TC085		lp5	lp54	5047	BBA07	0.0901639	chpAI protein, putative		25	2	Culture	1482.5	2177	3323	14	1730	4259.5	2821.5	3353.5	2734	2381	1439	4317	953	1863.5	2804	100	3/3	2/3	3/3	3/3	3/3	14/15	93.3333	2376.83
T10TC085		lp5	lp54	5047	BBA07	0.0901639	chpAI protein, putative		25	2	Tissue	28	112	2761	23	786.5	1198	242	3214	4232	2493.5	2718.5	3158	2264.5	3224	4606.5	100	2/3	2/3	3/3	3/3	3/3	13/15	86.6667	2070.77
T10TC085		lp5	lp54	5047	BBA07	0.0901639	chpAI protein, putative		25	4	Culture	11	27.5	23	3617	15	12	65	771	13	2559	115.5	450	1654.5	1435	1.5	100	0/3	1/3	1/3	3/3	2/3	7/15	46.6667	718
T10TC085		lp5	lp54	5047	BBA07	0.0901639	chpAI protein, putative		25	4	Tissue	4	146	23	31.5	643	500	38	213	3	1486	244	35	1712.5	1472.5	39	100	1/3	2/3	1/3	2/3	2/3	8/15	53.3333	439.367	70	1401.24
T07TC152	lp5, cp9		lp54	5276	BBA08	0.0776119	conserved hypothetical protein		30	2	Culture	37	30.5	26	17	21	26	20	4	24.5	235	36	32	11	29.5	23.5	100	0/3	0/3	0/3	1/3	0/3	1/15	6.66667	38.2
T07TC152	lp5, cp9		lp54	5276	BBA08	0.0776119	conserved hypothetical protein		30	2	Tissue	17	3.5	18	36	37	44	17	20	25	145	21	184	19.5	44	38	100	0/3	0/3	0/3	2/3	0/3	2/15	13.3333	44.6
T07TC152	lp5, cp9		lp54	5276	BBA08	0.0776119	conserved hypothetical protein		30	4	Culture	23	12	33	705	23	26	3	23	34	607	121	577	575	36	28	100	0/3	1/3	0/3	3/3	1/3	5/15	33.3333	188.4
T07TC152	lp5, cp9		lp54	5276	BBA08	0.0776119	conserved hypothetical protein		30	4	Tissue	25	9	29	24	32	22	23.5	8.5	27	79	29	41	270	41.5	16.5	100	0/3	0/3	0/3	0/3	1/3	1/15	6.66667	45.1333	15	79.0833
T08TC084	lp21	cp32-9,cp9,lp28-1,lp38	lp54	5656	BBA09	0.0848624	conserved hypothetical protein		31	2	Culture	14	37	373	19	31	197	19	34	28.5	34	82	41	17	212	27.5	100	1/3	1/3	0/3	0/3	1/3	3/15	20	77.7333
T08TC084	lp21	cp32-9,cp9,lp28-1,lp38	lp54	5656	BBA09	0.0848624	conserved hypothetical protein		31	2	Tissue	52.5	45.5	319	20	62.5	43	870	38	186	137.5	61	1717	112	887.5	455	100	1/3	0/3	2/3	2/3	3/3	8/15	53.3333	333.767
T08TC084	lp21	cp32-9,cp9,lp28-1,lp38	lp54	5656	BBA09	0.0848624	conserved hypothetical protein		31	4	Culture	27	20	36	33	22	24	28	212	1046	20	19	26	26	1523	1159	100	0/3	0/3	2/3	0/3	2/3	4/15	26.6667	281.4
T08TC084	lp21	cp32-9,cp9,lp28-1,lp38	lp54	5656	BBA09	0.0848624	conserved hypothetical protein		31	4	Tissue	49	29	31	28	45	14	25	39	38.5	13.5	11	40.5	33	253	46.5	100	0/3	0/3	0/3	0/3	1/3	1/15	6.66667	46.4	26.6667	184.825
T05TC404	lp5	lp5	lp54	6542	BBA10	0.13738	conserved hypothetical protein		34	2	Culture	10	328	18	15	15	23	10	19	36	1015	31	41.5	1058	87	152	100	1/3	0/3	0/3	1/3	2/3	4/15	26.6667	190.567
T05TC404	lp5	lp5	lp54	6542	BBA10	0.13738	conserved hypothetical protein		34	2	Tissue	70	1971.5	99	161	525	1377	55	4	19.5	1738.5	61.5	132	1098	113	158	100	1/3	3/3	0/3	2/3	3/3	9/15	60	505.533
T05TC404	lp5	lp5	lp54	6542	BBA10	0.13738	conserved hypothetical protein		34	4	Culture	35	24	28	17	3979.5	3	18	27	27	22	5138	30	29.5	20.5	3670	100	0/3	1/3	0/3	1/3	1/3	3/15	20	871.233
T05TC404	lp5	lp5	lp54	6542	BBA10	0.13738	conserved hypothetical protein		34	4	Tissue	67	577	87	203.5	54	366.5	108.5	112	616	765	806	416	182.5	1296	479.5	100	1/3	2/3	3/3	3/3	3/3	12/15	80	409.1	46.6667	494.108
T10TC001	lp5		lp54	7242	BBA11	0.0947776	conserved hypothetical protein		31	2	Culture	22	7	142	16	22.5	83	855	13	33	8	174	900	40	18	13	100	1/3	0/3	1/3	2/3	0/3	4/15	26.6667	156.433
T10TC001	lp5		lp54	7242	BBA11	0.0947776	conserved hypothetical protein		31	2	Tissue	1	51	29	1474	46.5	43.5	1626	33	25	32.5	64.5	1362	559	194	467	100	0/3	1/3	1/3	1/3	3/3	6/15	40	400.533
T10TC001	lp5		lp54	7242	BBA11	0.0947776	conserved hypothetical protein		31	4	Culture	20	89.5	19.5	11	10	3.5	9	119.5	8.5	2.5	166	14	17.5	60	23	100	0/3	0/3	1/3	1/3	0/3	2/15	13.3333	38.2333
T10TC001	lp5		lp54	7242	BBA11	0.0947776	conserved hypothetical protein		31	4	Tissue	28	80	30.5	18	33.5	11	38.5	33.5	32	3225.5	39	19	32.5	53	25	100	0/3	0/3	0/3	1/3	0/3	1/15	6.66667	246.6	21.6667	210.45
T07TC360	Complete		lp54	8212	BBA12	0.0558659	holin, BlyA family		32	2	Culture	21	0.5	51	10.5	21	16	107	20	23	25	23	29.5	22	28	30	100	0/3	0/3	1/3	0/3	0/3	1/15	6.66667	28.5
T07TC360	Complete		lp54	8212	BBA12	0.0558659	holin, BlyA family		32	2	Tissue	38	50	16.5	33	87	86	1716	22.5	59	83	83	976	150	63	187.5	100	0/3	0/3	1/3	1/3	2/3	4/15	26.6667	243.367
T07TC360	Complete		lp54	8212	BBA12	0.0558659	holin, BlyA family		32	4	Culture	32	29	19	8	55	15	39	10	21	10.5	21.5	28	7.5	29	28	100	0/3	0/3	0/3	0/3	0/3	0/15	0	23.5
T07TC360	Complete		lp54	8212	BBA12	0.0558659	holin, BlyA family		32	4	Tissue	79	69	72	53.5	69	26	31.5	37	119	19	65	62	163	125	50	100	0/3	0/3	1/3	0/3	2/3	3/15	20	69.3333	13.3333	91.175
T09TC167	lp5		lp54	8486	BBA13	0.256471	conserved hypothetical protein		32	2	Culture	1489	2511.5	25	13	19	722	770	94	34	1716.5	1593	2492	1777	2143	2029.5	100	2/3	1/3	1/3	3/3	3/3	10/15	66.6667	1161.9
T09TC167	lp5		lp54	8486	BBA13	0.256471	conserved hypothetical protein		32	2	Tissue	1773.5	697	45	113	61.5	133	82	26.5	66.5	2205	55.5	160	1164	1508	661	100	2/3	2/3	0/3	2/3	3/3	9/15	60	583.433
T09TC167	lp5		lp54	8486	BBA13	0.256471	conserved hypothetical protein		32	4	Culture	44	613.5	21.5	21	17.5	10.5	27	254	11.5	78	35.5	25	3468	2810	2348	100	1/3	0/3	1/3	0/3	3/3	5/15	33.3333	652.333
T09TC167	lp5		lp54	8486	BBA13	0.256471	conserved hypothetical protein		32	4	Tissue	36	87	47	33.5	71	65	1.5	55.5	33.5	15	62	35	532	290	56.5	100	0/3	0/3	0/3	0/3	2/3	2/15	13.3333	94.7	43.3333	623.092
T11P01G08	lp5, cp9, cp32-6		lp54	8953	BBA14	0.438356	borrelia orf-D family		30	2	Culture	24.5	14	28	11	22	6	20	21	14	15	27.5	24.5	19.5	27	29.5	100	0/3	0/3	0/3	0/3	0/3	0/15	0	20.2333
T11P01G08	lp5, cp9, cp32-6		lp54	8953	BBA14	0.438356	borrelia orf-D family		30	2	Tissue	32.5	16.5	36	18.5	21.5	12.5	25	38	29	35.5	33	21	18.5	34	64	100	0/3	0/3	0/3	0/3	0/3	0/15	0	29.0333
T11P01G08	lp5, cp9, cp32-6		lp54	8953	BBA14	0.438356	borrelia orf-D family		30	4	Culture	29.5	19	31	10	15.5	14.5	16	13.5	32	3823.5	15	20.5	0	35	23	100	0/3	0/3	0/3	1/3	0/3	1/15	6.66667	273.2
T11P01G08	lp5, cp9, cp32-6		lp54	8953	BBA14	0.438356	borrelia orf-D family		30	4	Tissue	31	25	22	100	30	535	134.5	44	50.5	226	30	32	62	30	15.5	100	0/3	1/3	1/3	1/3	0/3	3/15	20	91.1667	6.66667	103.408
T11TC443	lp5, lp21		lp54	10838	BBA16	0.691011	outer surface protein B	ospB	26	2	Culture	864.5	3083.5	307	7417	40	29.5	1594	38	19.5	2930.5	2943	3071.5	54	458	76	100	3/3	1/3	1/3	3/3	1/3	9/15	60	1528.4
T11TC443	lp5, lp21		lp54	10838	BBA16	0.691011	outer surface protein B	ospB	26	2	Tissue	2046	7175	6737	403	1709	201	2360	43	277	7295	7808	7450.5	3612	6203	4153	100	3/3	3/3	2/3	3/3	3/3	14/15	93.3333	3831.5
T11TC443	lp5, lp21		lp54	10838	BBA16	0.691011	outer surface protein B	ospB	26	4	Culture	900.5	310	234	14	18	16	19	22	21	739.5	21	412	40	13	23	100	3/3	0/3	0/3	2/3	0/3	5/15	33.3333	186.867
T11TC443	lp5, lp21		lp54	10838	BBA16	0.691011	outer surface protein B	ospB	26	4	Tissue	124	2006.5	694	195.5	166.5	2287	75	148	47	6678	7164	6873	2860	257	3053	100	3/3	3/3	1/3	3/3	3/3	13/15	86.6667	2175.23	68.3333	1930.5
T10P01E02	lp5		lp54	14725	BBA21	0.827523	conserved hypothetical protein, paralogous family 49	PF49	30	2	Culture	19	18.5	17	24.5	14	9	15	7.5	22.5	15	10	27	15	28	13	100	0/3	0/3	0/3	0/3	0/3	0/15	0	17
T10P01E02	lp5		lp54	14725	BBA21	0.827523	conserved hypothetical protein, paralogous family 49	PF49	30	2	Tissue	87	10	22	16.5	28	12	37	30	8	23	18	35	17.5	24.5	24.5	100	0/3	0/3	0/3	0/3	0/3	0/15	0	26.2
T10P01E02	lp5		lp54	14725	BBA21	0.827523	conserved hypothetical protein, paralogous family 49	PF49	30	4	Culture	23	17	23	4	22	11	16.5	20.5	14.5	12	16	22.5	6.5	19	14	100	0/3	0/3	0/3	0/3	0/3	0/15	0	16.1
T10P01E02	lp5		lp54	14725	BBA21	0.827523	conserved hypothetical protein, paralogous family 49	PF49	30	4	Tissue	22	41	87	58	40.5	18	15.5	29.5	26	42.5	26.5	27.5	46	22	28	100	0/3	0/3	0/3	0/3	0/3	0/15	0	35.3333	0	23.6583
T09TC185	cp9		lp54	15647	BBA23	0.79684	BppB		34	2	Culture	58	21	34	29	20	11.5	1937	19	27.5	6	18	2206	10	1056	23	100	0/3	0/3	1/3	1/3	1/3	3/15	20	365.067
T09TC185	cp9		lp54	15647	BBA23	0.79684	BppB		34	2	Tissue	1053	2.5	25	57.5	94	41	587	27.5	25	86	129	35	381	1498.5	276.5	100	1/3	0/3	1/3	1/3	3/3	6/15	40	287.9
T09TC185	cp9		lp54	15647	BBA23	0.79684	BppB		34	4	Culture	3932.5	5103	22	2150	18	35.5	4302	2111	5	17.5	46.5	44	3391	22	3504	100	2/3	1/3	2/3	0/3	2/3	7/15	46.6667	1646.93
T09TC185	cp9		lp54	15647	BBA23	0.79684	BppB		34	4	Tissue	302	27.5	51.5	25	30.5	52	36	75	156.5	1037.5	71	99	70.5	103	256	100	1/3	0/3	1/3	1/3	2/3	5/15	33.3333	159.533	35	614.858
T07TC073	cp9,lp21,lp5	cp32-8,lp17	lp54	16450	BBA24	0.107826	decorin binding protein A	dbpA	20	2	Culture	19.5	45	22.5	25	22	12	21.5	17	24	13.5	28	28.5	27	25	5	100	0/3	0/3	0/3	0/3	0/3	0/15	0	22.3667
T07TC073	cp9,lp21,lp5	cp32-8,lp17	lp54	16450	BBA24	0.107826	decorin binding protein A	dbpA	20	2	Tissue	24	18	32	33	29	48.5	18.5	19	15	25	23	18.5	15	33	32	100	0/3	0/3	0/3	0/3	0/3	0/15	0	25.5667
T07TC073	cp9,lp21,lp5	cp32-8,lp17	lp54	16450	BBA24	0.107826	decorin binding protein A	dbpA	20	4	Culture	47	27	30	24.5	37	46	28.5	25	34	7.5	19	25	19	23.5	0	100	0/3	0/3	0/3	0/3	0/3	0/15	0	26.2
T07TC073	cp9,lp21,lp5	cp32-8,lp17	lp54	16450	BBA24	0.107826	decorin binding protein A	dbpA	20	4	Tissue	28	30	13	206	15	23	33	16.5	29.5	39	49	21.5	22.5	28	26	100	0/3	1/3	0/3	0/3	0/3	1/15	6.66667	38.6667	1.66667	28.2
T09TC360	lp5, lp21		lp54	16506	BBA24	0.0104348	decorin binding protein A	dbpA	30	2	Culture	34	15	24	11	13.5	10.5	5	455	166.5	9	383	25	52.5	17.5	25	100	0/3	0/3	2/3	1/3	0/3	3/15	20	83.1
T09TC360	lp5, lp21		lp54	16506	BBA24	0.0104348	decorin binding protein A	dbpA	30	2	Tissue	12	29	15	35	628	12	19	24.5	36	27.5	24	26	435	98	411	100	0/3	1/3	0/3	0/3	2/3	3/15	20	122.133
T09TC360	lp5, lp21		lp54	16506	BBA24	0.0104348	decorin binding protein A	dbpA	30	4	Culture	20.5	26	19	17	24	269	12.5	30	652	13.5	1552	1869.5	3102.5	2727	12	100	0/3	1/3	1/3	2/3	2/3	6/15	40	689.767
T09TC360	lp5, lp21		lp54	16506	BBA24	0.0104348	decorin binding protein A	dbpA	30	4	Tissue	13	21	14	9	21	42	41	8	40	39.5	38	12	1336.5	38.5	25.5	100	0/3	0/3	0/3	0/3	1/3	1/15	6.66667	113.267	21.6667	252.067
T05TC247	Complete		lp54	16971	BBA25	0.397869	decorin binding protein B	dbpB	22	2	Culture	47	27	35	17	30	17.5	37	24	35	39	87	17	27.5	161	1278	100	0/3	0/3	0/3	0/3	2/3	2/15	13.3333	125.267
T05TC247	Complete		lp54	16971	BBA25	0.397869	decorin binding protein B	dbpB	22	2	Tissue	47	272	216	550.5	894	956	215	2046	226	365	424	431	335	1689	151	100	2/3	3/3	3/3	3/3	3/3	14/15	93.3333	587.833
T05TC247	Complete		lp54	16971	BBA25	0.397869	decorin binding protein B	dbpB	22	4	Culture	27	51.5	30	17.5	30	19	58	37.5	27	16	31.5	22	33	25	30	100	0/3	0/3	0/3	0/3	0/3	0/15	0	30.3333
T05TC247	Complete		lp54	16971	BBA25	0.397869	decorin binding protein B	dbpB	22	4	Tissue	498.5	35	26	236	160	80	28	113	27.5	66	203	142	1147	49	45	100	1/3	2/3	1/3	2/3	1/3	7/15	46.6667	190.4	38.3333	233.458
T07TC478	Complete		lp54	17875	BBA28	0.203947	conserved hypothetical protein		33	2	Culture	42	33.5	213.5	160	22	301	575	934.5	124	838	209	474	26	23.5	305	100	1/3	2/3	3/3	3/3	1/3	10/15	66.6667	285.4
T07TC478	Complete		lp54	17875	BBA28	0.203947	conserved hypothetical protein		33	2	Tissue	96.5	7199.5	3439.5	397.5	1572	82	3691	607	2476	2814	115.5	1314.5	9406.5	886	5880.5	100	2/3	2/3	3/3	3/3	3/3	13/15	86.6667	2665.2
T07TC478	Complete		lp54	17875	BBA28	0.203947	conserved hypothetical protein		33	4	Culture	131.5	33	23.5	518.5	464	301	1250.5	1174	19	516	1096	601.5	576.5	528	312	100	1/3	3/3	2/3	3/3	3/3	12/15	80	503
T07TC478	Complete		lp54	17875	BBA28	0.203947	conserved hypothetical protein		33	4	Tissue	755.5	446	26	75	55	31	64	1053	56	132	30	15	546	621	2314	100	2/3	0/3	1/3	1/3	3/3	7/15	46.6667	414.633	70	967.058
T11TC389	Complete		lp54	18255	BBA30	0.322091	conserved hypothetical protein		33	2	Culture	36.5	18.5	41	20	32	69	28	39	24	3	18	32	19	37.5	35.5	100	0/3	0/3	0/3	0/3	0/3	0/15	0	30.2
T11TC389	Complete		lp54	18255	BBA30	0.322091	conserved hypothetical protein		33	2	Tissue	50	18.5	53	50.5	218	52.5	28	28	53	48	36	54	82.5	65.5	72	100	0/3	1/3	0/3	0/3	0/3	1/15	6.66667	60.6333
T11TC389	Complete		lp54	18255	BBA30	0.322091	conserved hypothetical protein		33	4	Culture	29	17	38	37.5	31	12	34.5	41.5	29	14.5	25	51	24	38	18	100	0/3	0/3	0/3	0/3	0/3	0/15	0	29.3333
T11TC389	Complete		lp54	18255	BBA30	0.322091	conserved hypothetical protein		33	4	Tissue	41.5	96.5	33.5	53	39	68	9	46.5	57	57	68	51	23	40	56.5	100	0/3	0/3	0/3	0/3	0/3	0/15	0	49.3	1.66667	42.3667
T04TC159	lp5		lp54	18996	BBA31	0.247781	putative phage terminase, pbsx family		33	2	Culture	24.5	23	19	24.5	28.5	14.5	38	21.5	32.5	31	42	23.5	25	12	39	100	0/3	0/3	0/3	0/3	0/3	0/15	0	26.5667
T04TC159	lp5		lp54	18996	BBA31	0.247781	putative phage terminase, pbsx family		33	2	Tissue	18.5	38	39.5	9	9.5	46	22.5	42.5	34	23	31	34	173	40	299.5	100	0/3	0/3	0/3	0/3	2/3	2/15	13.3333	57.3333
T04TC159	lp5		lp54	18996	BBA31	0.247781	putative phage terminase, pbsx family		33	4	Culture	31.5	14.5	16	28.5	32	11.5	27	24	28.5	62	39	27	81	29	17	100	0/3	0/3	0/3	0/3	0/3	0/15	0	31.2333
T04TC159	lp5		lp54	18996	BBA31	0.247781	putative phage terminase, pbsx family		33	4	Tissue	19	81	89	47	14	47.5	11	30	31.5	20	92	59	15	21.5	89	100	0/3	0/3	0/3	0/3	0/3	0/15	0	44.4333	3.33333	39.8917
T08TC315	lp5		lp54	21042	BBA33	0.0371058	lipoprotein, putative		35	2	Culture	49	34	48	18	39	14.5	114	82	30.5	44	25	47.5	40	38	25.5	100	0/3	0/3	1/3	0/3	0/3	1/15	6.66667	43.2667
T08TC315	lp5		lp54	21042	BBA33	0.0371058	lipoprotein, putative		35	2	Tissue	21	68	21	55	50.5	15.5	2148	2760.5	289	1120	245	4495.5	183	1500.5	2186	100	0/3	0/3	3/3	3/3	3/3	9/15	60	1010.57
T08TC315	lp5		lp54	21042	BBA33	0.0371058	lipoprotein, putative		35	4	Culture	20	21	32	26	32	25.5	13	1872.5	1412.5	19	446.5	16	63	24.5	47	100	0/3	0/3	2/3	1/3	0/3	3/15	20	271.367
T08TC315	lp5		lp54	21042	BBA33	0.0371058	lipoprotein, putative		35	4	Tissue	57.5	22.5	29.5	32	491.5	545	128.5	67	907	107	1880.5	3609	299	106.5	330.5	100	0/3	2/3	2/3	3/3	3/3	10/15	66.6667	574.2	38.3333	474.85
T07TC131	lp5		lp54	21465	BBA33	0.820037	lipoprotein, putative		21	2	Culture	39	28	35	28	20	19	20.5	161.5	50	126	19.5	2325.5	40	614	109.5	100	0/3	0/3	1/3	2/3	2/3	5/15	33.3333	242.367
T07TC131	lp5		lp54	21465	BBA33	0.820037	lipoprotein, putative		21	2	Tissue	14	46	15	22	32	34	17	22.5	300	14.5	24	27	899	33	4759	100	0/3	0/3	1/3	0/3	2/3	3/15	20	417.267
T07TC131	lp5		lp54	21465	BBA33	0.820037	lipoprotein, putative		21	4	Culture	33.5	18	35	36	45	35	37.5	28	2778	28	54	28.5	2	14	16	100	0/3	0/3	1/3	0/3	0/3	1/15	6.66667	212.567
T07TC131	lp5		lp54	21465	BBA33	0.820037	lipoprotein, putative		21	4	Tissue	443	31	32	39	24	2020	39	24.5	488	9023	430	8345	29	36	34	100	1/3	1/3	1/3	3/3	0/3	6/15	40	1402.5	25	568.675
T07TC190	lp5		lp54	22399	BBA34	0.509125	oligopeptide ABC transporter, periplasmic oligopeptide-binding protein	oppAV	31	2	Culture	23	8.5	15.5	9.5	23	22	22.5	9	47	14	30.5	28	12	24.5	23.5	100	0/3	0/3	0/3	0/3	0/3	0/15	0	20.8333
T07TC190	lp5		lp54	22399	BBA34	0.509125	oligopeptide ABC transporter, periplasmic oligopeptide-binding protein	oppAV	31	2	Tissue	54.5	31	23	20	34.5	34	49	28	48.5	26.5	20	48	60.5	599.5	27.5	100	0/3	0/3	0/3	0/3	1/3	1/15	6.66667	73.6333
T07TC190	lp5		lp54	22399	BBA34	0.509125	oligopeptide ABC transporter, periplasmic oligopeptide-binding protein	oppAV	31	4	Culture	25	21	20	6	34	26	23	9	24.5	14	12	28	8.5	17	18	100	0/3	0/3	0/3	0/3	0/3	0/15	0	19.0667
T07TC190	lp5		lp54	22399	BBA34	0.509125	oligopeptide ABC transporter, periplasmic oligopeptide-binding protein	oppAV	31	4	Tissue	55	9	88.5	37	29	21.5	20.5	5	28	30	68	46.5	26	52	16	100	0/3	0/3	0/3	0/3	0/3	0/15	0	35.4667	1.66667	37.25
T10TC472		lp5	lp54	22820	BBA34	0.244808	oligopeptide ABC transporter, periplasmic oligopeptide-binding protein	oppAV	27	2	Culture	1048	17	1763.5	12	24	17.5	17	20	96.5	2783.5	3769	290	828	3858	297	100	2/3	0/3	0/3	3/3	3/3	8/15	53.3333	989.4
T10TC472		lp5	lp54	22820	BBA34	0.244808	oligopeptide ABC transporter, periplasmic oligopeptide-binding protein	oppAV	27	2	Tissue	689	169.5	37	24	19	36	25	92	89	65	197	940	869	17.5	1699	100	2/3	0/3	0/3	2/3	2/3	6/15	40	331.2
T10TC472		lp5	lp54	22820	BBA34	0.244808	oligopeptide ABC transporter, periplasmic oligopeptide-binding protein	oppAV	27	4	Culture	21	13	97	16	4.5	5	2345	2	11	1436	2466	13	4130	3912	3370	100	0/3	0/3	1/3	2/3	3/3	6/15	40	1189.43
T10TC472		lp5	lp54	22820	BBA34	0.244808	oligopeptide ABC transporter, periplasmic oligopeptide-binding protein	oppAV	27	4	Tissue	23	18	24	31	51	72.5	10.5	30	11	2547.5	132	1509	2790	165	175	100	0/3	0/3	0/3	3/3	3/3	6/15	40	505.967	43.3333	754
T10TC201	Complete		lp54	23282	BBA35	0.981818	hypothetical protein		33	2	Culture	22	14	26	19.5	17	17	27	28.5	21.5	1	16	22	8.5	19	33	100	0/3	0/3	0/3	0/3	0/3	0/15	0	19.4667
T10TC201	Complete		lp54	23282	BBA35	0.981818	hypothetical protein		33	2	Tissue	38	19	28.5	40.5	46	36	14	29	16.5	16.5	42.5	42	6	17	50	100	0/3	0/3	0/3	0/3	0/3	0/15	0	29.4333
T10TC201	Complete		lp54	23282	BBA35	0.981818	hypothetical protein		33	4	Culture	8.5	24	29	31	17	11.5	21.5	14.5	18	18.5	23	31	16	14	23.5	100	0/3	0/3	0/3	0/3	0/3	0/15	0	20.0667
T10TC201	Complete		lp54	23282	BBA35	0.981818	hypothetical protein		33	4	Tissue	4.5	237	34	27	33	12	4.5	0.5	31	28	23.5	1	18	24	93	100	1/3	0/3	0/3	0/3	0/3	1/15	6.66667	38.0667	1.66667	26.7583
T04TC239	lp5		lp54	24045	BBA36	0.522621	lipoprotein		22	2	Culture	31	819	28	20	29	24	1820	486	22	3193.5	3733	2279	4039.5	236	2428.5	100	1/3	0/3	2/3	3/3	3/3	9/15	60	1279.23
T04TC239	lp5		lp54	24045	BBA36	0.522621	lipoprotein		22	2	Tissue	85.5	1351	1207	234	645	386	911.5	1445.5	74.5	246.5	1992	119	3617.5	1002	89	100	2/3	3/3	2/3	3/3	2/3	12/15	80	893.733
T04TC239	lp5		lp54	24045	BBA36	0.522621	lipoprotein		22	4	Culture	2635	2982	1849.5	21.5	13.5	1423.5	38	37	33	790.5	1892	2476.5	475.5	670	1062	100	3/3	1/3	0/3	3/3	3/3	10/15	66.6667	1093.3
T04TC239	lp5		lp54	24045	BBA36	0.522621	lipoprotein		22	4	Tissue	100	39	227	17	25.5	1937	31.5	31	35	215	461	49	876	297	124	100	1/3	1/3	0/3	2/3	3/3	7/15	46.6667	297.667	63.3333	890.983
T08P02H04	to be checked		lp54	25659	BBA38	0.217566	putative phage portal protein, HI1409 family		30	2	Culture	580	30	33.5	30	33.5	23	21	22.5	59	245	35	38	34	28	26	100	1/3	0/3	0/3	1/3	0/3	2/15	13.3333	82.5667
T08P02H04	to be checked		lp54	25659	BBA38	0.217566	putative phage portal protein, HI1409 family		30	2	Tissue	140.5	40	38	37.5	43	47	37.5	15.5	22	224	37	107	15.5	46.5	354	100	1/3	0/3	0/3	2/3	1/3	4/15	26.6667	80.3333
T08P02H04	to be checked		lp54	25659	BBA38	0.217566	putative phage portal protein, HI1409 family		30	4	Culture	35	32	21	1310	1148.5	13.5	18	34	39.5	22	1411	20	114	44	26	100	0/3	2/3	0/3	1/3	1/3	4/15	26.6667	285.9
T08P02H04	to be checked		lp54	25659	BBA38	0.217566	putative phage portal protein, HI1409 family		30	4	Tissue	41	28	36	186	33	29	19	26	34	136.5	36	40	207.5	41	522.5	100	0/3	1/3	0/3	1/3	2/3	4/15	26.6667	94.3667	23.3333	135.792
T11TC143	Complete		lp54	26932	BBA39	0.494037	conserved hypothetical protein		31	2	Culture	41	31	248	43	27	26.5	4692	19.5	188	73	132	107	20	21	23	100	1/3	0/3	2/3	2/3	0/3	5/15	33.3333	379.467
T11TC143	Complete		lp54	26932	BBA39	0.494037	conserved hypothetical protein		31	2	Tissue	145	93	73	82.5	105	1330	7770	18	376	103.5	3725	134	3471	775	304	100	1/3	2/3	2/3	3/3	3/3	11/15	73.3333	1233.67
T11TC143	Complete		lp54	26932	BBA39	0.494037	conserved hypothetical protein		31	4	Culture	33.5	26	30	15	19	20	21	131	1203	8	20	33	17	1954	37	100	0/3	0/3	2/3	0/3	1/3	3/15	20	237.833
T11TC143	Complete		lp54	26932	BBA39	0.494037	conserved hypothetical protein		31	4	Tissue	40	31	115.5	66	95	20	60	43	37	46	68	81	69	190	87	100	1/3	0/3	0/3	0/3	1/3	2/15	13.3333	69.9	35	480.217
T04TC014	lp21		lp54	27742	BBA40	0.685855	hypothetical protein		30	2	Culture	41.5	7	19.5	20.5	18	42	20	34	68.5	37.5	33	33	25.5	16	37	100	0/3	0/3	0/3	0/3	0/3	0/15	0	30.2
T04TC014	lp21		lp54	27742	BBA40	0.685855	hypothetical protein		30	2	Tissue	32.5	27	29	24.5	45	49	25	21	33.5	24.5	35.5	48	10	24	38.5	100	0/3	0/3	0/3	0/3	0/3	0/15	0	31.1333
T04TC014	lp21		lp54	27742	BBA40	0.685855	hypothetical protein		30	4	Culture	178	16	28	18	15	50	24.5	16	28	37.5	25	23.5	15.5	44.5	26	100	1/3	0/3	0/3	0/3	0/3	1/15	6.66667	36.3667
T04TC014	lp21		lp54	27742	BBA40	0.685855	hypothetical protein		30	4	Tissue	30	25.5	22	33	37	21	12	4	29.5	149	39.5	42	18	27	23	100	0/3	0/3	0/3	1/3	0/3	1/15	6.66667	34.1667	3.33333	32.9667
T05TC266	lp-21		lp54	28203	BBA41	0.2759	conserved hypothetical protein		33	2	Culture	1282.5	36	2507	8	26.5	338	26	780	336.5	47	60.5	1537.5	142	22.5	214.5	100	2/3	1/3	2/3	1/3	2/3	8/15	53.3333	490.967
T05TC266	lp-21		lp54	28203	BBA41	0.2759	conserved hypothetical protein		33	2	Tissue	489	629	1243	183	134	298.5	142.5	80.5	400	796	97	223.5	1969	323	1628.5	100	3/3	3/3	2/3	2/3	3/3	13/15	86.6667	575.767
T05TC266	lp-21		lp54	28203	BBA41	0.2759	conserved hypothetical protein		33	4	Culture	27.5	12	21	37	22	19	30.5	24	11	14	863	29.5	2440	26	269	100	0/3	0/3	0/3	1/3	2/3	3/15	20	256.367
T05TC266	lp-21		lp54	28203	BBA41	0.2759	conserved hypothetical protein		33	4	Tissue	34	225	400	66	8.5	23	30	50	68	74.5	100	136	33	211	1045	100	2/3	0/3	0/3	1/3	2/3	5/15	33.3333	166.933	48.3333	372.508
T04TC207	lp28-2		lp54	29004	BBA42	0.294248	conserved hypothetical protein		34	2	Culture	37.5	28	43	50.5	26.5	12.5	11	110.5	26.5	23	31	25.5	22	20	14.5	100	0/3	0/3	1/3	0/3	0/3	1/15	6.66667	32.1333
T04TC207	lp28-2		lp54	29004	BBA42	0.294248	conserved hypothetical protein		34	2	Tissue	55	66.5	39	88.5	175.5	141	55.5	25	18	71.5	36	66	238	451.5	140.5	100	0/3	2/3	0/3	0/3	3/3	5/15	33.3333	111.167
T04TC207	lp28-2		lp54	29004	BBA42	0.294248	conserved hypothetical protein		34	4	Culture	37.5	16.5	35	45	28.5	16.5	13.5	446	24	70.5	16.5	30	115	23.5	22	100	0/3	0/3	1/3	0/3	1/3	2/15	13.3333	62.6667
T04TC207	lp28-2		lp54	29004	BBA42	0.294248	conserved hypothetical protein		34	4	Tissue	49.5	154	142	40	427.5	251	92.5	317	182.5	189	52.5	3700.5	60	705	119.5	100	2/3	2/3	2/3	2/3	2/3	10/15	66.6667	432.167	30	159.533
T03TC197	lp28-2, lp5, cp9		lp54	29486	BBA43	0.446524	conserved hypothetical protein		31	2	Culture	25	7	481	23	2	19	24	19.5	24	19	24	63	15	13	24	100	1/3	0/3	0/3	0/3	0/3	1/15	6.66667	52.1667
T03TC197	lp28-2, lp5, cp9		lp54	29486	BBA43	0.446524	conserved hypothetical protein		31	2	Tissue	23	58	247	8	41	37.5	29.5	20.5	23.5	30.5	6	178	43	61	52	100	1/3	0/3	0/3	1/3	0/3	2/15	13.3333	57.2333
T03TC197	lp28-2, lp5, cp9		lp54	29486	BBA43	0.446524	conserved hypothetical protein		31	4	Culture	18.5	8	27.5	12	18	8	6	25	26.5	9	17	30.5	10	16	32	100	0/3	0/3	0/3	0/3	0/3	0/15	0	17.6
T03TC197	lp28-2, lp5, cp9		lp54	29486	BBA43	0.446524	conserved hypothetical protein		31	4	Tissue	20.5	12.5	36	39	62	56	39.5	14	21	26.5	26	44.5	40.5	40	34.5	100	0/3	0/3	0/3	0/3	0/3	0/15	0	34.1667	5	40.2917
T04TC051	lp36		lp54	29747	BBA44	0.184375	conserved hypothetical protein		32	2	Culture	38.5	0	38	34	27.5	25	20	13	40.5	21	34	30	27	27	12	100	0/3	0/3	0/3	0/3	0/3	0/15	0	25.8333
T04TC051	lp36		lp54	29747	BBA44	0.184375	conserved hypothetical protein		32	2	Tissue	44	28.5	64.5	42	37	55	16	40	39	45.5	40	37	38.5	26.5	84	100	0/3	0/3	0/3	0/3	0/3	0/15	0	42.5
T04TC051	lp36		lp54	29747	BBA44	0.184375	conserved hypothetical protein		32	4	Culture	25	6	21.5	7.5	31.5	4	24	3.5	25	25.5	27.5	13	14	23.5	37	100	0/3	0/3	0/3	0/3	0/3	0/15	0	19.2333
T04TC051	lp36		lp54	29747	BBA44	0.184375	conserved hypothetical protein		32	4	Tissue	49	42.5	41.5	37	58	39	22	36.5	26	29	59	44	49	58	16	100	0/3	0/3	0/3	0/3	0/3	0/15	0	40.4333	0	32
T11P01B09		lp28-1	lp54	30441	BBA45	0.762523	conserved hypothetical protein		41	2	Tissue	2953	5960	3879.5	22	2741.5	1690	590	5473.5	2180.5	4683.5	6049.5	6786	5413.5	5610.5	4676	100	3/3	2/3	3/3	3/3	3/3	14/15	93.3333	3913.93
T11P01B09		lp28-1	lp54	30441	BBA45	0.762523	conserved hypothetical protein		41	4	Tissue	2953	5960	3879.5	22	2741.5	1690	590	5473.5	2180.5	4683.5	6049.5	6786	5413.5	5610.5	4676	100	3/3	2/3	3/3	3/3	3/3	14/15	93.3333	3913.93	93.3333	3913.93
T09TC295	lp5		lp54	30767	BBA46	0.114019	conserved hypothetical protein		35	2	Culture	139	47	26	2555	13	7	587	18	12.5	1630	646	41	350	261	19	100	1/3	1/3	1/3	2/3	2/3	7/15	46.6667	423.433
T09TC295	lp5		lp54	30767	BBA46	0.114019	conserved hypothetical protein		35	2	Tissue	98	76.5	14	31.5	155.5	40	401	72	170	280	117.5	435.5	1175	553.5	721	100	0/3	1/3	2/3	3/3	3/3	9/15	60	289.4
T09TC295	lp5		lp54	30767	BBA46	0.114019	conserved hypothetical protein		35	4	Culture	2.5	91	34	151	23	14	26	20	8	37	22	32	91.5	18	537.5	100	0/3	1/3	0/3	0/3	1/3	2/15	13.3333	73.8333
T09TC295	lp5		lp54	30767	BBA46	0.114019	conserved hypothetical protein		35	4	Tissue	46	28	49	24	20	114.5	18	28	31	152	2676	94	1388	383	202	100	0/3	1/3	0/3	2/3	3/3	6/15	40	350.233	40	284.225
T08TC188	Complete		lp54	31930	BBA47	0.507109	conserved hypothetical protein		33	2	Culture	28.5	33	29	29	36	32	27	812	25	35	1432	28	22.5	31	48	100	0/3	0/3	1/3	1/3	0/3	2/15	13.3333	176.533
T08TC188	Complete		lp54	31930	BBA47	0.507109	conserved hypothetical protein		33	2	Tissue	31.5	3571	46	36	27	35	61	872	29	30	4	25	1856	129	395	100	1/3	0/3	1/3	0/3	3/3	5/15	33.3333	476.5
T08TC188	Complete		lp54	31930	BBA47	0.507109	conserved hypothetical protein		33	4	Culture	32	14.5	37	175	67	233	39	173	29	20.5	27	34.5	126	33	239.5	100	0/3	2/3	1/3	0/3	2/3	5/15	33.3333	85.3333
T08TC188	Complete		lp54	31930	BBA47	0.507109	conserved hypothetical protein		33	4	Tissue	15.5	40.5	69	35	25	14	17.5	52	26	19	22	21	6	34	156	100	0/3	0/3	0/3	0/3	1/3	1/15	6.66667	36.8333	21.6667	193.8
T05TC582	lp5		lp54	32242	BBA48	0.0922131	conserved hypothetical protein		35	2	Culture	256	231	31	27	40	22	241	23	30	135	176	24	172	15	26	100	2/3	0/3	1/3	2/3	1/3	6/15	40	96.6
T05TC582	lp5		lp54	32242	BBA48	0.0922131	conserved hypothetical protein		35	2	Tissue	66	24	30	203	150	117	117	53	545.5	492.5	462	149	937.5	286	922	100	0/3	3/3	2/3	3/3	3/3	11/15	73.3333	303.633
T05TC582	lp5		lp54	32242	BBA48	0.0922131	conserved hypothetical protein		35	4	Culture	10	38	18	726.5	1119.5	24	51	31	25	44	44	19	53	28	15	100	0/3	2/3	0/3	0/3	0/3	2/15	13.3333	149.733
T05TC582	lp5		lp54	32242	BBA48	0.0922131	conserved hypothetical protein		35	4	Tissue	76.5	45	87	170	904	23	117.5	39	93	302	240	80.5	655.5	166	84.5	100	0/3	2/3	1/3	2/3	2/3	7/15	46.6667	205.567	43.3333	188.883
T09TC426	cp32-6		lp54	32714	BBA49	0.169725	conserved hypothetical protein		39	2	Culture	28.5	2867.5	63	7	126.5	16	33.5	45	33	644.5	1784.5	426	258	197	386	100	1/3	1/3	0/3	3/3	3/3	8/15	53.3333	461.067
T09TC426	cp32-6		lp54	32714	BBA49	0.169725	conserved hypothetical protein		39	2	Tissue	31	491	32	21	0.5	20	13.5	79	1487	109	673	48	732.5	1304.5	2509	100	1/3	0/3	1/3	2/3	3/3	7/15	46.6667	503.4
T09TC426	cp32-6		lp54	32714	BBA49	0.169725	conserved hypothetical protein		39	4	Culture	25	15	51.5	15	22.5	808.5	9	14	13	24	17.5	48	0	17.5	41	100	0/3	1/3	0/3	0/3	0/3	1/15	6.66667	74.7667
T09TC426	cp32-6		lp54	32714	BBA49	0.169725	conserved hypothetical protein		39	4	Tissue	18.5	32	1	13.5	50	2224	0	96	17	442	25	11	29	33	420	100	0/3	1/3	0/3	1/3	1/3	3/15	20	227.467	31.6667	316.675
T10TC539	Complete		lp54	33873	BBA50	0.693629	conserved hypothetical protein		35	2	Culture	2825	706	3837.5	24	22	44	3177.5	2600	3521	4901	1802	2143	3760.5	2697	21.5	100	3/3	0/3	3/3	3/3	2/3	11/15	73.3333	2138.8
T10TC539	Complete		lp54	33873	BBA50	0.693629	conserved hypothetical protein		35	2	Tissue	302	60	601	396	49.5	0	1082	2583.5	397	830	236	2017.5	3091.5	2379	1084	100	2/3	1/3	3/3	3/3	3/3	12/15	80	1007.27
T10TC539	Complete		lp54	33873	BBA50	0.693629	conserved hypothetical protein		35	4	Culture	2430	3771.5	16	132	3836	2727	4334	1614	3812	4249	81	10	3328	3035	3574	100	2/3	3/3	3/3	1/3	3/3	12/15	80	2463.3
T10TC539	Complete		lp54	33873	BBA50	0.693629	conserved hypothetical protein		35	4	Tissue	159	491	32.5	104	34.5	148	754.5	20	354	253	2679	300	3394	3098	2346	100	2/3	2/3	2/3	3/3	3/3	12/15	80	944.5	78.3333	1638.47
T08TC151	lp5		lp54	36105	BBA53	0.781818	Bbs27 protein		32	2	Culture	68	38	997	29	42	1398	38	303	352	644	1878	1751	428	513.5	769.5	100	1/3	1/3	2/3	3/3	3/3	10/15	66.6667	616.6
T08TC151	lp5		lp54	36105	BBA53	0.781818	Bbs27 protein		32	2	Tissue	1306.5	723.5	449.5	43.5	30	217.5	57	195	533	3154.5	49.5	2564.5	1655.5	2545.5	1221	100	3/3	1/3	2/3	2/3	3/3	11/15	73.3333	983.067
T08TC151	lp5		lp54	36105	BBA53	0.781818	Bbs27 protein		32	4	Culture	333	18	33.5	44	1903.5	31.5	39.5	22	33	2145	61	519	1610.5	2070	846	100	1/3	1/3	0/3	2/3	3/3	7/15	46.6667	647.3
T08TC151	lp5		lp54	36105	BBA53	0.781818	Bbs27 protein		32	4	Tissue	2211	38	96.5	57.5	1355.5	41	30.5	41	42.5	21.5	1335	4419	277	743.5	34	100	1/3	1/3	0/3	2/3	2/3	6/15	40	716.233	56.6667	740.8
T04TC027	Complete		lp54	36851	BBA55	0.315393	conserved hypothetical protein		31	2	Culture	14	4	23	28.5	31	24	24	32	48.5	22	20	22	11.5	25.5	42	100	0/3	0/3	0/3	0/3	0/3	0/15	0	24.8
T04TC027	Complete		lp54	36851	BBA55	0.315393	conserved hypothetical protein		31	2	Tissue	56	42	36	18.5	24.5	301	80	97.5	315.5	23	74.5	67.5	29	42	47	100	0/3	1/3	1/3	0/3	0/3	2/15	13.3333	83.6
T04TC027	Complete		lp54	36851	BBA55	0.315393	conserved hypothetical protein		31	4	Culture	24.5	7	22.5	12	14.5	10	17	7	8.5	18	7	28	3.5	31.5	26	100	0/3	0/3	0/3	0/3	0/3	0/15	0	15.8
T04TC027	Complete		lp54	36851	BBA55	0.315393	conserved hypothetical protein		31	4	Tissue	26.5	9	40	53	25.5	28.5	18.5	43	29	65.5	21	39.5	27.5	37.5	45.5	100	0/3	0/3	0/3	0/3	0/3	0/15	0	33.9667	3.33333	39.5417
T05TC118	lp5		lp54	37749	BBA56	0.479789	conserved hypothetical protein		30	2	Culture	1454	423	715	16	2617	1308	28.5	2387	916.5	2536	2570	2885.5	1783	31	400	100	3/3	2/3	2/3	3/3	2/3	12/15	80	1338.03
T05TC118	lp5		lp54	37749	BBA56	0.479789	conserved hypothetical protein		30	2	Tissue	293	1097	556.5	176.5	558	941	38	47	131.5	2054.5	713	2464.5	1836	2245	2375	100	3/3	3/3	1/3	3/3	3/3	13/15	86.6667	1035.1
T05TC118	lp5		lp54	37749	BBA56	0.479789	conserved hypothetical protein		30	4	Culture	24.5	16	30.5	1121	2047.5	1814	2075	222	2620	3234	2135.5	2962	3843	3144	23.5	100	0/3	3/3	3/3	3/3	2/3	11/15	73.3333	1687.5
T05TC118	lp5		lp54	37749	BBA56	0.479789	conserved hypothetical protein		30	4	Tissue	31	32	23	235	2388	110	370	35	31	1178	178	1588	1157.5	622	1499	100	0/3	3/3	1/3	3/3	3/3	10/15	66.6667	631.833	76.6667	1173.12
T06TC301	Complete		lp54	38513	BBA57	0.665595	conserved hypothetical protein		24	2	Culture	70	37	45	26.5	26	15	25	42.5	40	47	34	38	30	31.5	92.5	100	0/3	0/3	0/3	0/3	0/3	0/15	0	40
T06TC301	Complete		lp54	38513	BBA57	0.665595	conserved hypothetical protein		24	2	Tissue	37	25	47	45.5	39	53	37	34	56	70.5	150	266.5	28	72	49	100	0/3	0/3	0/3	2/3	0/3	2/15	13.3333	67.3
T06TC301	Complete		lp54	38513	BBA57	0.665595	conserved hypothetical protein		24	4	Culture	27.5	37	30.5	37	30	26.5	26	28	19	29	26	22.5	8	27	19	100	0/3	0/3	0/3	0/3	0/3	0/15	0	26.2
T06TC301	Complete		lp54	38513	BBA57	0.665595	conserved hypothetical protein		24	4	Tissue	34.5	45	30	31	47	55.5	27	38	21	46.5	45.5	61.5	44	30.5	61	100	0/3	0/3	0/3	0/3	0/3	0/15	0	41.2	3.33333	43.675
T11TC397	Complete		lp54	39626	BBA58	0.295567	conserved hypothetical protein		34	2	Culture	32	23.5	45	151	46.5	5203	1329.5	46	5546.5	220	32	33.5	35	32	42.5	100	0/3	2/3	2/3	1/3	0/3	5/15	33.3333	854.533
T11TC397	Complete		lp54	39626	BBA58	0.295567	conserved hypothetical protein		34	2	Tissue	49	42	74	135	67	92	480	38.5	465.5	851.5	121	137	39.5	47	84	100	0/3	1/3	2/3	3/3	0/3	6/15	40	181.533
T11TC397	Complete		lp54	39626	BBA58	0.295567	conserved hypothetical protein		34	4	Culture	34	31	39.5	32.5	34.5	17.5	17	42	35.5	25	23	13.5	28	41	17	100	0/3	0/3	0/3	0/3	0/3	0/15	0	28.7333
T11TC397	Complete		lp54	39626	BBA58	0.295567	conserved hypothetical protein		34	4	Tissue	62.5	267	57.5	69	56	652.5	85	103	81.5	193	50.5	287	201.5	724	273.5	100	1/3	1/3	1/3	2/3	3/3	8/15	53.3333	210.9	31.6667	318.925
T03TC032		lp5	lp54	39964	BBA59	0.351464	conserved hypothetical protein		18	2	Culture	22.5	45	33	14	25	46	27	38	12.5	18.5	27	36	23.5	16	28	100	0/3	0/3	0/3	0/3	0/3	0/15	0	27.4667
T03TC032		lp5	lp54	39964	BBA59	0.351464	conserved hypothetical protein		18	2	Tissue	40	28	18	25	33	24.5	15.5	8	18.5	33	17	20	34	44	22	100	0/3	0/3	0/3	0/3	0/3	0/15	0	25.3667
T03TC032		lp5	lp54	39964	BBA59	0.351464	conserved hypothetical protein		18	4	Culture	35	52	22	52	43.5	62.5	55	49	57	21	24	29	43	33.5	56	100	0/3	0/3	0/3	0/3	0/3	0/15	0	42.3
T03TC032		lp5	lp54	39964	BBA59	0.351464	conserved hypothetical protein		18	4	Tissue	18	30	11	31	30	46.5	13	28	21	36	27.5	32	20	23	28.5	100	0/3	0/3	0/3	0/3	0/3	0/15	0	26.3667	0	30.375
T04TC322	cp9		lp54	40456	BBA60	0.630252	surface lipoprotein P27		24	2	Culture	56	649	1791.5	29	28	17	666	555	225.5	248	1081	1696	115	2926	847	100	2/3	0/3	3/3	3/3	3/3	11/15	73.3333	728.667
T04TC322	cp9		lp54	40456	BBA60	0.630252	surface lipoprotein P27		24	2	Tissue	644	31	415.5	906	3466	45	250	41	223	1668	1473	1905	637	1492.5	1221	100	2/3	2/3	2/3	3/3	3/3	12/15	80	961.2
T04TC322	cp9		lp54	40456	BBA60	0.630252	surface lipoprotein P27		24	4	Culture	13	28	13	25.5	13	21	13	21	16	15	1663	9	7	9	13	100	0/3	0/3	0/3	1/3	0/3	1/15	6.66667	125.3
T04TC322	cp9		lp54	40456	BBA60	0.630252	surface lipoprotein P27		24	4	Tissue	37	18	36	1249.5	22	34.5	16	30	29	36	32	36	8	36.5	27	100	0/3	1/3	0/3	0/3	0/3	1/15	6.66667	109.833	41.6667	481.25
T06TC042	lp5		lp54	42337	BBA62	0.650485	lipoprotein		18	2	Culture	28	40	49	41	32	28	41	32	41	191	39	173.5	39	39	43.5	100	0/3	0/3	0/3	2/3	0/3	2/15	13.3333	57.1333
T06TC042	lp5		lp54	42337	BBA62	0.650485	lipoprotein		18	2	Tissue	218	565	36	47	46	37	68	56	41	40.5	53.5	35.5	343	99.5	147	100	2/3	0/3	0/3	0/3	2/3	4/15	26.6667	122.2
T06TC042	lp5		lp54	42337	BBA62	0.650485	lipoprotein		18	4	Culture	37	20	42	28.5	48.5	30	20	43	35	35	43	26.5	33	26.5	43	100	0/3	0/3	0/3	0/3	0/3	0/15	0	34.0667
T06TC042	lp5		lp54	42337	BBA62	0.650485	lipoprotein		18	4	Tissue	33	288	47.5	138	48.5	56	115	43	447	43	71.5	66	122	46	35	100	1/3	1/3	2/3	0/3	1/3	5/15	33.3333	106.633	18.3333	80.0083
T05TC333	cp32-6		lp54	42708	BBA64	0.839653	antigen, P35		24	2	Culture	3931	2497.5	181	4141	4387	2133	2952	4346.5	4257	352.5	3708	3926	4655	4953.5	4501	100	3/3	3/3	3/3	3/3	3/3	15/15	100	3394.8
T05TC333	cp32-6		lp54	42708	BBA64	0.839653	antigen, P35		24	2	Tissue	4661	414	2226	4643.5	2823	5374	4314.5	1818	5166.5	5306	5289.5	5141	4426	5401	4645	100	3/3	3/3	3/3	3/3	3/3	15/15	100	4109.93
T05TC333	cp32-6		lp54	42708	BBA64	0.839653	antigen, P35		24	4	Culture	23	21	3651	3050	3129	3950	3474	2769.5	167	4708	741	1111	4392	3979	3374	100	1/3	3/3	3/3	3/3	3/3	13/15	86.6667	2569.3
T05TC333	cp32-6		lp54	42708	BBA64	0.839653	antigen, P35		24	4	Tissue	48	22	1237	4112	440	3217.5	1570	1642	869	287.5	311	414.5	187.5	1785.5	1127.5	100	1/3	3/3	3/3	3/3	3/3	13/15	86.6667	1151.4	93.3333	2806.36
T04TC068	Complete		lp54	43745	BBA65	0.853774	lipoprotein, putative		18	2	Culture	1127	782.5	1450	2285	17.5	77	4469	84	27	1509	425	1172.5	1101	16	225	100	3/3	1/3	1/3	3/3	2/3	10/15	66.6667	984.5
T04TC068	Complete		lp54	43745	BBA65	0.853774	lipoprotein, putative		18	2	Tissue	164	1563.5	330	434.5	25	23	1408	152.5	31	18	178	40	835.5	87	862.5	100	3/3	1/3	2/3	1/3	2/3	9/15	60	410.167
T04TC068	Complete		lp54	43745	BBA65	0.853774	lipoprotein, putative		18	4	Culture	31	21.5	3303.5	36	57.5	60	8.5	25	2.5	16.5	47	3387	22	23	77	100	1/3	0/3	0/3	1/3	0/3	2/15	13.3333	474.533
T04TC068	Complete		lp54	43745	BBA65	0.853774	lipoprotein, putative		18	4	Tissue	17	25.5	80	100	31.5	25	23	43	14	395.5	2359	43	22	184	21	100	0/3	0/3	0/3	2/3	1/3	3/15	20	225.567	40	523.692
T10TC423	Complete		lp54	44354	BBA65	0.135613	lipoprotein, putative		34	2	Culture	2577	3685	2532	210	2553.5	106	1611.5	3025	1015	1676	1153.5	1029	4767.5	2912.5	1159	100	3/3	3/3	3/3	3/3	3/3	15/15	100	2000.83
T10TC423	Complete		lp54	44354	BBA65	0.135613	lipoprotein, putative		34	2	Tissue	2804.5	3923.5	3219	28	41	135	1420	90	55	2664	702	1199	1964.5	2301.5	3726	100	3/3	1/3	1/3	3/3	3/3	11/15	73.3333	1618.2
T10TC423	Complete		lp54	44354	BBA65	0.135613	lipoprotein, putative		34	4	Culture	5503	4806	1954.5	2733	3832	2417	1740.5	3723	3146.5	3705	78	3506	2230.5	4335.5	1066	100	3/3	3/3	3/3	2/3	3/3	14/15	93.3333	2985.1
T10TC423	Complete		lp54	44354	BBA65	0.135613	lipoprotein, putative		34	4	Tissue	283	82	174.5	24	18	312	41	7	560	247	24	3780	1479	2409	5227.5	100	2/3	1/3	1/3	2/3	3/3	9/15	60	977.867	81.6667	1895.5
T04TC119	Complete		lp54	45032	BBA66	0.689069	antigen, P35, putative		19	2	Culture	602.5	51	36	25	46	21	10	23	21.5	30	96.5	112	12	1328.5	9	100	1/3	0/3	0/3	1/3	1/3	3/15	20	161.6
T04TC119	Complete		lp54	45032	BBA66	0.689069	antigen, P35, putative		19	2	Tissue	19	40.5	30	70	226	175.5	857	49	30	89	49	26	161.5	316	78	100	0/3	2/3	1/3	0/3	2/3	5/15	33.3333	147.767
T04TC119	Complete		lp54	45032	BBA66	0.689069	antigen, P35, putative		19	4	Culture	50.5	31.5		85	48		55.5	53		34	25.5		23.5	28		100	0/2	0/2	0/2	0/2	0/2	0/10	0	43.45
T04TC119	Complete		lp54	45032	BBA66	0.689069	antigen, P35, putative		19	4	Tissue	82	19		216	32		126	23		33	22		36	30		100	0/2	1/2	1/2	0/2	0/2	2/10	20	61.9	18.3333	103.679
T06TC169	lp21,lp5		lp54	46056	BBA67	0.195531	hypothetical protein		31	2	Culture	14	47	220	41	50	434.5	31	57	66	82.5	203.5	85	32	27	40	100	1/3	1/3	0/3	1/3	0/3	3/15	20	95.3667
T06TC169	lp21,lp5		lp54	46056	BBA67	0.195531	hypothetical protein		31	2	Tissue	51	98	64.5	751	2086	2480	146	77	151	64	601	334	188	373	256	100	0/3	3/3	2/3	2/3	3/3	10/15	66.6667	514.7
T06TC169	lp21,lp5		lp54	46056	BBA67	0.195531	hypothetical protein		31	4	Culture	2360.5	47	1245	289	2199	30	1532	3230	506	23	2956	113	32	49	493	100	2/3	2/3	3/3	2/3	1/3	10/15	66.6667	1006.97
T06TC169	lp21,lp5		lp54	46056	BBA67	0.195531	hypothetical protein		31	4	Tissue	249.5	73	79.5	75	68	197	57	107.5	76	387	276	71	54.5	129	140.5	100	1/3	1/3	1/3	2/3	2/3	7/15	46.6667	136.033	50	438.267
T09TC331	cp9,lp5		lp54	47114	BBA68	0.0662252	complement regulator-acquiring surface protein 1 (CRASP-1)		25	2	Culture	14	29	166	23.5	1068	364	45	24	229.5	55.5	522.5	45	460	1130.5	496	100	1/3	2/3	1/3	1/3	3/3	8/15	53.3333	311.5
T09TC331	cp9,lp5		lp54	47114	BBA68	0.0662252	complement regulator-acquiring surface protein 1 (CRASP-1)		25	2	Tissue	26	6	133	38.5	60	166.5	28	35	291.5	66	94	965	1562	964	2163	100	1/3	1/3	1/3	1/3	3/3	7/15	46.6667	439.9
T09TC331	cp9,lp5		lp54	47114	BBA68	0.0662252	complement regulator-acquiring surface protein 1 (CRASP-1)		25	4	Culture	2715	648	32	1288	15	2207	673.5	1214	2662.5	48	87	13	1203.5	1441	605	100	2/3	2/3	3/3	0/3	3/3	10/15	66.6667	990.167
T09TC331	cp9,lp5		lp54	47114	BBA68	0.0662252	complement regulator-acquiring surface protein 1 (CRASP-1)		25	4	Tissue	1340.5	31	33	33	232	81	13	47.5	49.5	741	234.5	49	375.5	1386	430	100	1/3	1/3	0/3	2/3	3/3	7/15	46.6667	338.433	53.3333	520
T07TC174	Complete		lp54	47867	BBA69	0.423515	putative surface protein		22	2	Culture	7205.5	31.5	5612	39	39	25	6478.5	6168	61	6137	6641	6485	7633	6616.5	4366.5	100	2/3	0/3	2/3	3/3	3/3	10/15	66.6667	4235.9
T07TC174	Complete		lp54	47867	BBA69	0.423515	putative surface protein		22	2	Tissue	7263	3467	5738.5	502.5	2037	24	5554	6237	13	2827	6010	6323	5091.5	6449.5	777	100	3/3	2/3	2/3	3/3	3/3	13/15	86.6667	3887.6
T07TC174	Complete		lp54	47867	BBA69	0.423515	putative surface protein		22	4	Culture	2441	1788.5	6067	14.5	4564	167	1849.5	201	1813	4789	6999.5	39.5	605	6500	763	100	3/3	2/3	3/3	2/3	3/3	13/15	86.6667	2573.43
T07TC174	Complete		lp54	47867	BBA69	0.423515	putative surface protein		22	4	Tissue	125.5	42.5	2478	127	574	7514	12	1137	1457	141.5	2342	157	631.5	279	217	100	2/3	3/3	2/3	3/3	3/3	13/15	86.6667	1149	81.6667	2961.48
T05TC223	Complete		lp54	49050	BBA70	0.167712	conserved hypothetical protein		32	2	Culture	1938	1960	360	2711	3937	3355	3381.5	2316.5	2865	2068	4356	3821.5	3824	3310.5	3019	100	3/3	3/3	3/3	3/3	3/3	15/15	100	2881.53
T05TC223	Complete		lp54	49050	BBA70	0.167712	conserved hypothetical protein		32	2	Tissue	1399	563.5	39	2616.5	1047.5	5543	3165	1745	3551.5	4580.5	313.5	623	2816	4468	1875	100	2/3	3/3	3/3	3/3	3/3	14/15	93.3333	2289.73
T05TC223	Complete		lp54	49050	BBA70	0.167712	conserved hypothetical protein		32	4	Culture	2601.5	477	10	4241.5	4710	41	4203	3508.5	65	1291	2297.5	4287.5	543	30	398.5	100	2/3	2/3	2/3	3/3	2/3	11/15	73.3333	1913.67
T05TC223	Complete		lp54	49050	BBA70	0.167712	conserved hypothetical protein		32	4	Tissue	235.5	74	138	359.5	2064	106.5	187	776	88	308	339	209	639	480	206	100	2/3	3/3	2/3	3/3	3/3	13/15	86.6667	413.967	88.3333	1874.72
T03TC087	lp5	lp5	lp54	49810	BBA72	0.909091	hypothetical protein		30	2	Culture	260.5	23.5	236	1688	351.5	24	542	1568.5	1769	370.5	1364.5	170	33	16	24	100	2/3	2/3	3/3	3/3	0/3	10/15	66.6667	562.733
T03TC087	lp5	lp5	lp54	49810	BBA72	0.909091	hypothetical protein		30	2	Tissue	17.5	325	294.5	1381.5	40	693	1389.5	28	1141	633	27	167.5	607	354	894.5	100	2/3	2/3	2/3	2/3	3/3	11/15	73.3333	532.867
T03TC087	lp5	lp5	lp54	49810	BBA72	0.909091	hypothetical protein		30	4	Culture	58	1755	618.5	11.5	31.5	1335.5	531	1278	1960	20.5	694.5	604	607	1424	25	100	2/3	1/3	3/3	2/3	2/3	10/15	66.6667	730.267
T03TC087	lp5	lp5	lp54	49810	BBA72	0.909091	hypothetical protein		30	4	Tissue	38.5	39	6	29	489	373	33.5	1015	198	30.5	102	25.5	164	209.5	87	100	0/3	2/3	2/3	1/3	2/3	7/15	46.6667	189.3	63.3333	503.792
T07TC484	lp5		lp54	50031	BBA72	0	hypothetical protein		18	2	Culture	3431.5	2509.5	766.5	25.5	23	496.5	4172.5	1809.5	7009	1841	3231.5	3442.5	5774	6311.5	1251.5	100	3/3	1/3	3/3	3/3	3/3	13/15	86.6667	2806.37
T07TC484	lp5		lp54	50031	BBA72	0	hypothetical protein		18	2	Tissue	561	1331.5	499.5	31.5	353	29	1583	65	1140	19	690.5	52.5	3726	1390	3734	100	3/3	1/3	2/3	1/3	3/3	10/15	66.6667	1013.7
T07TC484	lp5		lp54	50031	BBA72	0	hypothetical protein		18	4	Culture	29	18	3451	1415	41	61.5	2309	96	33	101	27.5	6621	14.5	26	154	100	1/3	1/3	1/3	2/3	1/3	6/15	40	959.833
T07TC484	lp5		lp54	50031	BBA72	0	hypothetical protein		18	4	Tissue	19.5	100	137.5	30	28	34	121	389	13.5	6281	2190.5	45	27	775	1505	100	1/3	0/3	2/3	2/3	2/3	7/15	46.6667	779.733	60	1389.91
T11TC031		lp5	lp54	50327	BBA73	0.880899	putative antigen P35		19	2	Culture	57	1845	31	25	19.5	17	33.5	35	20	36.5	70	3224.5	5306	376	5639	100	1/3	0/3	0/3	1/3	3/3	5/15	33.3333	1115.67
T11TC031		lp5	lp54	50327	BBA73	0.880899	putative antigen P35		19	2	Tissue	49.5	169	20.5	262.5	30	211	255.5	285.5	25.5	885	68	33	4168	1128	3428	100	1/3	2/3	2/3	1/3	3/3	9/15	60	734.6
T11TC031		lp5	lp54	50327	BBA73	0.880899	putative antigen P35		19	4	Culture	4362	3127		9595.5	5774.5		29	38		1035.5	55.5		366.5	29		100	2/2	2/2	0/2	1/2	1/2	6/10	60	2441.25
T11TC031		lp5	lp54	50327	BBA73	0.880899	putative antigen P35		19	4	Tissue	884.5	220		94.5	54		26	68		5926	43		2984.5	1157.5		100	2/2	0/2	0/2	1/2	2/2	5/10	50	1145.8	50.8333	1359.33
T11TC534	lp5		lp54	50989	BBA73	0.138202	putative antigen P35		35	2	Culture	2566	6213	482.5	209	3516	2313.5	3749	1135	303	527	891.5	1035	1844.5	789	1968	100	3/3	3/3	3/3	3/3	3/3	15/15	100	1836.13
T11TC534	lp5		lp54	50989	BBA73	0.138202	putative antigen P35		35	2	Tissue	1357	5033.5	91	72	112	83.5	7113	2435	2565	2962	2850	2265	3676	5583	5743	100	2/3	1/3	3/3	3/3	3/3	12/15	80	2796.07
T11TC534	lp5		lp54	50989	BBA73	0.138202	putative antigen P35		35	4	Culture	1608	38	3122	1226	1058	2388	1614	39	34	7455.5	107	3024	431	34.5	262	100	2/3	3/3	1/3	3/3	2/3	11/15	73.3333	1496.07
T11TC534	lp5		lp54	50989	BBA73	0.138202	putative antigen P35		35	4	Tissue	1328.5	89	686.5	123	2138	2468.5	35	53	47	6776	2294	3337	3266	2547	2594	100	2/3	3/3	0/3	3/3	3/3	11/15	73.3333	1852.17	81.6667	1995.11
T03TC322	Complete		lp54	51719	BBA74	0.100906	outer membrane porin OMS28	oms28	33	2	Culture	27.5	25	19	32	20	13	35	35	39	7	67	18.5	13	16	44.5	100	0/3	0/3	0/3	0/3	0/3	0/15	0	27.4333
T03TC322	Complete		lp54	51719	BBA74	0.100906	outer membrane porin OMS28	oms28	33	2	Tissue	31	31	33	22.5	23	57	41	36	44	35	12	48	125.5	58.5	122	100	0/3	0/3	0/3	0/3	2/3	2/15	13.3333	47.9667
T03TC322	Complete		lp54	51719	BBA74	0.100906	outer membrane porin OMS28	oms28	33	4	Culture	14	7.5	26	459.5	126	409	117.5	537	20.5	29.5	43	21.5	55.5	60	588	100	0/3	3/3	2/3	0/3	1/3	6/15	40	167.633
T03TC322	Complete		lp54	51719	BBA74	0.100906	outer membrane porin OMS28	oms28	33	4	Tissue	16	90	60	34	23.5	28	33	45	34	19	34	28	4	33	91	100	0/3	0/3	0/3	0/3	0/3	0/15	0	38.1667	13.3333	70.3
Univ. Primer									1	2	Culture	3451.5	4011	3586.5	4311.5	4025	4520	3859	3782	4032	3636	3853	664.5				100	3/3	3/3	3/3	3/3		12/12	100	3644.33
Univ. Primer									1	2	Culture	3486.5	3829	4377	4140.5	3628	3814	4039	3721	3921.5	4093	3821	559				100	3/3	3/3	3/3	3/3		12/12	100	3619.12
Univ. Primer									2	2	Culture	4006	4203	3937.5	3807	4181	4872.5	8723	4141.5	3891	3813	4026	3919.5				100	3/3	3/3	3/3	3/3		12/12	100	4460.08
Univ. Primer									2	2	Culture	4181	4036	3737	3880	3978	3919	4808	3992	3531	3727	3705	3977				100	3/3	3/3	3/3	3/3		12/12	100	3955.92
Univ. Primer									3	2	Culture	3383	3423		3777.5	3724		3816	3689		3902	3816					100	2/2	2/2	2/2	2/2		8/8	100	3691.31
Univ. Primer									3	2	Culture	2886	3994		4065.5	3563		4010.5	3884		4038	3875					100	2/2	2/2	2/2	2/2		8/8	100	3789.5
Univ. Primer									4	2	Culture	952	961	1477	401	1221	171	989	1214.5	184	1082	1377	817.5				100	3/3	3/3	3/3	3/3		12/12	100	903.917
Univ. Primer									4	2	Culture	5437	4864	6419	3426.5	7253.5	218	3270	3560	508	3862.5	7836	4959				100	3/3	3/3	3/3	3/3		12/12	100	4301.12
Univ. Primer									4	4	Culture	3791	4349	4490.5	4487	3891	4083.5	4079.5	3943	4558.5	4706	4009	4444				100	3/3	3/3	3/3	3/3		12/12	100	4236
Univ. Primer									4	4	Culture	3710	4017	4036.5	4187	3899	4007.5	3947.5	4087	4148	3959.5	4032	3852.5				100	3/3	3/3	3/3	3/3		12/12	100	3990.29
Univ. Primer									4	4	Tissue	154	146	128.5	313	849	1410	291	60	665.5	44	57.5	52				100	3/3	3/3	2/3	0/3		8/12	66.6667	347.542
Univ. Primer									4	4	Tissue	2222	2016.5	1962	3350	6264	8611	4660	1143	583.5	728.5	916	526				100	3/3	3/3	3/3	3/3		12/12	100	2748.54
Univ. Primer									5	2	Culture	5016	5092	5601	5577.5		5007	4994.5	7250.5	7004.5	5582.5	7555	5934.5				100	3/3	2/2	3/3	3/3		11/11	100	5874.09
Univ. Primer									5	2	Culture	4009	3707	3813	4140.5		3236.5	3544	3668	4053	3660.5	3544	3714.5				100	3/3	2/2	3/3	3/3		11/11	100	3735.45
[truncated: 93 more rows]

## Sheet: Clone Sort
Name of clone	Plasmid Content		Replicon	Insertion Site	Gene	Insertion Ratio	Description	Common Name	STM Set	Week PI	Culture or Tissue	MFI Values (Tissue, Mouse)															Cutoff	Sites Positive/ Total						Percent Positive	Mean MFI	Overall % Positive	Overall Mean MFI
	Absent	Intermediate										B1	B2	B3	E1	E2	E3	H1	H2	H3	J1	J2	J3	S1	S2	S3		Bladder	Ear	Heart	Joint	Inoc. Site	All Sites
T01P01A02	cp9, lp5		Chrom	203068	BB0202	0.17609	hemolysin, putative		2	2	Culture	26	23	47	32	29	28	32	22	28	180	362	33.5				100	0/3	0/3	0/3	2/3		2/12	16.6667	70.2083
T01P01A02	cp9, lp5		Chrom	203068	BB0202	0.17609	hemolysin, putative		2	2	Tissue	32.5	28.5	14.5	13	25.5	19	13	22.5	24	10	18	18				100	0/3	0/3	0/3	0/3		0/12	0	19.875	8.33333	45.0417
T01P01A09	lp5	lp28-1	lp38	16675	BBJ23	0.206311	tetratricopeptide repeat domain protein		3	2	Culture	21.5	17		31	26		12	27		30	24					100	0/2	0/2	0/2	0/2		0/8	0	23.5625
T01P01A09	lp5	lp28-1	lp38	16675	BBJ23	0.206311	tetratricopeptide repeat domain protein		3	2	Tissue	31	24		19	27		10	12		17.5	21					100	0/2	0/2	0/2	0/2		0/8	0	20.1875	0	21.875
T01P01A11	lp5		lp25	15343	BBE22	0.438433	pyrazinamidase/nicotinamidase (pncA)	pncA	1	2	Culture	27	148	49	40.5	3120.5	21.5	15	328	24	36	162.5	281				100	1/3	1/3	1/3	2/3		5/12	41.6667	354.417
T01P01A11	lp5		lp25	15343	BBE22	0.438433	pyrazinamidase/nicotinamidase (pncA)	pncA	1	2	Tissue	17	1367	43	39	18.5	37	23	15.5	19	244.5	1202	926				100	1/3	0/3	0/3	3/3		4/12	33.3333	329.292	37.5	341.854
T01P01A11	lp5		lp25	15343	BBE22	0.438433	pyrazinamidase/nicotinamidase (pncA)	pncA	4	2	Culture	37.5	68	29	44	38.5	64	67	41	27.5	61	74	47				100	0/3	0/3	0/3	0/3		0/12	0	49.875
T01P01A11	lp5		lp25	15343	BBE22	0.438433	pyrazinamidase/nicotinamidase (pncA)	pncA	4	2	Tissue	29	19.5	31	21	6	25	19	19	21	42	29.5	32				100	0/3	0/3	0/3	0/3		0/12	0	24.5
T01P01A11	lp5		lp25	15343	BBE22	0.438433	pyrazinamidase/nicotinamidase (pncA)	pncA	4	4	Culture	34.5	28.5	23.5	32.5	22	44	38	31.5	40.5	22	38	43				100	0/3	0/3	0/3	0/3		0/12	0	33.1667
T01P01A11	lp5		lp25	15343	BBE22	0.438433	pyrazinamidase/nicotinamidase (pncA)	pncA	4	4	Tissue	38	32	24	26	7	19	17	18.5	20	28	29	10				100	0/3	0/3	0/3	0/3		0/12	0	22.375	0	27.7708
T01P01A11	lp5		lp25	15343	BBE22	0.438433	pyrazinamidase/nicotinamidase (pncA)	pncA	5	2	Culture	26	26.5	27.5	17.5		28	8.5	17	13.5	27	41	24				100	0/3	0/2	0/3	0/3		0/11	0	23.3182
T01P01A11	lp5		lp25	15343	BBE22	0.438433	pyrazinamidase/nicotinamidase (pncA)	pncA	5	2	Tissue	18	30	4	36	29	35	26	23	27.5	27.5	27	33				100	0/3	0/3	0/3	0/3		0/12	0	26.3333
T01P01A11	lp5		lp25	15343	BBE22	0.438433	pyrazinamidase/nicotinamidase (pncA)	pncA	5	4	Culture	27	33	44.5	20	9	20.5	31	31.5	19	44	23	31				100	0/3	0/3	0/3	0/3		0/12	0	27.7917
T01P01A11	lp5		lp25	15343	BBE22	0.438433	pyrazinamidase/nicotinamidase (pncA)	pncA	5	4	Tissue	20	24	24.5	30.5	22	17	24	25	10	19	31	20				100	0/3	0/3	0/3	0/3		0/12	0	22.25	0	25.0208
T01P01A11	lp5		lp25	15343	BBE22	0.438433	pyrazinamidase/nicotinamidase (pncA)	pncA	6	2	Culture	31	29	38	23	31.5	25	26	37	29	32	16	29				100	0/3	0/3	0/3	0/3		0/12	0	28.875
T01P01A11	lp5		lp25	15343	BBE22	0.438433	pyrazinamidase/nicotinamidase (pncA)	pncA	6	2	Tissue	41.5	41	36	18	23	37	32	32.5	23	20	38.5	25				100	0/3	0/3	0/3	0/3		0/12	0	30.625
T01P01A11	lp5		lp25	15343	BBE22	0.438433	pyrazinamidase/nicotinamidase (pncA)	pncA	6	4	Culture	40	13	14	18	15.5	30	30	22	20	16	16	27				100	0/3	0/3	0/3	0/3		0/12	0	21.7917
[truncated: 2,074 more rows]

## Sheet: STM Set Sort
Name of clone	Plasmid Content		Replicon	Insertion Site	Gene	Insertion Ratio	Description	Common Name	STM Set	Week PI	Culture or Tissue	MFI Values (Tissue, Mouse)															Cutoff	Sites Positive/ Total						Percent Positive	Mean MFI	Overall % Positive	Overall Mean MFI
[truncated: 2,092 more rows]
